# Supplementary material for: Viral Microglia Reprogramming Clears Oligomeric Neurotoxic Debris
Source: bioRxiv. 2026 Apr 8:2026.04.06.716590. Preprint. [Version 1] doi: 10.64898/2026.04.06.716590 (PMC13082030; doi:10.64898/2026.04.06.716590)
Supplement: Supplement 2 [file media-2.xlsx]

## Sheet: Astrocyte_markers
gene	ripo_p_val	ripo_avg_log2FC	ripo_pct.1	ripo_pct.2	ripo_p_val_adj	mock_p_val	mock_avg_log2FC	mock_pct.1	mock_pct.2	mock_p_val_adj	max_pval	minimump_p_val
ARSF	1.87142e-238	11.0464	0.667	0	6.84958e-234	4.15031e-05	3.59084	0.077	0.004	1	4.15031e-05	3.74284e-238
WIF1	2.52144e-80	7.95481	0.667	0.002	9.22873e-76	3.60078e-218	8.56942	0.769	0.003	1.31792e-213	2.52144e-80	7.20156e-218
SHROOM3	4.17955e-98	7.06191	1	0.005	1.52976e-93	3.24883e-199	8.46025	1	0.008	1.18911e-194	4.17955e-98	6.49767e-199
FGFR3	1.29271e-80	9.06416	0.667	0.002	4.73146e-76	1.40461e-161	9.43928	0.615	0.003	5.141e-157	1.29271e-80	2.80921e-161
AL157396.1	1.80828e-159	9.5291	0.667	0.001	6.61847e-155	8.25142e-44	5.31848	0.308	0.004	3.0201e-39	8.25142e-44	3.61655e-159
GJB6	2.34361e-96	8.57661	0.667	0.002	8.57784e-92	1.17495e-147	9.50071	0.462	0.001	4.30042e-143	2.34361e-96	2.34989e-147
LINC01727	3.36227e-69	6.60271	0.667	0.003	1.23062e-64	7.78337e-146	7.58568	0.538	0.002	2.84879e-141	3.36227e-69	1.55667e-145
STOX1	2.21202e-20	5.91961	0.667	0.014	8.09623e-16	1.81877e-141	6.77286	0.846	0.009	6.65689e-137	2.21202e-20	3.63754e-141
SLC39A12	5.52799e-49	7.47404	0.667	0.005	2.0233e-44	4.58701e-140	8.25153	0.692	0.005	1.67889e-135	5.52799e-49	9.17401e-140
SLC14A1	7.68343e-54	6.38916	0.667	0.004	2.81221e-49	7.70935e-134	8.68386	0.538	0.003	2.8217e-129	7.68343e-54	1.54187e-133
SLCO1C1	3.55778e-43	7.89668	1	0.014	1.30218e-38	1.44679e-124	7.00659	1	0.017	5.29541e-120	3.55778e-43	2.89359e-124
AC091826.2	1.31578e-30	5.6705	0.667	0.009	4.81588e-26	1.3669e-123	6.52065	0.846	0.011	5.00298e-119	1.31578e-30	2.73379e-123
F11-AS1	1.61539e-80	8.45248	0.667	0.002	5.91249e-76	1.97414e-123	7.91516	0.615	0.005	7.22554e-119	1.61539e-80	3.94827e-123
LINC00299	4.44588e-84	7.51999	1	0.006	1.62724e-79	9.98237e-123	7.61851	0.923	0.014	3.65365e-118	4.44588e-84	1.99647e-122
MROH7	8.84521e-61	9.45662	0.667	0.004	3.23744e-56	2.44152e-121	7.56929	0.846	0.011	8.93621e-117	8.84521e-61	4.88304e-121
EYA2	3.40616e-08	3.90704	0.333	0.01	0.00124669	2.62385e-121	6.34742	0.769	0.009	9.60354e-117	3.40616e-08	5.24769e-121
PAMR1	2.00009e-64	7.97292	1	0.009	7.32052e-60	2.51659e-120	7.18634	0.846	0.011	9.21098e-116	2.00009e-64	5.03318e-120
C1QL2	4.19515e-120	10.3975	0.333	0	1.53547e-115	1.33228e-19	5.67886	0.154	0.003	4.87626e-15	1.33228e-19	8.3903e-120
AL449403.2	4.19515e-120	9.8861	0.333	0	1.53547e-115	1.12652e-07	4.82084	0.077	0.002	0.00412316	1.12652e-07	8.3903e-120
GDF10	4.19515e-120	9.8861	0.333	0	1.53547e-115	3.92184e-12	5.04552	0.077	0.001	1.43543e-07	3.92184e-12	8.3903e-120
FZD8	6.57565e-120	7.61226	1	0.004	2.40675e-115	2.40837e-09	3.72104	0.077	0.002	8.81486e-05	2.40837e-09	1.31513e-119
LINC01950	8.18918e-120	7.48478	0.667	0.001	2.99732e-115	1.44803e-06	5.77373	0.077	0.003	0.0529995	1.44803e-06	1.63784e-119
GABRG1	1.33855e-23	5.30343	0.667	0.012	4.89921e-19	1.29851e-116	6.42192	0.769	0.009	4.75269e-112	1.33855e-23	2.59703e-116
PRDM16-DT	1.61539e-80	7.89003	0.667	0.002	5.91249e-76	3.39431e-107	6.88115	0.462	0.003	1.24235e-102	1.61539e-80	6.78862e-107
LINC00499	6.28563e-18	6.50284	0.667	0.017	2.3006e-13	1.62802e-106	7.33203	0.769	0.011	5.95872e-102	6.28563e-18	3.25604e-106
NTSR2	2.52144e-80	7.02451	0.667	0.002	9.22873e-76	7.94372e-103	8.15244	0.385	0.002	2.90748e-98	2.52144e-80	1.58874e-102
RNF43	1.65557e-90	7.91686	1	0.006	6.05956e-86	7.62565e-100	5.92217	0.538	0.005	2.79107e-95	1.65557e-90	1.52513e-99
LGI1	7.02584e-78	7.90215	1	0.007	2.57153e-73	8.86362e-100	6.32765	0.846	0.015	3.24417e-95	7.02584e-78	1.77272e-99
SLC6A11	4.40419e-21	5.84909	0.333	0.003	1.61198e-16	3.03205e-99	6.39436	0.615	0.007	1.10976e-94	4.40419e-21	6.0641e-99
OTX1	6.39867e-41	7.61238	0.333	0.001	2.34198e-36	3.93844e-99	9.48682	0.231	0	1.44151e-94	6.39867e-41	7.87688e-99
LINC01239	2.34361e-96	8.63477	0.667	0.002	8.57784e-92	1.16824e-19	5.68508	0.154	0.003	4.27587e-15	1.16824e-19	4.68722e-96
NCAN	9.50347e-20	6.36716	0.667	0.015	3.47836e-15	3.02576e-93	6.76126	1	0.025	1.10746e-88	9.50347e-20	6.05153e-93
ACSBG1	1.3662e-37	6.33735	1	0.017	5.00041e-33	5.48724e-92	5.34212	0.923	0.021	2.00838e-87	1.3662e-37	1.09745e-91
SLC7A10	4.61281e-31	6.59118	0.333	0.002	1.68833e-26	1.94077e-91	7.85727	0.385	0.002	7.10343e-87	4.61281e-31	3.88155e-91
GRIN2C	4.53468e-35	6.56167	0.667	0.007	1.65974e-30	3.47127e-91	7.65288	0.462	0.004	1.27052e-86	4.53468e-35	6.94253e-91
CXCL14	5.95886e-32	4.96251	1	0.019	2.181e-27	1.99415e-88	6.07771	0.692	0.011	7.29878e-84	5.95886e-32	3.98829e-88
SLC13A5	5.451e-31	5.48423	0.333	0.002	1.99512e-26	7.60585e-88	7.90012	0.308	0.001	2.78382e-83	5.451e-31	1.52117e-87
RYR3	5.48987e-06	6.54006	0.333	0.015	0.200935	1.11145e-84	7.85696	0.846	0.019	4.06802e-80	5.48987e-06	2.2229e-84
ABCD2	2.08891e-83	7.20891	1	0.006	7.64561e-79	2.5526e-84	5.57106	0.692	0.011	9.34279e-80	2.08891e-83	5.10521e-84
IGDCC3	5.26962e-83	6.72752	1	0.006	1.92873e-78	0.0603465	1.62435	0.077	0.014	1	0.0603465	1.05392e-82
MYBPC1	3.91364e-27	4.66759	0.667	0.01	1.43243e-22	1.34547e-81	5.19039	0.692	0.012	4.92454e-77	3.91364e-27	2.69093e-81
ARHGEF4	4.82986e-24	4.82372	1	0.026	1.76778e-19	1.44931e-80	5.5809	0.923	0.024	5.30461e-76	4.82986e-24	2.89862e-80
CLDN10	8.92639e-38	5.63229	1	0.016	3.26715e-33	3.03038e-79	6.4243	0.769	0.017	1.10915e-74	8.92639e-38	6.06076e-79
AC079848.2	5.12161e-41	8.60131	0.333	0.001	1.87456e-36	1.97047e-75	7.99815	0.308	0.002	7.21212e-71	5.12161e-41	3.94094e-75
MAPK4	3.40687e-22	7.11706	0.667	0.013	1.24695e-17	2.82833e-75	5.53634	0.923	0.026	1.0352e-70	3.40687e-22	5.65666e-75
AC097518.2	4.40419e-21	4.87953	0.333	0.003	1.61198e-16	7.74492e-75	7.75637	0.385	0.003	2.83472e-70	4.40419e-21	1.54898e-74
RNF182	2.40801e-60	5.8793	0.667	0.004	8.81354e-56	8.3064e-75	6.57141	0.385	0.003	3.04023e-70	2.40801e-60	1.66128e-74
PTCHD1	4.48779e-16	5.27159	0.333	0.004	1.64258e-11	1.79205e-74	6.41873	0.385	0.003	6.55909e-70	4.48779e-16	3.5841e-74
AL445426.1	6.62473e-54	7.28202	0.667	0.004	2.42472e-49	1.02898e-72	6.07964	0.538	0.008	3.76616e-68	6.62473e-54	2.05796e-72
ALDH1A1	5.2405e-15	3.60399	0.667	0.019	1.91807e-10	2.45431e-72	5.51337	0.846	0.023	8.98303e-68	5.2405e-15	4.90863e-72
PAX6	5.12261e-11	5.00954	0.333	0.007	1.87493e-06	1.82891e-71	5.62088	0.615	0.011	6.69398e-67	5.12261e-11	3.65781e-71
LAMA1	9.13975e-24	5.46011	0.667	0.012	3.34524e-19	1.78613e-69	5.58142	0.769	0.019	6.53742e-65	9.13975e-24	3.57227e-69
LRRC3B	3.36227e-69	7.58204	0.667	0.003	1.23062e-64	2.78624e-62	6.49512	0.462	0.007	1.01979e-57	2.78624e-62	6.72454e-69
ATP13A5	4.87845e-16	5.16765	0.333	0.004	1.78556e-11	4.07209e-69	5.13597	0.615	0.011	1.49042e-64	4.87845e-16	8.14417e-69
ATP1A2	1.06132e-23	6.95573	1	0.028	3.88455e-19	5.64313e-69	6.19171	1	0.037	2.06544e-64	1.06132e-23	1.12863e-68
LINC01748	5.95956e-69	6.80927	0.667	0.003	2.18126e-64	9.3993e-12	3.46472	0.231	0.012	3.44024e-07	9.3993e-12	1.19191e-68
OGDHL	1.05521e-68	6.54181	0.667	0.003	3.86218e-64	0.00195622	3.14496	0.077	0.006	1	0.00195622	2.11042e-68
ELOVL2	6.49504e-68	6.97824	1	0.008	2.37725e-63	2.06424e-63	5.77745	0.615	0.013	7.55534e-59	2.06424e-63	1.29901e-67
RANBP3L	8.78099e-10	5.39835	0.667	0.033	3.21393e-05	1.32404e-67	6.15783	1	0.037	4.8461e-63	8.78099e-10	2.64807e-67
MMP28	4.06014e-12	6.32254	0.333	0.006	1.48605e-07	2.27047e-67	5.33759	0.692	0.016	8.31015e-63	4.06014e-12	4.54094e-67
LINC00943	5.451e-31	6.32084	0.333	0.002	1.99512e-26	1.13314e-66	9.76432	0.154	0	4.14741e-62	5.451e-31	2.26629e-66
HHATL	3.11462e-33	6.76735	0.667	0.008	1.13998e-28	5.07264e-66	5.65076	0.538	0.009	1.85664e-61	3.11462e-33	1.01453e-65
IZUMO4	5.26886e-26	5.82287	0.667	0.01	1.92846e-21	2.14383e-65	6.22574	0.462	0.006	7.84664e-61	5.26886e-26	4.28767e-65
CADM3	1.88435e-63	5.96804	1	0.009	6.89689e-59	7.08597e-09	3.54904	0.231	0.017	0.000259354	7.08597e-09	3.76869e-63
RORB	2.97325e-13	4.53333	0.667	0.023	1.08824e-08	2.67815e-63	5.3574	0.846	0.027	9.80231e-59	2.97325e-13	5.35631e-63
GPR37L1	2.32211e-35	6.89416	0.667	0.007	8.49916e-31	2.7731e-62	5.77043	0.692	0.018	1.01498e-57	2.32211e-35	5.54621e-62
HPSE2	1.84753e-58	9.37982	1	0.01	6.76214e-54	3.96113e-62	7.13011	0.615	0.013	1.44981e-57	1.84753e-58	7.92227e-62
PRDM16	3.5446e-55	7.23171	1	0.01	1.29736e-50	1.53526e-61	5.20913	0.923	0.034	5.61919e-57	3.5446e-55	3.07051e-61
LINC02785	6.86977e-61	9.51594	0.333	0.001	2.51441e-56	1.12909e-17	7.19317	0.077	0.001	4.13258e-13	1.12909e-17	1.37395e-60
AL450345.2	6.86977e-61	9.58535	0.333	0.001	2.51441e-56	2.40837e-09	4.82853	0.077	0.002	8.81486e-05	2.40837e-09	1.37395e-60
AQP1	6.86977e-61	9.44717	0.333	0.001	2.51441e-56	8.14586e-34	8.2189	0.154	0.001	2.98147e-29	8.14586e-34	1.37395e-60
AL713852.1	9.59336e-61	8.16414	0.333	0.001	3.51127e-56	2.13452e-15	4.82343	0.154	0.004	7.81257e-11	2.13452e-15	1.91867e-60
AL445259.1	9.59336e-61	7.46049	0.333	0.001	3.51127e-56	1.90281e-33	6.07292	0.231	0.003	6.96447e-29	1.90281e-33	1.91867e-60
COLCA2	9.59336e-61	8.32012	0.333	0.001	3.51127e-56	7.97806e-45	8.71569	0.154	0.001	2.92005e-40	7.97806e-45	1.91867e-60
AC068643.1	9.59336e-61	8.09668	0.333	0.001	3.51127e-56	0.00012504	3.51572	0.077	0.004	1	0.00012504	1.91867e-60
CYP4F11	9.59336e-61	8.65126	0.333	0.001	3.51127e-56	4.60582e-50	8.20392	0.231	0.002	1.68578e-45	4.60582e-50	1.91867e-60
AGT	1.89492e-05	5.59029	0.333	0.017	0.693558	1.45967e-60	5.48483	0.846	0.028	5.34253e-56	1.89492e-05	2.91934e-60
NAT8L	4.03115e-47	6.09392	1	0.012	1.47544e-42	2.60026e-59	5.64199	0.615	0.014	9.5172e-55	4.03115e-47	5.20052e-59
SNTA1	8.84994e-12	4.36425	0.667	0.025	3.23917e-07	1.67499e-58	5.6467	0.769	0.024	6.13064e-54	8.84994e-12	3.34998e-58
SORCS2	0.00237756	3.23698	0.333	0.029	1	6.85593e-58	5.83388	0.846	0.03	2.50934e-53	0.00237756	1.37119e-57
EMID1	4.35207e-13	5.78094	0.333	0.006	1.5929e-08	4.0935e-57	5.50952	0.538	0.011	1.49826e-52	4.35207e-13	8.18701e-57
HEPH	5.12086e-15	5.53286	0.667	0.02	1.87429e-10	2.95961e-56	4.85388	0.692	0.019	1.08325e-51	5.12086e-15	5.91922e-56
AC023095.1	4.61281e-31	6.71523	0.333	0.002	1.68833e-26	4.20421e-56	6.01734	0.462	0.008	1.53878e-51	4.61281e-31	8.40841e-56
AC099792.1	1.73027e-08	3.54525	0.333	0.009	0.000633295	5.2588e-56	4.36141	0.769	0.024	1.92477e-51	1.73027e-08	1.05176e-55
ETNPPL	2.31536e-23	5.96065	1	0.029	8.47444e-19	7.4295e-56	5.42069	0.923	0.039	2.71927e-51	2.31536e-23	1.4859e-55
CHRDL1	8.02581e-41	7.14627	0.667	0.006	2.93753e-36	1.85794e-55	4.63296	0.462	0.008	6.80025e-51	8.02581e-41	3.71588e-55
TRIL	4.44201e-25	7.19408	0.333	0.002	1.62582e-20	9.08828e-55	6.26813	0.385	0.005	3.3264e-50	4.44201e-25	1.81766e-54
ADORA2B	4.24395e-54	6.78767	0.667	0.004	1.55333e-49	2.50199e-20	5.59493	0.231	0.006	9.15754e-16	2.50199e-20	8.48789e-54
COL5A3	2.55554e-35	7.43574	0.667	0.007	9.35353e-31	4.98568e-54	5.75928	0.615	0.016	1.82481e-49	2.55554e-35	9.97136e-54
CD38	8.91052e-54	6.28459	0.667	0.004	3.26134e-49	7.63622e-22	5.01431	0.385	0.017	2.79493e-17	7.63622e-22	1.7821e-53
PPP1R1B	9.68089e-10	4.91634	0.333	0.008	3.5433e-05	1.28984e-53	5.0214	0.462	0.008	4.72095e-49	9.68089e-10	2.57968e-53
MGAT4C	6.21002e-31	6.14414	0.667	0.009	2.27293e-26	9.38581e-53	5.2478	0.923	0.041	3.4353e-48	6.21002e-31	1.87716e-52
AQP4	1.55415e-18	7.32856	1	0.038	5.68833e-14	1.06307e-52	6.22759	1	0.051	3.89094e-48	1.55415e-18	2.12614e-52
OAF	0.000131288	4.51289	0.333	0.02	1	1.78692e-52	5.4244	0.615	0.017	6.54029e-48	0.000131288	3.57383e-52
ACSL6	2.87573e-30	7.06018	1	0.021	1.05254e-25	2.8911e-52	5.09507	1	0.049	1.05817e-47	2.87573e-30	5.7822e-52
GLI3	2.28455e-18	5.11898	1	0.037	8.36168e-14	3.62234e-52	5.53296	0.923	0.043	1.32581e-47	2.28455e-18	7.24467e-52
WWC1	2.87083e-15	3.9457	0.667	0.019	1.05075e-10	7.62165e-52	5.26215	0.692	0.022	2.7896e-47	2.87083e-15	1.52433e-51
ACOT11	6.64652e-43	6.70105	1	0.014	2.43269e-38	7.67781e-52	5.38277	0.923	0.042	2.81015e-47	6.64652e-43	1.53556e-51
DNAH7	4.18257e-13	5.85383	0.667	0.023	1.53086e-08	1.53327e-51	6.00325	0.846	0.035	5.61191e-47	4.18257e-13	3.06653e-51
GABRA2	2.40719e-18	6.63819	0.667	0.016	8.81055e-14	2.80054e-51	5.796	0.692	0.022	1.02503e-46	2.40719e-18	5.60109e-51
OBI1-AS1	9.42188e-32	5.7433	1	0.02	3.4485e-27	4.03788e-51	6.19896	0.846	0.036	1.4779e-46	9.42188e-32	8.07576e-51
MLC1	7.32494e-20	6.18345	0.667	0.015	2.681e-15	4.08832e-51	5.08485	0.846	0.035	1.49637e-46	7.32494e-20	8.17664e-51
KCNA2	4.92269e-21	5.13533	0.333	0.003	1.80176e-16	5.3554e-51	6.02963	0.462	0.009	1.96013e-46	4.92269e-21	1.07108e-50
CRB2	4.128e-16	6.49547	0.333	0.004	1.51089e-11	7.36071e-51	5.32941	0.385	0.006	2.69409e-46	4.128e-16	1.47214e-50
LINC01814	9.44137e-49	5.754	0.667	0.005	3.45564e-44	0.00184354	4.14914	0.077	0.006	1	0.00184354	1.88827e-48
DKK3	2.58251e-12	5.01648	0.667	0.025	9.45225e-08	1.19794e-48	4.99017	0.769	0.03	4.38459e-44	2.58251e-12	2.39588e-48
LINC00391	1.40933e-48	6.98741	0.667	0.005	5.15828e-44	3.34777e-10	3.57703	0.231	0.014	1.22532e-05	3.34777e-10	2.81866e-48
ADAM33	2.40151e-48	3.99059	0.667	0.005	8.78977e-44	0.72066	-1.80895	0	0.01	1	0.72066	4.80302e-48
PAUPAR	3.18775e-18	5.76582	0.333	0.004	1.16675e-13	2.83253e-48	7.35238	0.308	0.004	1.03673e-43	3.18775e-18	5.66505e-48
RERG	5.45689e-07	3.6603	0.333	0.012	0.0199728	3.33368e-48	4.73893	0.538	0.013	1.22016e-43	5.45689e-07	6.66736e-48
ABCC9	2.33368e-27	5.86031	0.667	0.01	8.5415e-23	1.29688e-47	4.36047	0.538	0.013	4.74671e-43	2.33368e-27	2.59376e-47
COL16A1	3.83561e-08	5.02917	0.333	0.01	0.00140387	2.9889e-47	4.6547	0.692	0.024	1.09397e-42	3.83561e-08	5.9778e-47
FXYD1	0.000543793	4.13182	0.333	0.025	1	3.56748e-46	4.44474	0.692	0.024	1.30573e-41	0.000543793	7.13496e-46
AC007325.2	6.39867e-41	7.68089	0.333	0.001	2.34198e-36	9.79938e-45	6.5577	0.154	0.001	3.58667e-40	6.39867e-41	1.95988e-44
AC234582.1	1.99198e-44	6.29606	0.667	0.006	7.29085e-40	1.7418e-16	3.90497	0.308	0.014	6.37517e-12	1.7418e-16	3.98396e-44
SLC46A1	2.53965e-44	6.90037	0.667	0.006	9.29537e-40	0.713593	2.10848	0	0.01	1	0.713593	5.0793e-44
NWD1	1.61902e-23	3.88062	0.667	0.012	5.92579e-19	1.64403e-43	5.16901	0.462	0.011	6.01731e-39	1.61902e-23	3.28806e-43
IQCA1	3.18775e-18	6.32279	0.333	0.004	1.16675e-13	1.70048e-43	5.07694	0.615	0.021	6.22393e-39	3.18775e-18	3.40096e-43
LHX2	1.37058e-05	5.13649	0.333	0.016	0.501647	4.36961e-43	5.09869	0.615	0.021	1.59932e-38	1.37058e-05	8.73922e-43
LINC02060	5.12261e-11	5.31069	0.333	0.007	1.87493e-06	4.74762e-43	5.14176	0.385	0.007	1.73767e-38	5.12261e-11	9.49523e-43
ALDH4A1	3.76422e-09	5.39057	0.333	0.009	0.000137774	3.44327e-42	5.29168	0.462	0.011	1.26027e-37	3.76422e-09	6.88655e-42
CDHR3	2.96422e-26	5.92547	1	0.025	1.08493e-21	4.2714e-41	4.89577	0.615	0.022	1.56338e-36	2.96422e-26	8.5428e-41
CLDN23	5.12161e-41	8.63885	0.333	0.001	1.87456e-36	1.02647e-07	6.49357	0.077	0.002	0.00375698	1.02647e-07	1.02432e-40
GDPD2	5.12161e-41	7.97457	0.333	0.001	1.87456e-36	3.92184e-12	5.80533	0.077	0.001	1.43543e-07	3.92184e-12	1.02432e-40
LYPD6	6.39867e-41	7.589	0.333	0.001	2.34198e-36	1.77348e-09	4.33169	0.154	0.007	6.49113e-05	1.77348e-09	1.27973e-40
SARDH	6.39867e-41	7.65396	0.333	0.001	2.34198e-36	4.15031e-05	3.42982	0.077	0.004	1	4.15031e-05	1.27973e-40
AL731533.2	6.39867e-41	7.23288	0.333	0.001	2.34198e-36	1.56455e-06	4.35874	0.077	0.003	0.0572642	1.56455e-06	1.27973e-40
ATP1B2	1.77107e-26	7.16769	1	0.025	6.48228e-22	1.53039e-40	5.51659	0.846	0.048	5.6014e-36	1.77107e-26	3.06079e-40
GJA1	4.82752e-15	5.20208	1	0.048	1.76692e-10	2.03295e-40	5.68296	0.923	0.059	7.44081e-36	4.82752e-15	4.06591e-40
MT1M	0.00993586	3.24986	0.333	0.04	1	2.15859e-39	4.08926	0.615	0.023	7.90065e-35	0.00993586	4.31718e-39
CTXND1	0.000103106	3.90982	0.333	0.019	1	7.53529e-38	4.02845	0.538	0.018	2.75799e-33	0.000103106	1.50706e-37
COL23A1	0.831215	2.68259	0	0.015	1	8.24801e-38	4.77194	0.462	0.013	3.01885e-33	0.831215	1.6496e-37
CCDC34	1.23123e-37	5.80468	0.667	0.007	4.50643e-33	0.076491	1.81055	0.077	0.015	1	0.076491	2.46246e-37
AL078602.1	1.85555e-37	5.22394	0.667	0.007	6.79149e-33	1.20426e-19	4.55426	0.308	0.012	4.40772e-15	1.20426e-19	3.7111e-37
ADRB1	2.52223e-37	6.01959	0.667	0.007	9.23162e-33	1.06676e-06	4.43571	0.154	0.01	0.0390446	1.06676e-06	5.04446e-37
GNA14	3.84748e-12	6.54947	0.667	0.026	1.40822e-07	5.65615e-37	4.58873	0.692	0.032	2.07021e-32	3.84748e-12	1.13123e-36
ARHGEF26-AS1	0.000376607	3.40401	0.333	0.023	1	7.44311e-37	3.80817	0.846	0.048	2.72425e-32	0.000376607	1.48862e-36
ALDH1L1	3.40107e-20	5.84786	0.667	0.014	1.24482e-15	7.67803e-37	4.26288	0.769	0.04	2.81023e-32	3.40107e-20	1.53561e-36
ACSS3	7.45838e-29	4.53686	1	0.021	2.72984e-24	9.15836e-37	3.97002	0.769	0.04	3.35205e-32	7.45838e-29	1.83167e-36
ACACB	0.0316524	3.43946	0.333	0.057	1	1.18191e-36	4.55173	1	0.073	4.3259e-32	0.0316524	2.36382e-36
AL591686.2	1.52654e-08	4.40047	0.333	0.009	0.000558728	1.47508e-36	5.27436	0.538	0.019	5.39893e-32	1.52654e-08	2.95015e-36
ADD3-AS1	5.98729e-05	3.83898	0.333	0.018	1	2.39596e-36	4.49972	0.462	0.013	8.76946e-32	5.98729e-05	4.79193e-36
TMEM47	1.8399e-15	5.19588	0.667	0.019	6.73422e-11	2.7465e-36	4.26618	0.692	0.033	1.00524e-31	1.8399e-15	5.49299e-36
EFNA5	3.97165e-17	5.71645	0.667	0.017	1.45366e-12	4.8332e-36	3.98758	0.615	0.025	1.769e-31	3.97165e-17	9.6664e-36
SPON1	2.84063e-27	4.81619	1	0.023	1.0397e-22	5.57616e-36	4.06611	0.846	0.051	2.04093e-31	2.84063e-27	1.11523e-35
A2ML1	5.1826e-12	4.90082	0.333	0.006	1.89688e-07	1.13982e-35	4.66187	0.462	0.014	4.17184e-31	5.1826e-12	2.27963e-35
ADGRA3	0.000413543	2.80395	0.333	0.022	1	2.68217e-35	4.60671	0.846	0.053	9.81701e-31	0.000413543	5.36434e-35
TENM2	3.86615e-11	4.75952	0.667	0.028	1.41505e-06	3.67488e-35	3.96432	0.769	0.043	1.34504e-30	3.86615e-11	7.34977e-35
FREM2	1.77578e-09	4.09908	0.667	0.032	6.49955e-05	1.55958e-34	4.66826	0.692	0.035	5.70821e-30	1.77578e-09	3.11915e-34
MT1G	0.84954	3.54963	0	0.012	1	3.64085e-34	5.43815	0.385	0.01	1.33259e-29	0.84954	7.28169e-34
S100A1	3.21428e-10	5.06922	1	0.071	1.17646e-05	4.95788e-34	4.81044	0.769	0.044	1.81463e-29	3.21428e-10	9.91575e-34
TTYH1	4.42779e-30	6.40049	1	0.021	1.62062e-25	1.20346e-33	5.42685	0.769	0.047	4.4048e-29	4.42779e-30	2.40693e-33
GPC5	1.78995e-08	5.74864	1	0.101	0.000655139	1.35558e-33	5.6898	1	0.089	4.96156e-29	1.78995e-08	2.71116e-33
RLBP1	3.50683e-18	6.21705	0.333	0.004	1.28353e-13	1.63214e-33	6.48182	0.231	0.003	5.9738e-29	3.50683e-18	3.26428e-33
LHFPL1	3.50683e-18	5.87284	0.333	0.004	1.28353e-13	2.00259e-33	6.61541	0.231	0.003	7.32968e-29	3.50683e-18	4.00518e-33
CDH4	5.77492e-05	4.41511	0.333	0.018	1	2.41899e-33	4.48869	0.692	0.036	8.85373e-29	5.77492e-05	4.83797e-33
AL160272.1	0.85348	3.48677	0	0.012	1	5.00041e-33	4.88967	0.615	0.029	1.8302e-28	0.85348	1.00008e-32
LYNX1	1.41989e-09	4.27653	0.333	0.008	5.19694e-05	5.47924e-33	5.31959	0.308	0.006	2.00546e-28	1.41989e-09	1.09585e-32
GRM1	1.08698e-32	5.58422	0.667	0.008	3.97845e-28	0.72066	1.01448	0	0.01	1	0.72066	2.17396e-32
RMST	1.08698e-32	5.69925	0.667	0.008	3.97845e-28	2.66848e-25	3.17065	0.462	0.02	9.76689e-21	2.66848e-25	2.17396e-32
LRP4	8.34206e-16	4.65298	1	0.044	3.05328e-11	1.25131e-32	4.33904	0.923	0.071	4.5799e-28	8.34206e-16	2.50261e-32
MGST1	1.44677e-32	5.67383	1	0.019	5.29531e-28	1.0986e-20	4.42027	0.385	0.018	4.021e-16	1.0986e-20	2.89353e-32
AGBL4	3.73367e-06	4.90698	0.333	0.014	0.136656	1.97073e-32	4.39239	0.538	0.022	7.21306e-28	3.73367e-06	3.94145e-32
CHL1	1.98498e-07	3.44931	0.667	0.044	0.00726522	2.58259e-32	3.5892	0.846	0.055	9.45254e-28	1.98498e-07	5.16518e-32
VAV3	8.68225e-22	3.76093	0.667	0.013	3.17779e-17	5.39035e-32	5.14639	0.462	0.016	1.97292e-27	8.68225e-22	1.07807e-31
SLC44A3	0.857529	2.66877	0	0.011	1	1.00646e-31	4.58892	0.385	0.011	3.68376e-27	0.857529	2.01293e-31
AC124852.1	7.97976e-31	5.20941	0.667	0.009	2.92067e-26	1.80936e-31	4.35271	0.385	0.011	6.62245e-27	7.97976e-31	3.61873e-31
PSD2	1.01197e-12	5.10408	0.667	0.024	3.70391e-08	1.91236e-31	3.9719	0.769	0.047	6.99944e-27	1.01197e-12	3.82473e-31
LINC01414	2.63314e-18	6.08033	0.333	0.004	9.63756e-14	2.02728e-31	5.59877	0.308	0.007	7.42005e-27	2.63314e-18	4.05456e-31
AC104459.1	4.61281e-31	7.01737	0.333	0.002	1.68833e-26	1.12909e-17	6.54626	0.077	0.001	4.13258e-13	1.12909e-17	9.22562e-31
AF123462.1	4.61281e-31	7.83403	0.333	0.002	1.68833e-26	1.12909e-17	6.82767	0.077	0.001	4.13258e-13	1.12909e-17	9.22562e-31
ASB4	5.451e-31	7.14483	0.333	0.002	1.99512e-26	1.52475e-06	4.14215	0.077	0.003	0.0558072	1.52475e-06	1.0902e-30
FRMPD2	5.451e-31	7.60554	0.333	0.002	1.99512e-26	0.0344545	1.93701	0.077	0.012	1	0.0344545	1.0902e-30
LINC00621	5.451e-31	7.56179	0.333	0.002	1.99512e-26	5.73116e-16	3.34381	0.231	0.008	2.09766e-11	5.73116e-16	1.0902e-30
TAFA1	8.6745e-31	5.21262	0.667	0.009	3.17495e-26	3.53933e-26	3.27751	0.538	0.027	1.29543e-21	3.53933e-26	1.7349e-30
RGN	1.02491e-30	5.65664	0.667	0.009	3.75128e-26	1.97592e-26	4.45173	0.308	0.008	7.23208e-22	1.97592e-26	2.04982e-30
AL137139.2	2.87638e-16	4.73318	0.667	0.018	1.05278e-11	1.18104e-30	5.48198	0.538	0.024	4.32272e-26	2.87638e-16	2.36208e-30
EPHA6	0.845701	2.21316	0	0.013	1	1.21237e-30	4.0796	0.462	0.017	4.4374e-26	0.845701	2.42474e-30
SLC25A18	5.2816e-08	3.30788	0.667	0.039	0.00193312	2.05865e-30	2.89471	1	0.088	7.53486e-26	5.2816e-08	4.1173e-30
RFX4	3.78702e-08	3.91418	0.667	0.04	0.00138609	6.76597e-30	3.81519	0.923	0.075	2.47641e-25	3.78702e-08	1.35319e-29
HIF3A	6.24321e-17	4.64781	1	0.04	2.28508e-12	6.8632e-30	4.27608	1	0.095	2.512e-25	6.24321e-17	1.37264e-29
LMO3	1.41309e-09	5.10007	0.667	0.034	5.17203e-05	7.32473e-30	4.85121	0.615	0.033	2.68092e-25	1.41309e-09	1.46495e-29
ACBD7	9.41776e-16	4.9673	0.667	0.018	3.44699e-11	1.09546e-29	4.34702	0.462	0.017	4.0095e-25	9.41776e-16	2.19093e-29
FLRT2	8.49024e-17	4.13573	0.667	0.017	3.10751e-12	1.24656e-29	4.49212	0.538	0.024	4.56254e-25	8.49024e-17	2.49313e-29
KLKB1	3.53873e-29	6.9856	0.667	0.009	1.29521e-24	1.53598e-24	4.05173	0.385	0.014	5.62185e-20	1.53598e-24	7.07747e-29
PAPLN	5.43423e-29	5.52362	1	0.021	1.98898e-24	2.77444e-28	3.7642	0.692	0.043	1.01547e-23	2.77444e-28	1.08685e-28
PTCH1	0.00504764	2.84315	0.333	0.032	1	5.70481e-29	3.84059	0.692	0.041	2.08802e-24	0.00504764	1.14096e-28
MMD2	4.56736e-09	3.60812	0.667	0.035	0.00016717	7.72335e-29	3.36584	0.923	0.076	2.82682e-24	4.56736e-09	1.54467e-28
FAM198B-AS1	6.1124e-12	4.91675	0.667	0.026	2.2372e-07	1.1586e-28	4.85861	0.692	0.044	4.24058e-24	6.1124e-12	2.31719e-28
WNK2	0.841955	2.76435	0	0.013	1	1.61222e-28	4.99382	0.385	0.012	5.90088e-24	0.841955	3.22444e-28
CHST1	3.27367e-08	5.38714	0.333	0.01	0.00119819	2.80812e-28	5.07167	0.462	0.019	1.0278e-23	3.27367e-08	5.61624e-28
LGR4	1.12748e-07	4.24615	0.667	0.042	0.00412669	3.30962e-28	4.29429	0.692	0.044	1.21135e-23	1.12748e-07	6.61923e-28
PCDH7	5.77028e-11	5.54544	0.667	0.029	2.11198e-06	5.92395e-28	3.75926	0.769	0.054	2.16822e-23	5.77028e-11	1.18479e-27
AC068308.1	6.74637e-28	5.37887	1	0.023	2.46924e-23	9.7788e-23	4.56953	0.462	0.024	3.57914e-18	9.7788e-23	1.34927e-27
BMPR1B	1.90177e-19	4.88878	1	0.034	6.96068e-15	1.02647e-27	4.34652	0.769	0.057	3.75699e-23	1.90177e-19	2.05294e-27
AC027117.2	2.22142e-13	4.45284	0.667	0.022	8.13064e-09	1.37497e-27	5.11459	0.538	0.027	5.03254e-23	2.22142e-13	2.74995e-27
C2orf72	1.38846e-27	6.74858	0.667	0.01	5.0819e-23	8.65206e-19	4.37442	0.385	0.02	3.16674e-14	8.65206e-19	2.77692e-27
AF279873.3	1.38846e-27	5.71562	0.667	0.01	5.0819e-23	3.88158e-05	2.75058	0.154	0.014	1	3.88158e-05	2.77692e-27
DENND6B	2.01238e-27	5.65909	0.667	0.01	7.3655e-23	0.596517	0.928079	0	0.021	1	0.596517	4.02475e-27
FMN2	7.27421e-14	5.071	1	0.052	2.66243e-09	2.22011e-27	4.16327	1	0.108	8.12583e-23	7.27421e-14	4.44022e-27
GPRC5C	2.51292e-27	5.16048	0.667	0.01	9.19752e-23	0.112339	2.44619	0.077	0.018	1	0.112339	5.02583e-27
EMX2	5.43977e-18	4.95226	0.667	0.016	1.99101e-13	2.61649e-27	3.46751	0.462	0.019	9.57663e-23	5.43977e-18	5.23299e-27
MRVI1	2.70393e-27	5.41066	1	0.023	9.89664e-23	4.84247e-23	3.4458	0.769	0.067	1.77239e-18	4.84247e-23	5.40785e-27
ADCY2	7.25785e-20	4.86593	1	0.033	2.65645e-15	4.05499e-27	3.82667	0.923	0.084	1.48417e-22	7.25785e-20	8.10998e-27
FAM189A2	1.01685e-26	4.57042	1	0.023	3.72179e-22	1.14318e-21	2.76689	0.769	0.067	4.18417e-17	1.14318e-21	2.03371e-26
ATP13A4	6.13808e-09	3.67601	0.667	0.035	0.00022466	1.05556e-26	3.69535	0.923	0.087	3.86347e-22	6.13808e-09	2.11113e-26
TPD52L1	5.16031e-19	5.63521	1	0.036	1.88872e-14	1.4386e-26	5.16047	0.615	0.038	5.26543e-22	5.16031e-19	2.8772e-26
DIO2	5.49445e-06	4.60749	0.667	0.056	0.201102	1.58256e-26	3.9583	0.692	0.047	5.79232e-22	5.49445e-06	3.16511e-26
F3	3.02155e-09	4.19893	0.667	0.035	0.000110592	1.61906e-26	3.78564	0.692	0.046	5.92592e-22	3.02155e-09	3.23812e-26
CERS1	4.26776e-26	5.99937	0.667	0.01	1.56204e-21	3.22359e-14	3.63175	0.308	0.017	1.17986e-09	3.22359e-14	8.53553e-26
ST6GAL2	4.57851e-26	5.6468	0.667	0.01	1.67578e-21	0.493136	0.650407	0.077	0.039	1	0.493136	9.15703e-26
EMX2OS	4.74908e-26	5.33409	1	0.025	1.73821e-21	1.25749e-23	4.00807	0.615	0.041	4.60255e-19	1.25749e-23	9.49817e-26
AC110023.1	4.91168e-26	5.03309	0.667	0.01	1.79772e-21	2.33168e-21	3.762	0.385	0.017	8.53417e-17	2.33168e-21	9.82336e-26
NKAIN3	2.58713e-16	5.8439	1	0.043	9.46914e-12	5.14266e-26	4.02596	0.923	0.093	1.88227e-21	2.58713e-16	1.02853e-25
SOX9	3.41402e-13	6.22182	0.667	0.023	1.24956e-08	6.50049e-26	3.71878	0.615	0.036	2.37924e-21	3.41402e-13	1.3001e-25
AL109809.5	3.24386e-08	5.78976	0.667	0.042	0.00118729	7.47937e-26	5.10588	0.769	0.065	2.73753e-21	3.24386e-08	1.49587e-25
PRKG1	5.09113e-11	1.40334	1	0.059	1.8634e-06	8.57563e-26	1.61012	1	0.093	3.13877e-21	5.09113e-11	1.71513e-25
AC002429.2	1.82908e-11	4.83114	1	0.067	6.6946e-07	1.07307e-25	4.39853	0.923	0.097	3.92756e-21	1.82908e-11	2.14615e-25
NME5	0.838295	3.06847	0	0.014	1	1.24411e-25	4.98301	0.462	0.021	4.55357e-21	0.838295	2.48822e-25
ADGRV1	4.88769e-11	6.38623	1	0.072	1.78895e-06	1.25629e-25	5.75129	1	0.129	4.59815e-21	4.88769e-11	2.51258e-25
TGFB2	0.82112	1.9617	0	0.017	1	1.61026e-25	3.9477	0.462	0.021	5.89371e-21	0.82112	3.22052e-25
TMEM132A	0.000298104	4.49952	0.333	0.023	1	1.61806e-25	3.79156	0.538	0.028	5.92225e-21	0.000298104	3.23612e-25
SLC4A4	8.54321e-14	5.69019	1	0.053	3.1269e-09	2.37713e-25	4.68363	1	0.124	8.70054e-21	8.54321e-14	4.75426e-25
CELSR2	2.77575e-07	4.394	0.333	0.011	0.0101595	2.63755e-25	4.36123	0.385	0.014	9.65369e-21	2.77575e-07	5.27509e-25
C16orf96	0.84954	2.97795	0	0.012	1	3.20027e-25	5.11857	0.231	0.005	1.17133e-20	0.84954	6.40055e-25
GRAMD1C	0.0893189	1.30016	0.333	0.066	1	3.32262e-25	3.664	0.846	0.074	1.21611e-20	0.0893189	6.64525e-25
SLC15A2	0.0886548	2.64953	0.333	0.078	1	3.41418e-25	4.03248	0.923	0.098	1.24962e-20	0.0886548	6.82836e-25
AC097462.3	3.886e-25	6.03199	0.333	0.002	1.42231e-20	3.92184e-12	5.72073	0.077	0.001	1.43543e-07	3.92184e-12	7.772e-25
LRFN2	3.886e-25	6.50022	0.333	0.002	1.42231e-20	7.36994e-11	4.05979	0.154	0.006	2.69747e-06	7.36994e-11	7.772e-25
OLFM2	1.51392e-06	4.17133	0.667	0.054	0.055411	4.74987e-25	4.21899	0.846	0.078	1.7385e-20	1.51392e-06	9.49974e-25
SLC4A3	5.07676e-25	6.85688	0.333	0.002	1.85814e-20	3.99389e-15	3.96998	0.231	0.009	1.4618e-10	3.99389e-15	1.01535e-24
SYT12	5.07676e-25	5.32326	0.333	0.002	1.85814e-20	7.19966e-11	3.81708	0.154	0.006	2.63515e-06	7.19966e-11	1.01535e-24
AL356020.1	5.07676e-25	6.08288	0.333	0.002	1.85814e-20	0.72066	1.69882	0	0.01	1	0.72066	1.01535e-24
ZNF98	5.38216e-12	5.86202	1	0.065	1.96992e-07	5.50517e-25	5.57896	0.769	0.065	2.01495e-20	5.38216e-12	1.10103e-24
AC091078.1	7.03263e-05	3.87599	0.333	0.018	1	1.33958e-24	4.3271	0.615	0.04	4.90301e-20	7.03263e-05	2.67917e-24
RHPN2	0.85348	3.44796	0	0.012	1	1.37007e-24	4.11436	0.385	0.014	5.01461e-20	0.85348	2.74015e-24
SLC25A48	1.38986e-24	4.65316	0.667	0.011	5.08703e-20	1.7216e-18	3.75038	0.538	0.04	6.30121e-14	1.7216e-18	2.77972e-24
CDC42EP4	0.00995116	2.59299	0.333	0.038	1	1.4343e-24	3.12283	0.769	0.06	5.24968e-20	0.00995116	2.8686e-24
TRPV3	0.000160143	3.88709	0.333	0.02	1	1.62326e-24	4.45429	0.462	0.021	5.94131e-20	0.000160143	3.24653e-24
STIL	0.790967	2.58735	0	0.023	1	1.82447e-24	4.87686	0.462	0.022	6.67774e-20	0.790967	3.64894e-24
RAPGEF3	6.91066e-14	5.3528	0.667	0.022	2.52937e-09	4.04962e-24	4.17896	0.615	0.041	1.4822e-19	6.91066e-14	8.09924e-24
AC092924.2	1.91562e-12	5.41885	0.667	0.025	7.01135e-08	5.34385e-24	4.39636	0.462	0.022	1.9559e-19	1.91562e-12	1.06877e-23
ITM2C	2.11011e-10	5.467	1	0.072	7.72323e-06	5.73858e-24	5.01649	0.846	0.087	2.10038e-19	2.11011e-10	1.14772e-23
MPPED2	6.34605e-24	5.35575	1	0.028	2.32272e-19	9.95904e-08	1.93786	0.385	0.048	0.00364511	9.95904e-08	1.26921e-23
SELENBP1	8.04574e-24	5.7619	0.667	0.012	2.94482e-19	1.81129e-06	2.89042	0.231	0.024	0.066295	1.81129e-06	1.60915e-23
NBPF14	0.0215319	3.00071	0.333	0.05	1	8.31775e-24	3.87306	0.615	0.04	3.04438e-19	0.0215319	1.66355e-23
GABRB1	1.29538e-15	5.26888	1	0.044	4.74123e-11	9.42284e-24	3.73646	0.923	0.101	3.44885e-19	1.29538e-15	1.88457e-23
NRG3	1.69075e-11	5.15168	1	0.066	6.1883e-07	1.06274e-23	3.94489	1	0.129	3.88974e-19	1.69075e-11	2.12548e-23
PTGDS	6.15382e-07	5.24304	1	0.129	0.0225236	1.10731e-23	5.72959	0.923	0.113	4.05288e-19	6.15382e-07	2.21463e-23
ITGA9-AS1	0.000130744	3.49002	0.333	0.02	1	1.26295e-23	3.64379	0.692	0.051	4.62251e-19	0.000130744	2.52589e-23
AK4	4.80005e-07	3.62678	0.667	0.047	0.0175687	2.00359e-23	3.49845	0.769	0.064	7.33335e-19	4.80005e-07	4.00719e-23
CSRP1	0.0828069	2.38005	0.333	0.074	1	2.62254e-23	3.39132	0.846	0.081	9.59876e-19	0.0828069	5.24508e-23
LINC01896	6.69205e-05	3.5136	0.333	0.018	1	3.81587e-23	4.18233	0.538	0.031	1.39665e-18	6.69205e-05	7.63173e-23
EPHB1	1.86153e-17	5.12915	1	0.04	6.8134e-13	6.89296e-23	3.31476	0.923	0.1	2.52289e-18	1.86153e-17	1.37859e-22
KCNN3	8.25911e-23	5.99143	1	0.029	3.02292e-18	2.61272e-22	3.45189	0.846	0.084	9.56281e-18	2.61272e-22	1.65182e-22
POT1-AS1	8.18894e-06	3.8814	0.667	0.061	0.299723	8.56297e-23	4.05604	0.769	0.069	3.13413e-18	8.18894e-06	1.71259e-22
AC073050.1	0.0012306	4.72798	0.333	0.028	1	8.82673e-23	4.87466	0.538	0.033	3.23067e-18	0.0012306	1.76535e-22
ANKFN1	9.21508e-23	4.55738	1	0.028	3.37281e-18	4.51672e-05	2.94659	0.385	0.082	1	4.51672e-05	1.84302e-22
CNTFR	1.14357e-06	4.36042	0.333	0.012	0.0418558	1.00296e-22	3.73458	0.538	0.032	3.67095e-18	1.14357e-06	2.00593e-22
INPP4B	2.12548e-06	2.08517	0.667	0.049	0.0777946	1.10947e-22	2.38777	0.923	0.094	4.06078e-18	2.12548e-06	2.21895e-22
SLC35F1	0.000110466	2.65229	0.667	0.075	1	1.20143e-22	3.21778	0.923	0.096	4.39737e-18	0.000110466	2.40287e-22
CTDSPL	2.09517e-14	4.72598	1	0.049	7.66854e-10	1.70097e-22	3.95449	0.846	0.09	6.22572e-18	2.09517e-14	3.40194e-22
TMEM132B	3.06677e-06	4.08988	0.667	0.056	0.112247	2.21899e-22	3.39509	0.923	0.103	8.12173e-18	3.06677e-06	4.43798e-22
MSI1	2.60043e-22	5.17883	0.667	0.012	9.51782e-18	0.596517	0.19866	0	0.021	1	0.596517	5.20085e-22
KCNJ10	4.39488e-15	5.71152	0.667	0.02	1.60857e-10	4.26682e-22	3.73573	0.538	0.033	1.5617e-17	4.39488e-15	8.53365e-22
P2RY1	5.96685e-22	4.48475	1	0.029	2.18393e-17	4.85088e-20	3.28282	0.538	0.036	1.77547e-15	4.85088e-20	1.19337e-21
CHST7	6.72605e-22	4.647	1	0.029	2.4618e-17	7.08795e-08	3.15773	0.308	0.033	0.00259426	7.08795e-08	1.34521e-21
ADGRB1	8.68225e-22	5.80984	0.667	0.013	3.17779e-17	6.02943e-08	2.82239	0.308	0.032	0.00220683	6.02943e-08	1.73645e-21
CACHD1	1.64886e-09	4.33182	0.667	0.033	6.03498e-05	1.11917e-21	4.20949	0.692	0.06	4.09627e-17	1.64886e-09	2.23834e-21
PLXNB1	8.12176e-10	5.55416	0.667	0.032	2.97265e-05	1.85579e-21	4.43018	0.538	0.035	6.79239e-17	8.12176e-10	3.71159e-21
PPARGC1A	1.68524e-11	4.31525	0.667	0.026	6.16814e-07	2.03168e-21	2.97432	0.615	0.043	7.43616e-17	1.68524e-11	4.06336e-21
PHYHD1	2.18276e-06	5.23623	0.333	0.013	0.0798911	2.35146e-21	5.21034	0.308	0.011	8.6066e-17	2.18276e-06	4.70293e-21
HKDC1	3.52384e-21	7.21002	0.333	0.003	1.28976e-16	5.99424e-17	5.29825	0.231	0.008	2.19395e-12	5.99424e-17	7.04767e-21
TST	3.5224e-07	5.10813	0.333	0.012	0.0128923	4.52695e-21	4.02217	0.308	0.011	1.65691e-16	3.5224e-07	9.05389e-21
EGLN3	0.000472913	2.53851	0.667	0.086	1	4.71437e-21	3.79662	0.846	0.092	1.7255e-16	0.000472913	9.42873e-21
AC107464.3	4.92269e-21	6.01197	0.333	0.003	1.80176e-16	1.56455e-06	4.94656	0.077	0.003	0.0572642	1.56455e-06	9.84539e-21
AC079950.1	4.92269e-21	6.5432	0.333	0.003	1.80176e-16	0.00552729	5.15705	0.077	0.008	1	0.00552729	9.84539e-21
TLCD1	4.92269e-21	5.93099	0.333	0.003	1.80176e-16	3.01855e-17	5.0191	0.154	0.003	1.10482e-12	3.01855e-17	9.84539e-21
SNPH	4.92269e-21	6.56098	0.333	0.003	1.80176e-16	0.0222168	2.46814	0.077	0.01	1	0.0222168	9.84539e-21
AL392086.3	1.18016e-07	4.30175	0.667	0.044	0.00431951	5.84209e-21	3.45638	0.615	0.047	2.13826e-16	1.18016e-07	1.16842e-20
LINC01237	0.817879	2.33321	0	0.018	1	5.98373e-21	3.5293	0.538	0.035	2.1901e-16	0.817879	1.19675e-20
LIX1	1.6048e-06	4.81794	0.333	0.013	0.0587373	7.95993e-21	3.49201	0.538	0.034	2.91341e-16	1.6048e-06	1.59199e-20
MOK	0.693575	1.33163	0	0.05	1	1.21603e-20	3.46145	0.692	0.059	4.4508e-16	0.693575	2.43206e-20
SDC4	1.28217e-20	4.41838	1	0.031	4.69286e-16	8.88913e-17	2.77303	0.538	0.044	3.25351e-12	8.88913e-17	2.56433e-20
ZNF710-AS1	1.31243e-20	4.77954	0.667	0.013	4.80364e-16	2.07475e-09	4.00758	0.231	0.016	7.59381e-05	2.07475e-09	2.62487e-20
ZNRF3	0.000562225	4.1002	0.667	0.099	1	1.71086e-20	4.17149	0.923	0.127	6.26193e-16	0.000562225	3.42173e-20
KREMEN1	0.00241048	3.31844	0.333	0.029	1	2.13749e-20	3.56042	0.538	0.036	7.82342e-16	0.00241048	4.27498e-20
RGS22	3.80652e-13	5.21984	0.333	0.006	1.39323e-08	2.28283e-20	5.3452	0.231	0.006	8.35538e-16	3.80652e-13	4.56565e-20
GSTM5	4.85758e-08	5.20116	0.333	0.01	0.00177792	2.91439e-20	4.69382	0.231	0.006	1.0667e-15	4.85758e-08	5.82879e-20
TNNT1	5.38158e-09	4.704	0.333	0.009	0.000196971	3.60682e-20	4.68726	0.231	0.006	1.32013e-15	5.38158e-09	7.21364e-20
BRINP1	1.49856e-12	4.04573	0.667	0.024	5.48487e-08	3.73051e-20	3.02627	0.615	0.047	1.3654e-15	1.49856e-12	7.46103e-20
FOXG1-AS1	3.46545e-11	5.25554	0.333	0.007	1.26839e-06	3.73193e-20	4.00121	0.308	0.011	1.36592e-15	3.46545e-11	7.46386e-20
PBXIP1	4.94696e-20	5.30409	0.667	0.014	1.81064e-15	7.38493e-13	4.2273	0.385	0.031	2.70296e-08	7.38493e-13	9.89392e-20
ACSS1	4.91382e-07	3.25778	0.667	0.045	0.0179851	5.20665e-20	3.77544	0.769	0.08	1.90569e-15	4.91382e-07	1.04133e-19
SNORC	0.0012434	3.17817	0.333	0.026	1	7.35347e-20	4.12695	0.462	0.027	2.69144e-15	0.0012434	1.47069e-19
AC053513.1	9.38388e-10	4.07919	1	0.077	3.43459e-05	9.61556e-20	4.11517	0.846	0.103	3.51939e-15	9.38388e-10	1.92311e-19
OPLAH	6.21896e-12	5.0902	0.333	0.006	2.2762e-07	1.33228e-19	5.50362	0.154	0.003	4.87626e-15	6.21896e-12	2.66455e-19
HEPACAM	0.01277	3.49751	0.333	0.044	1	1.43894e-19	4.02625	0.692	0.067	5.26666e-15	0.01277	2.87788e-19
AC005332.4	0.00955005	3.21619	0.333	0.037	1	1.45651e-19	3.71668	0.538	0.037	5.33097e-15	0.00955005	2.91302e-19
CABLES1	6.51451e-12	5.20314	1	0.064	2.38438e-07	1.47897e-19	4.55082	0.846	0.109	5.41319e-15	6.51451e-12	2.95795e-19
METTL7A	3.222e-06	4.66368	0.667	0.059	0.117928	1.53289e-19	4.09617	0.769	0.085	5.61052e-15	3.222e-06	3.06578e-19
EDNRB	3.42214e-07	5.82778	0.667	0.05	0.0125254	2.17592e-19	3.86393	0.769	0.083	7.9641e-15	3.42214e-07	4.35185e-19
PDGFRB	0.000568311	2.30612	0.333	0.023	1	2.36333e-19	1.94637	0.692	0.059	8.65003e-15	0.000568311	4.72666e-19
SEMA4B	0.0165521	3.28429	0.333	0.046	1	2.72137e-19	3.33632	0.769	0.077	9.96049e-15	0.0165521	5.44274e-19
MALRD1	0.82442	2.63099	0	0.017	1	3.16072e-19	4.22239	0.385	0.02	1.15686e-14	0.82442	6.32145e-19
PLSCR4	7.5689e-10	4.14944	0.667	0.031	2.77029e-05	3.87611e-19	3.2799	0.615	0.05	1.41869e-14	7.5689e-10	7.75221e-19
SLC6A1	3.94132e-19	4.96988	1	0.036	1.44256e-14	1.88127e-18	3.29973	0.769	0.084	6.88565e-14	1.88127e-18	7.88264e-19
ANKRD29	3.41619e-11	4.40522	0.667	0.027	1.25036e-06	4.97518e-19	3.76665	0.538	0.039	1.82096e-14	3.41619e-11	9.95035e-19
SLC1A2	3.38376e-06	7.80024	1	0.162	0.123849	5.13387e-19	7.21138	1	0.194	1.87905e-14	3.38376e-06	1.02677e-18
MRO	4.07635e-16	5.09333	0.667	0.018	1.49198e-11	5.68645e-19	3.79093	0.462	0.028	2.0813e-14	4.07635e-16	1.13729e-18
SOX21-AS1	0.000144742	3.71379	0.333	0.02	1	7.31494e-19	2.93925	0.385	0.019	2.67734e-14	0.000144742	1.46299e-18
FAT3	1.45403e-18	4.64793	1	0.036	5.32191e-14	5.45715e-18	3.23604	0.692	0.069	1.99737e-13	5.45715e-18	2.90807e-18
ABLIM1	1.79755e-08	4.47794	1	0.097	0.000657921	1.54646e-18	4.2257	0.923	0.149	5.66021e-14	1.79755e-08	3.09293e-18
UNG	1.63123e-18	5.05198	0.667	0.015	5.97045e-14	1.20354e-06	2.54245	0.231	0.022	0.0440508	1.20354e-06	3.26245e-18
SPOCK2	0.000619015	3.39416	0.333	0.023	1	1.81241e-18	3.91078	0.538	0.041	6.63359e-14	0.000619015	3.62481e-18
SGCD	7.41574e-05	3.80485	0.667	0.077	1	2.04274e-18	3.57575	0.846	0.105	7.47665e-14	7.41574e-05	4.08549e-18
AC067750.1	2.17401e-18	7.03563	0.333	0.004	7.95711e-14	0.0310062	2.6345	0.077	0.011	1	0.0310062	4.34803e-18
FIBIN	2.63314e-18	6.7942	0.333	0.004	9.63756e-14	2.34324e-06	2.94269	0.154	0.011	0.0857648	2.34324e-06	5.26628e-18
PCDHB12	3.18775e-18	6.76427	0.333	0.004	1.16675e-13	0.700027	1.76901	0	0.011	1	0.700027	6.3755e-18
PLGLB1	3.50683e-18	5.97871	0.333	0.004	1.28353e-13	0.72066	1.93649	0	0.01	1	0.72066	7.01366e-18
AC092919.1	3.50683e-18	5.49811	0.333	0.004	1.28353e-13	6.47566e-09	3.50517	0.154	0.007	0.000237016	6.47566e-09	7.01366e-18
LINC02144	3.50683e-18	6.51108	0.333	0.004	1.28353e-13	3.9165e-05	4.50967	0.077	0.004	1	3.9165e-05	7.01366e-18
SSPO	3.50683e-18	6.16429	0.333	0.004	1.28353e-13	0.674847	1.16875	0	0.013	1	0.674847	7.01366e-18
LRRC24	3.50683e-18	6.27943	0.333	0.004	1.28353e-13	0.0143152	2.74877	0.077	0.009	1	0.0143152	7.01366e-18
LINC00595	3.50683e-18	6.43067	0.333	0.004	1.28353e-13	9.69769e-06	4.89089	0.077	0.003	0.354945	9.69769e-06	7.01366e-18
SHCBP1	3.50683e-18	6.42836	0.333	0.004	1.28353e-13	0.000116736	4.72827	0.077	0.004	1	0.000116736	7.01366e-18
RGS11	0.85348	4.02953	0	0.012	1	3.51147e-18	4.75576	0.308	0.013	1.28523e-13	0.85348	7.02294e-18
CCDC80	3.53663e-18	5.47638	0.667	0.016	1.29444e-13	3.28398e-09	2.67852	0.385	0.042	0.000120197	3.28398e-09	7.07326e-18
CARMIL1	3.52849e-08	4.56035	1	0.105	0.00129146	4.0961e-18	4.19029	0.923	0.149	1.49922e-13	3.52849e-08	8.19221e-18
ADRA1A	0.000832107	3.02393	0.333	0.025	1	5.34996e-18	2.94233	0.692	0.067	1.95814e-13	0.000832107	1.06999e-17
AL590617.2	5.43977e-18	5.34343	0.667	0.016	1.99101e-13	0.508969	0.291164	0	0.033	1	0.508969	1.08795e-17
CYP7B1	0.000122968	3.67953	0.333	0.02	1	5.58841e-18	2.73486	0.462	0.029	2.04541e-13	0.000122968	1.11768e-17
TBKBP1	5.7055e-18	5.49865	0.667	0.016	2.08827e-13	0.625386	0.827964	0	0.018	1	0.625386	1.1411e-17
PARD3B	2.15707e-08	3.66653	1	0.093	0.000789507	6.16573e-18	3.16934	1	0.156	2.25672e-13	2.15707e-08	1.23315e-17
FGFR2	9.95388e-06	2.63514	1	0.126	0.364322	6.74305e-18	4.2018	0.769	0.094	2.46803e-13	9.95388e-06	1.34861e-17
RGS20	0.000198508	2.4769	1	0.181	1	7.0604e-18	2.77038	1	0.15	2.58418e-13	0.000198508	1.41208e-17
STUM	7.23883e-18	4.87562	0.667	0.016	2.64948e-13	0.00181559	2.36992	0.154	0.022	1	0.00181559	1.44777e-17
PDK2	7.23883e-18	4.68041	0.667	0.016	2.64948e-13	0.125073	3.34664	0.077	0.019	1	0.125073	1.44777e-17
MN1	7.96029e-18	4.59155	0.667	0.016	2.91355e-13	0.269247	0.927576	0.077	0.026	1	0.269247	1.59206e-17
S100A13	2.6354e-10	3.40111	1	0.066	9.64582e-06	8.49908e-18	4.1624	0.615	0.056	3.11075e-13	2.6354e-10	1.69982e-17
MT1E	5.72477e-10	3.19829	1	0.069	2.09532e-05	8.96482e-18	3.4569	0.615	0.055	3.28121e-13	5.72477e-10	1.79296e-17
AC018730.1	3.94676e-07	3.44835	0.667	0.043	0.0144456	9.28605e-18	3.31414	0.615	0.054	3.39879e-13	3.94676e-07	1.85721e-17
CELF4	1.01454e-17	4.85179	1	0.038	3.71333e-13	0.115072	1.05152	0.154	0.053	1	0.115072	2.02908e-17
KIAA1755	1.1e-17	4.99568	0.667	0.017	4.02611e-13	2.98453e-08	3.22332	0.308	0.031	0.00109237	2.98453e-08	2.2e-17
MT3	7.71684e-05	4.12148	1	0.236	1	1.12386e-17	5.13488	0.923	0.167	4.11343e-13	7.71684e-05	2.24772e-17
DCHS2	3.59887e-09	5.4024	0.333	0.009	0.000131722	1.29789e-17	4.06116	0.308	0.013	4.7504e-13	3.59887e-09	2.59578e-17
SFXN5	5.9725e-06	4.51643	1	0.167	0.2186	1.39984e-17	4.46792	1	0.209	5.12355e-13	5.9725e-06	2.79968e-17
EFR3B	3.0624e-06	3.36277	0.667	0.053	0.112087	1.52834e-17	3.49192	0.692	0.072	5.59389e-13	3.0624e-06	3.05669e-17
TEF	9.68154e-11	3.84729	0.667	0.028	3.54354e-06	1.70178e-17	3.9412	0.462	0.031	6.22867e-13	9.68154e-11	3.40355e-17
HCG11	1.83074e-17	4.8514	0.667	0.017	6.70069e-13	0.161191	1.48692	0.077	0.02	1	0.161191	3.66148e-17
BDH1	3.22672e-12	4.10907	0.667	0.025	1.18101e-07	2.33398e-17	4.36015	0.385	0.022	8.5426e-13	3.22672e-12	4.66796e-17
PNPLA7	2.41364e-17	4.8626	0.667	0.017	8.83417e-13	3.26554e-12	4.13088	0.385	0.033	1.19522e-07	3.26554e-12	4.82728e-17
FABP7	1.83988e-06	3.12849	0.667	0.05	0.0673414	2.59885e-17	3.15429	0.538	0.042	9.51206e-13	1.83988e-06	5.1977e-17
PXMP2	2.77032e-17	4.76256	0.667	0.017	1.01396e-12	2.73395e-05	2.87413	0.154	0.013	1	2.73395e-05	5.54064e-17
AL589740.1	2.39155e-09	4.14118	1	0.083	8.75331e-05	4.17339e-17	3.97301	0.846	0.122	1.5275e-12	2.39155e-09	8.34679e-17
CFAP70	9.88854e-08	3.89401	0.667	0.042	0.00361931	5.23799e-17	3.17256	0.615	0.057	1.91716e-12	9.88854e-08	1.0476e-16
NDRG4	5.41673e-07	4.29597	0.667	0.047	0.0198258	5.68536e-17	3.46846	0.615	0.058	2.0809e-12	5.41673e-07	1.13707e-16
NR2F1-AS1	5.92966e-17	4.48803	1	0.039	2.17031e-12	2.7889e-12	3.04321	0.615	0.08	1.02077e-07	2.7889e-12	1.18593e-16
CTNNA2	7.66309e-08	4.53003	1	0.101	0.00280477	5.93989e-17	4.77802	0.923	0.17	2.17406e-12	7.66309e-08	1.18798e-16
SCG3	8.06905e-08	3.1304	1	0.091	0.00295335	7.20318e-17	2.85072	1	0.164	2.63644e-12	8.06905e-08	1.44064e-16
SLC9A3R1	2.42295e-10	4.27066	0.667	0.029	8.86822e-06	7.59936e-17	3.24318	0.462	0.032	2.78144e-12	2.42295e-10	1.51987e-16
NRXN1	9.45257e-08	4.87116	1	0.112	0.00345974	8.09514e-17	3.63746	1	0.216	2.9629e-12	9.45257e-08	1.61903e-16
CAPN10	8.57503e-17	4.37006	1	0.039	3.13855e-12	0.0615749	1.57926	0.154	0.043	1	0.0615749	1.71501e-16
LINC00511	2.26869e-06	3.58844	1	0.12	0.0830365	8.92867e-17	3.35143	0.923	0.138	3.26798e-12	2.26869e-06	1.78573e-16
CRB1	9.89928e-05	3.51957	0.667	0.075	1	1.43207e-16	3.33603	0.692	0.078	5.24152e-12	9.89928e-05	2.86414e-16
FAM184A	2.43272e-12	5.30857	1	0.061	8.90401e-08	1.85878e-16	3.92206	0.692	0.078	6.80331e-12	2.43272e-12	3.71755e-16
AC009879.4	1.86858e-16	5.20371	0.667	0.018	6.83919e-12	0.00151633	2.55438	0.154	0.022	1	0.00151633	3.73716e-16
GABBR1	0.000202695	3.53234	0.667	0.086	1	2.5473e-16	2.9809	0.923	0.148	9.32337e-12	0.000202695	5.0946e-16
POU3F2	0.00739865	2.24195	0.333	0.035	1	2.81987e-16	3.08813	0.538	0.044	1.0321e-11	0.00739865	5.63973e-16
AC005332.7	2.95207e-16	7.05404	0.333	0.004	1.08049e-11	0.00306401	3.43357	0.077	0.007	1	0.00306401	5.90415e-16
HACD3	0.0047612	3.95751	0.667	0.162	1	3.11489e-16	3.08991	1	0.178	1.14008e-11	0.0047612	6.22979e-16
SLC13A3	3.01401e-05	3.0902	0.667	0.063	1	3.19792e-16	3.17406	0.615	0.059	1.17047e-11	3.01401e-05	6.39585e-16
RAD51	3.49157e-16	5.9638	0.333	0.004	1.27795e-11	0.00193319	3.95763	0.077	0.006	1	0.00193319	6.98315e-16
ALDOC	8.58716e-09	4.67054	1	0.089	0.000314299	3.76958e-16	3.55283	0.769	0.101	1.3797e-11	8.58716e-09	7.53916e-16
MAOB	3.79667e-16	6.75477	0.333	0.004	1.38962e-11	1.56455e-06	3.69663	0.077	0.003	0.0572642	1.56455e-06	7.59333e-16
PPP1R26-AS1	4.128e-16	6.16102	0.333	0.004	1.51089e-11	0.00195622	3.63435	0.077	0.006	1	0.00195622	8.256e-16
RIDA	4.67981e-16	4.01366	1	0.04	1.71286e-11	1.98264e-11	2.17416	0.615	0.079	7.25665e-07	1.98264e-11	9.35962e-16
C1orf194	4.87845e-16	5.03079	0.333	0.004	1.78556e-11	0.00306401	2.87221	0.077	0.007	1	0.00306401	9.7569e-16
C1QTNF6	5.01949e-16	4.88397	0.667	0.018	1.83718e-11	0.00990512	1.94996	0.154	0.029	1	0.00990512	1.0039e-15
NTRK2	2.57471e-06	4.51163	1	0.146	0.0942369	6.45169e-16	3.90905	1	0.22	2.36138e-11	2.57471e-06	1.29034e-15
AQP4-AS1	0.000191544	2.94862	0.333	0.02	1	6.5806e-16	3.55444	0.462	0.034	2.40856e-11	0.000191544	1.31612e-15
DDAH1	2.93238e-05	3.02209	0.667	0.064	1	6.88194e-16	3.27229	0.692	0.08	2.51886e-11	2.93238e-05	1.37639e-15
GPC4	0.84954	3.14616	0	0.012	1	7.58547e-16	3.42997	0.308	0.015	2.77636e-11	0.84954	1.51709e-15
EPHX1	1.72352e-05	3.34582	0.667	0.061	0.630825	7.74593e-16	2.80715	0.615	0.058	2.83509e-11	1.72352e-05	1.54919e-15
CTSF	0.85348	3.42589	0	0.012	1	7.79164e-16	3.72285	0.385	0.024	2.85182e-11	0.85348	1.55833e-15
GPM6A	5.60104e-06	4.76499	1	0.157	0.205004	9.00825e-16	3.69769	1	0.229	3.29711e-11	5.60104e-06	1.80165e-15
CNTNAP3	1.02346e-15	4.9488	0.667	0.018	3.74596e-11	4.96211e-06	3.21236	0.231	0.025	0.181618	4.96211e-06	2.04692e-15
LGI4	1.41939e-06	4.84309	0.333	0.013	0.051951	1.03224e-15	4.10642	0.308	0.016	3.77811e-11	1.41939e-06	2.06449e-15
FUT9	0.0306293	2.00326	0.667	0.188	1	1.582e-15	2.87511	1	0.194	5.79029e-11	0.0306293	3.16401e-15
PLPP3	4.54448e-06	3.87504	1	0.148	0.166332	1.78021e-15	3.8336	0.846	0.15	6.51573e-11	4.54448e-06	3.56041e-15
LCTL	3.27639e-11	5.7152	0.333	0.007	1.19919e-06	1.8633e-15	5.61392	0.154	0.004	6.81986e-11	3.27639e-11	3.7266e-15
ASTN1	7.73931e-07	4.50271	0.667	0.049	0.0283267	2.08043e-15	2.75339	0.846	0.12	7.6146e-11	7.73931e-07	4.16087e-15
ECHS1	0.0229542	2.50496	0.333	0.045	1	2.9209e-15	3.74448	0.538	0.05	1.06908e-10	0.0229542	5.84181e-15
AC073263.1	0.834717	3.49281	0	0.015	1	2.97464e-15	4.70103	0.231	0.009	1.08875e-10	0.834717	5.94928e-15
LDHD	0.84954	3.82389	0	0.012	1	3.81722e-15	4.36095	0.231	0.009	1.39714e-10	0.84954	7.63445e-15
AHNAK	2.21986e-05	2.67413	0.667	0.059	0.812492	4.32402e-15	3.38796	0.769	0.104	1.58263e-10	2.21986e-05	8.64804e-15
HOPX	0.0256122	2.00509	0.333	0.046	1	4.63627e-15	2.77812	0.538	0.048	1.69692e-10	0.0256122	9.27254e-15
PTPRZ1	8.97138e-08	3.83509	1	0.098	0.00328361	4.85008e-15	2.45667	1	0.18	1.77518e-10	8.97138e-08	9.70017e-15
PPP4R4	2.58904e-10	3.97185	0.667	0.029	9.47613e-06	4.89652e-15	4.01799	0.385	0.025	1.79218e-10	2.58904e-10	9.79304e-15
CASKIN1	4.94729e-05	5.66286	0.333	0.018	1	5.34644e-15	3.16227	0.385	0.025	1.95685e-10	4.94729e-05	1.06929e-14
TRPM3	0.0145534	5.55365	0.333	0.047	1	5.48032e-15	4.98843	0.462	0.039	2.00585e-10	0.0145534	1.09606e-14
SDC3	6.40275e-15	4.29631	1	0.044	2.34347e-10	2.20383e-10	2.75286	0.538	0.073	8.06626e-06	2.20383e-10	1.28055e-14
MTSS2	3.27022e-09	3.37138	1	0.076	0.000119693	6.43876e-15	3.19484	0.769	0.105	2.35665e-10	3.27022e-09	1.28775e-14
TENM4	0.72148	0.956131	0	0.041	1	7.49447e-15	2.90461	0.692	0.082	2.74305e-10	0.72148	1.49889e-14
NEBL	5.63108e-05	3.07446	1	0.158	1	7.56922e-15	3.00163	1	0.211	2.77041e-10	5.63108e-05	1.51384e-14
AL137009.1	8.19898e-15	4.04006	0.667	0.02	3.00091e-10	0.279548	2.54496	0.077	0.028	1	0.279548	1.6398e-14
PHACTR3	3.51266e-07	4.05721	1	0.112	0.0128567	1.05598e-14	3.19576	0.846	0.137	3.86501e-10	3.51266e-07	2.11197e-14
ARHGEF26	2.15824e-07	3.08097	0.667	0.043	0.00789938	1.07274e-14	2.61076	0.692	0.082	3.92632e-10	2.15824e-07	2.14547e-14
ZNF730	1.29439e-14	4.57631	0.667	0.02	4.73758e-10	0.485477	-0.196874	0	0.036	1	0.485477	2.58877e-14
MFGE8	2.78457e-11	3.32825	0.667	0.026	1.01918e-06	1.32218e-14	3.49958	0.538	0.052	4.8393e-10	2.78457e-11	2.64436e-14
AC078881.1	1.36378e-14	3.96117	1	0.045	4.99157e-10	5.48846e-05	2.17667	0.308	0.051	1	5.48846e-05	2.72756e-14
LY6G5C	1.57337e-14	6.31764	0.333	0.005	5.75869e-10	0.000604333	3.77579	0.077	0.005	1	0.000604333	3.14674e-14
GRM3	2.02974e-06	3.82678	1	0.139	0.0742905	1.6984e-14	3.70631	0.692	0.095	6.21633e-10	2.02974e-06	3.39681e-14
RASL12	1.82618e-14	6.1638	0.333	0.005	6.684e-10	0.674847	1.29537	0	0.013	1	0.674847	3.65236e-14
CAMK2B	3.04199e-13	4.10974	0.667	0.022	1.1134e-08	1.85989e-14	3.66881	0.385	0.026	6.80738e-10	3.04199e-13	3.71978e-14
SLC30A10	0.00364927	2.56529	0.333	0.031	1	1.96156e-14	3.47923	0.385	0.026	7.17951e-10	0.00364927	3.92312e-14
AC022509.2	2.11885e-14	5.27027	0.333	0.005	7.7552e-10	0.0138595	3.237	0.077	0.009	1	0.0138595	4.2377e-14
CSPG5	6.47726e-13	4.95747	0.667	0.023	2.37074e-08	2.2087e-14	2.83507	0.615	0.066	8.08408e-10	6.47726e-13	4.41741e-14
LINC02814	2.28202e-14	5.57782	0.333	0.005	8.35243e-10	0.713593	1.52681	0	0.01	1	0.713593	4.56404e-14
ERICH6-AS1	2.28202e-14	5.77062	0.333	0.005	8.35243e-10	3.80295e-05	3.04594	0.154	0.014	1	3.80295e-05	4.56404e-14
AC130895.1	2.28202e-14	5.85226	0.333	0.005	8.35243e-10	0.713593	2.13774	0	0.01	1	0.713593	4.56404e-14
AC010624.1	2.28202e-14	5.55201	0.333	0.005	8.35243e-10	0.0017162	4.61755	0.077	0.006	1	0.0017162	4.56404e-14
PLCH1	0.000119357	3.39062	0.333	0.019	1	2.48815e-14	4.76879	0.308	0.017	9.10686e-10	0.000119357	4.97629e-14
CADM1	0.000240535	4.20574	1	0.274	1	2.53432e-14	3.5189	1	0.261	9.27585e-10	0.000240535	5.06863e-14
CPE	7.96521e-06	4.26608	1	0.161	0.291535	2.59925e-14	3.61495	1	0.241	9.51351e-10	7.96521e-06	5.1985e-14
TOX	2.76047e-14	3.39396	1	0.045	1.01036e-09	1.2366e-10	2.7373	0.615	0.091	4.52606e-06	1.2366e-10	5.52093e-14
FAM171A1	2.21864e-05	3.15461	1	0.155	0.812046	3.57378e-14	2.58297	0.923	0.184	1.30804e-09	2.21864e-05	7.14756e-14
ITGA6	0.00329281	2.52058	0.667	0.123	1	3.87754e-14	2.46861	0.923	0.161	1.41922e-09	0.00329281	7.75507e-14
ARMH1	0.723583	1.79926	0	0.04	1	4.18176e-14	4.0122	0.462	0.04	1.53056e-09	0.723583	8.36351e-14
CHDH	3.38088e-05	4.22939	0.333	0.017	1	4.30722e-14	4.52296	0.308	0.018	1.57648e-09	3.38088e-05	8.61444e-14
C4orf19	9.9571e-12	4.37103	0.667	0.026	3.6444e-07	4.4558e-14	3.41767	0.538	0.053	1.63087e-09	9.9571e-12	8.9116e-14
PAQR8	0.00109031	4.09834	0.333	0.027	1	4.61384e-14	3.75595	0.385	0.027	1.68871e-09	0.00109031	9.22769e-14
FIRRE	5.18453e-14	3.90412	1	0.047	1.89759e-09	2.04432e-07	3.03686	0.385	0.054	0.00748241	2.04432e-07	1.03691e-13
MIR2052HG	5.22091e-14	4.10885	0.667	0.021	1.9109e-09	0.387278	0.787172	0.077	0.033	1	0.387278	1.04418e-13
CYP2J2	5.73104e-14	5.28141	0.667	0.021	2.09762e-09	0.000220234	2.64381	0.154	0.017	1	0.000220234	1.14621e-13
WASF3	0.000692154	2.93012	0.667	0.098	1	5.7549e-14	2.80492	0.846	0.139	2.10635e-09	0.000692154	1.15098e-13
SLC1A4	1.80105e-08	4.58448	1	0.101	0.000659202	6.04497e-14	3.80433	0.692	0.093	2.21252e-09	1.80105e-08	1.20899e-13
HFM1	6.16262e-14	4.79052	0.667	0.021	2.25558e-09	4.43107e-05	2.76687	0.231	0.031	1	4.43107e-05	1.23252e-13
DPF3	2.75831e-05	3.01136	0.667	0.063	1	6.46142e-14	2.91969	0.769	0.109	2.36495e-09	2.75831e-05	1.29228e-13
ADAMTS17	6.65584e-14	4.23385	1	0.048	2.4361e-09	2.45202e-10	3.2496	0.538	0.073	8.97463e-06	2.45202e-10	1.33117e-13
AC002460.2	7.4027e-11	5.00754	0.667	0.029	2.70946e-06	6.83354e-14	3.37939	0.538	0.055	2.50114e-09	7.4027e-11	1.36671e-13
AC079352.1	3.36932e-09	3.1481	0.667	0.033	0.000123321	7.14161e-14	2.705	0.538	0.052	2.6139e-09	3.36932e-09	1.42832e-13
PCDHB4	7.16205e-14	5.52075	0.667	0.022	2.62138e-09	0.183837	1.78935	0.077	0.022	1	0.183837	1.43241e-13
ZNF154	0.85348	3.62246	0	0.012	1	8.09699e-14	3.37095	0.308	0.018	2.96358e-09	0.85348	1.6194e-13
FAM107A	0.00623598	3.16118	0.667	0.159	1	8.5386e-14	2.79366	0.923	0.184	3.12521e-09	0.00623598	1.70772e-13
CTNND2	6.96084e-05	3.99655	1	0.219	1	9.35134e-14	3.44758	1	0.28	3.42268e-09	6.96084e-05	1.87027e-13
EPHX2	0.00739865	2.82838	0.333	0.035	1	1.02991e-13	3.28545	0.462	0.039	3.76956e-09	0.00739865	2.05981e-13
RORA	3.88881e-05	5.10835	1	0.215	1	1.05703e-13	3.83456	1	0.284	3.86885e-09	3.88881e-05	2.11407e-13
GARNL3	3.54823e-05	3.25972	1	0.162	1	1.20945e-13	2.99977	0.923	0.177	4.4267e-09	3.54823e-05	2.4189e-13
KIAA0319	0.0367913	2.98325	0.333	0.057	1	1.25911e-13	3.13294	0.538	0.055	4.60846e-09	0.0367913	2.51822e-13
SEMA3A	1.89926e-05	3.13115	0.333	0.016	0.695148	1.38541e-13	3.93884	0.308	0.018	5.07075e-09	1.89926e-05	2.77083e-13
FSTL3	1.45684e-13	4.88556	0.667	0.022	5.33218e-09	0.0259183	1.82637	0.154	0.037	1	0.0259183	2.91368e-13
GREB1	0.0347344	1.7976	0.333	0.054	1	1.47722e-13	2.88466	0.538	0.054	5.40679e-09	0.0347344	2.95445e-13
MARC2	0.841955	2.99824	0	0.013	1	1.56629e-13	3.78351	0.308	0.018	5.73277e-09	0.841955	3.13258e-13
IDI2-AS1	0.705205	1.52163	0	0.046	1	1.79026e-13	3.06706	0.462	0.04	6.55252e-09	0.705205	3.58051e-13
DCLK2	0.00810617	1.61608	0.667	0.132	1	1.90311e-13	2.40675	1	0.219	6.96559e-09	0.00810617	3.80623e-13
BCAN	1.94449e-13	4.02569	1	0.051	7.11702e-09	3.35919e-07	1.57372	0.615	0.122	0.012295	3.35919e-07	3.88898e-13
CAMK2G	8.40314e-07	3.18459	1	0.11	0.0307563	2.29277e-13	3.34739	0.846	0.162	8.39178e-09	8.40314e-07	4.58555e-13
SOX5	3.50932e-06	3.41147	1	0.137	0.128445	2.42022e-13	2.86088	0.923	0.193	8.85824e-09	3.50932e-06	4.84044e-13
ZNF491	2.46732e-13	4.40773	0.667	0.022	9.03063e-09	0.338251	1.39525	0.077	0.03	1	0.338251	4.93464e-13
OSBPL6	4.13833e-05	3.95096	0.667	0.072	1	2.53188e-13	2.95453	0.769	0.124	9.26694e-09	4.13833e-05	5.06376e-13
BMP7	0.00121251	4.52799	0.333	0.028	1	2.68027e-13	3.02413	0.538	0.056	9.81006e-09	0.00121251	5.36054e-13
NRBP2	0.0181144	3.94765	0.333	0.05	1	3.09145e-13	3.35527	0.615	0.077	1.1315e-08	0.0181144	6.18289e-13
WDR86	3.32829e-13	6.33474	0.333	0.006	1.21819e-08	0.000558418	2.94905	0.154	0.019	1	0.000558418	6.65658e-13
PTPRF	0.0477426	2.69431	0.333	0.056	1	3.79647e-13	3.20483	0.538	0.057	1.38955e-08	0.0477426	7.59295e-13
SDS	3.80652e-13	5.19592	0.333	0.006	1.39323e-08	0.00191041	2.9786	0.077	0.006	1	0.00191041	7.61305e-13
SPEG	4.07033e-13	5.99164	0.333	0.006	1.48978e-08	0.292054	1.1721	0.077	0.027	1	0.292054	8.14067e-13
PIANP	4.07033e-13	5.83209	0.333	0.006	1.48978e-08	0.0476456	2.4775	0.077	0.013	1	0.0476456	8.14067e-13
ANKDD1A	1.6039e-08	4.11858	1	0.096	0.000587043	4.07727e-13	3.47723	0.769	0.129	1.49232e-08	1.6039e-08	8.15454e-13
NDP	4.35207e-13	5.91686	0.333	0.006	1.5929e-08	0.0267108	2.48447	0.077	0.011	1	0.0267108	8.70414e-13
SERPINE2	1.70019e-05	3.17439	1	0.146	0.622288	4.6227e-13	2.59912	0.923	0.194	1.69196e-08	1.70019e-05	9.24541e-13
PRELP	4.9742e-13	4.16248	0.333	0.006	1.82061e-08	3.96454e-12	3.65932	0.231	0.011	1.45106e-07	3.96454e-12	9.94839e-13
LINC02024	4.9742e-13	5.36554	0.333	0.006	1.82061e-08	0.713593	1.5317	0	0.01	1	0.713593	9.94839e-13
SOD3	4.9742e-13	3.66812	0.333	0.006	1.82061e-08	1.66047e-10	2.67096	0.231	0.013	6.07749e-06	1.66047e-10	9.94839e-13
BX842570.1	4.9742e-13	5.84468	0.333	0.006	1.82061e-08	0.680923	1.49017	0	0.013	1	0.680923	9.94839e-13
SORBS1	1.89725e-05	3.62756	1	0.163	0.694413	5.11087e-13	2.76141	1	0.244	1.87063e-08	1.89725e-05	1.02217e-12
OBSL1	5.50451e-13	4.58499	0.667	0.023	2.01471e-08	0.0231219	1.39413	0.154	0.034	1	0.0231219	1.1009e-12
AC125618.1	0.782738	2.75933	0	0.025	1	6.01915e-13	4.45641	0.308	0.02	2.20307e-08	0.782738	1.20383e-12
CKB	0.0101717	3.30307	0.667	0.193	1	6.829e-13	3.14094	0.923	0.205	2.49948e-08	0.0101717	1.3658e-12
MYORG	1.73027e-08	4.54334	0.333	0.009	0.000633295	7.12737e-13	3.69773	0.308	0.019	2.60869e-08	1.73027e-08	1.42547e-12
ABHD8	7.47051e-13	2.71911	0.667	0.023	2.73428e-08	0.0891646	-1.64922	0.154	0.048	1	0.0891646	1.4941e-12
PCDHGB6	0.838295	3.4939	0	0.014	1	7.89089e-13	3.72464	0.308	0.019	2.88815e-08	0.838295	1.57818e-12
AL022068.1	7.03758e-05	4.83729	0.333	0.019	1	7.95988e-13	3.36335	0.462	0.043	2.9134e-08	7.03758e-05	1.59198e-12
ERBB4	2.06058e-05	4.62019	1	0.185	0.754192	9.26608e-13	2.96543	1	0.253	3.39148e-08	2.06058e-05	1.85322e-12
NTNG2	0.00860291	2.52038	0.333	0.036	1	9.46155e-13	3.26635	0.385	0.03	3.46302e-08	0.00860291	1.89231e-12
SPRY4-AS1	9.65114e-13	4.78505	1	0.059	3.53241e-08	2.72109e-07	3.13345	0.462	0.081	0.00995947	2.72109e-07	1.93023e-12
ADCYAP1R1	9.66913e-13	4.1104	0.667	0.023	3.539e-08	4.05914e-12	2.99946	0.538	0.061	1.48569e-07	4.05914e-12	1.93383e-12
HHIPL1	5.23479e-06	4.57958	0.333	0.014	0.191599	1.00927e-12	4.22974	0.308	0.02	3.69402e-08	5.23479e-06	2.01853e-12
CACNB1	1.01197e-12	4.97908	0.667	0.024	3.7039e-08	2.87323e-05	3.8702	0.231	0.03	1	2.87323e-05	2.02394e-12
CACNB2	1.99002e-07	3.93305	1	0.113	0.00728369	1.02805e-12	2.8032	0.846	0.164	3.76275e-08	1.99002e-07	2.05609e-12
LRP8	1.70194e-05	3.25568	0.667	0.059	0.622929	1.08001e-12	2.93697	0.538	0.058	3.95295e-08	1.70194e-05	2.16003e-12
AC106845.1	1.10017e-12	4.55649	1	0.058	4.02675e-08	2.64551e-10	3.72588	0.462	0.057	9.68284e-06	2.64551e-10	2.20035e-12
NINL	0.811565	2.51332	0	0.019	1	1.17727e-12	3.48229	0.385	0.031	4.30892e-08	0.811565	2.35454e-12
SLC25A33	0.00444618	2.56447	0.667	0.135	1	1.21948e-12	3.03047	0.769	0.119	4.46343e-08	0.00444618	2.43897e-12
MDFIC	0.0015161	3.29939	0.333	0.028	1	1.23277e-12	2.54195	0.462	0.042	4.51206e-08	0.0015161	2.46554e-12
GPAM	1.42395e-12	4.4968	1	0.056	5.2118e-08	1.25146e-12	3.35782	0.538	0.063	4.58045e-08	1.42395e-12	2.50291e-12
TLR4	0.0844664	3.0167	0.333	0.081	1	1.25302e-12	3.38512	0.692	0.105	4.58617e-08	0.0844664	2.50604e-12
GLI2	1.26087e-12	3.59889	0.667	0.023	4.61491e-08	3.16623e-08	3.38688	0.308	0.032	0.00115887	3.16623e-08	2.52174e-12
INTU	1.16649e-05	3.61135	1	0.144	0.426947	1.35134e-12	3.17672	0.769	0.128	4.94603e-08	1.16649e-05	2.70267e-12
ADGRL3	8.9359e-06	2.78665	1	0.129	0.327063	1.46785e-12	2.1268	1	0.213	5.3725e-08	8.9359e-06	2.93571e-12
STON2	0.107373	2.50438	0.333	0.084	1	1.47917e-12	2.82196	0.769	0.117	5.41392e-08	0.107373	2.95834e-12
DAG1	5.53858e-05	3.66276	0.667	0.072	1	1.52569e-12	3.38024	0.615	0.081	5.58417e-08	5.53858e-05	3.05137e-12
NHS	0.00504764	1.62777	0.333	0.032	1	1.61977e-12	2.96768	0.538	0.059	5.9285e-08	0.00504764	3.23953e-12
PAQR4	0.838295	3.45302	0	0.014	1	2.10632e-12	4.16894	0.308	0.02	7.70935e-08	0.838295	4.21265e-12
AC007364.1	0.680551	0.755231	0	0.054	1	2.10688e-12	2.75216	0.538	0.059	7.71141e-08	0.680551	4.21377e-12
CYFIP2	0.278286	1.41727	0.333	0.113	1	2.16762e-12	2.95621	0.769	0.13	7.93372e-08	0.278286	4.33525e-12
LRP1B	6.206e-05	3.39811	1	0.188	1	2.23253e-12	2.46987	1	0.262	8.1713e-08	6.206e-05	4.46507e-12
GASK1B	4.16199e-07	4.03086	0.667	0.047	0.0152333	2.33135e-12	3.84321	0.538	0.064	8.53296e-08	4.16199e-07	4.66269e-12
PPP2R2C	0.0607834	2.62001	0.333	0.067	1	2.57764e-12	3.09077	0.538	0.059	9.43441e-08	0.0607834	5.15528e-12
HLF	2.60061e-12	4.16401	0.667	0.024	9.5185e-08	0.00064852	2.02077	0.231	0.04	1	0.00064852	5.20123e-12
PON2	0.0182572	2.28255	0.667	0.177	1	2.70987e-12	3.15342	0.923	0.235	9.91838e-08	0.0182572	5.41973e-12
ADD3	0.00212541	2.43607	1	0.315	1	2.72955e-12	2.74511	1	0.305	9.99043e-08	0.00212541	5.4591e-12
NPIPB3	0.82442	3.20031	0	0.017	1	3.02594e-12	4.78533	0.231	0.011	1.10752e-07	0.82442	6.05188e-12
DOK5	0.743291	0.769469	0	0.035	1	3.24532e-12	2.09989	0.538	0.058	1.18782e-07	0.743291	6.49065e-12
ZNF362	3.33077e-12	4.36578	0.667	0.025	1.21909e-07	0.0912732	1.6224	0.154	0.05	1	0.0912732	6.66153e-12
C3orf70	9.22319e-10	5.15667	0.667	0.034	3.37578e-05	3.48803e-12	3.10246	0.538	0.06	1.27665e-07	9.22319e-10	6.97606e-12
AL445222.1	3.81909e-12	6.48497	0.333	0.006	1.39783e-07	0.00430326	3.58523	0.077	0.007	1	0.00430326	7.63819e-12
BBS2	0.0204761	2.14812	0.667	0.189	1	3.95761e-12	2.91194	0.923	0.224	1.44853e-07	0.0204761	7.91522e-12
TSPOAP1	4.02776e-12	4.04488	0.667	0.025	1.4742e-07	5.26204e-08	3.51636	0.308	0.033	0.00192596	5.26204e-08	8.05551e-12
ETV4	4.06014e-12	6.45642	0.333	0.006	1.48605e-07	0.700027	1.7697	0	0.011	1	0.700027	8.12029e-12
NBPF19	9.27122e-12	5.23767	0.667	0.026	3.39336e-07	4.08178e-12	3.97481	0.308	0.021	1.49397e-07	9.27122e-12	8.16357e-12
CHI3L1	4.31609e-12	6.17689	0.333	0.006	1.57973e-07	0.134808	1.72294	0.077	0.019	1	0.134808	8.63219e-12
ETV1	0.00879489	2.01721	0.333	0.036	1	4.33845e-12	3.74989	0.462	0.047	1.58792e-07	0.00879489	8.6769e-12
GASK1A	0.000150828	5.03112	0.333	0.021	1	4.44173e-12	2.6174	0.462	0.045	1.62572e-07	0.000150828	8.88347e-12
AL513365.2	4.58784e-12	6.36285	0.333	0.006	1.6792e-07	0.00452993	3.10563	0.077	0.007	1	0.00452993	9.17568e-12
LINC02774	4.58784e-12	6.38166	0.333	0.006	1.6792e-07	0.0110976	3.25101	0.077	0.009	1	0.0110976	9.17568e-12
AC015983.2	4.30923e-09	4.07764	0.667	0.034	0.000157722	4.65703e-12	2.84106	0.462	0.044	1.70452e-07	4.30923e-09	9.31407e-12
MYL5	4.87634e-12	6.27434	0.333	0.006	1.78479e-07	0.00283654	4.08252	0.077	0.007	1	0.00283654	9.75268e-12
TMC5	4.87634e-12	5.66232	0.333	0.006	1.78479e-07	0.00191041	2.83562	0.077	0.006	1	0.00191041	9.75268e-12
HSD17B6	5.50769e-12	5.15142	0.333	0.006	2.01587e-07	0.00591562	3.31355	0.077	0.008	1	0.00591562	1.10154e-11
AC009899.1	5.50769e-12	5.5845	0.333	0.006	2.01587e-07	0.000280472	2.28	0.154	0.017	1	0.000280472	1.10154e-11
PCYOX1	0.00553945	3.43981	0.333	0.035	1	5.53964e-12	2.97332	0.538	0.063	2.02756e-07	0.00553945	1.10793e-11
CLU	0.00311051	4.04536	1	0.376	1	5.6229e-12	3.89816	1	0.381	2.05804e-07	0.00311051	1.12458e-11
LINC01340	5.85275e-12	4.99434	0.333	0.006	2.14216e-07	0.0102735	3.74822	0.077	0.009	1	0.0102735	1.17055e-11
BRD3OS	5.85275e-12	5.64425	0.333	0.006	2.14216e-07	0.0521915	2.8012	0.077	0.013	1	0.0521915	1.17055e-11
CDS1	0.0145702	2.95762	0.333	0.042	1	5.88754e-12	3.76637	0.385	0.033	2.1549e-07	0.0145702	1.17751e-11
CCDC163	6.21896e-12	5.63084	0.333	0.006	2.2762e-07	0.00443799	3.29475	0.077	0.007	1	0.00443799	1.24379e-11
AC104088.1	6.21896e-12	5.02808	0.333	0.006	2.2762e-07	0.0825258	1.66856	0.077	0.016	1	0.0825258	1.24379e-11
GPLD1	6.21896e-12	5.0468	0.333	0.006	2.2762e-07	4.73937e-08	2.65931	0.231	0.018	0.00173466	4.73937e-08	1.24379e-11
LY6H	6.21896e-12	5.3825	0.333	0.006	2.2762e-07	0.0159294	3.92965	0.077	0.01	1	0.0159294	1.24379e-11
LINC02614	6.50014e-12	4.69153	0.667	0.025	2.37911e-07	3.49641e-07	3.68575	0.308	0.037	0.0127972	3.49641e-07	1.30003e-11
BAD	6.70047e-12	4.85333	0.667	0.026	2.45244e-07	0.44317	1.13341	0.077	0.037	1	0.44317	1.34009e-11
APCDD1	2.09599e-08	4.58483	0.667	0.04	0.000767152	6.84683e-12	2.51682	0.538	0.06	2.50601e-07	2.09599e-08	1.36937e-11
LINC00271	0.00955005	2.71446	0.333	0.037	1	6.85644e-12	2.55681	0.538	0.06	2.50953e-07	0.00955005	1.37129e-11
HOGA1	0.857529	3.35203	0	0.011	1	6.99596e-12	4.44969	0.231	0.012	2.56059e-07	0.857529	1.39919e-11
MEIKIN	0.00287807	1.96526	0.333	0.029	1	7.06856e-12	3.15043	0.385	0.033	2.58716e-07	0.00287807	1.41371e-11
CHPT1	1.91993e-08	4.05389	1	0.087	0.000702712	7.18095e-12	3.33361	0.692	0.116	2.6283e-07	1.91993e-08	1.43619e-11
LSAMP	0.000497092	3.72419	1	0.296	1	7.91379e-12	3.20965	1	0.363	2.89653e-07	0.000497092	1.58276e-11
RGS9	0.76219	1.87268	0	0.03	1	9.13366e-12	2.91867	0.462	0.046	3.34301e-07	0.76219	1.82673e-11
AMOT	1.05798e-11	4.39332	0.667	0.026	3.87231e-07	5.95705e-11	3.77504	0.385	0.036	2.18034e-06	5.95705e-11	2.11596e-11
TUBB2B	0.0609319	4.04242	0.333	0.073	1	1.08835e-11	3.45099	0.615	0.088	3.98346e-07	0.0609319	2.1767e-11
TMEM220-AS1	9.44616e-07	4.42491	0.333	0.012	0.0345739	1.11732e-11	3.48589	0.231	0.012	4.08952e-07	9.44616e-07	2.23465e-11
ZBTB7C	1.15647e-11	3.60141	1	0.058	4.23279e-07	0.00371072	1.75641	0.308	0.086	1	0.00371072	2.31294e-11
MAST4	0.0634335	1.44287	0.667	0.235	1	1.34768e-11	2.05565	1	0.239	4.93265e-07	0.0634335	2.69536e-11
AHCYL2	0.00011906	3.0552	1	0.221	1	1.41971e-11	3.47432	0.923	0.273	5.19629e-07	0.00011906	2.83943e-11
CHCHD10	4.06065e-05	3.52264	0.667	0.066	1	1.46453e-11	2.25506	0.615	0.081	5.36033e-07	4.06065e-05	2.92906e-11
CALN1	1.47498e-11	3.11133	0.667	0.026	5.39859e-07	0.00043769	1.2891	0.231	0.037	1	0.00043769	2.94997e-11
JAM2	1.48344e-11	3.47412	1	0.056	5.42955e-07	0.624919	0.342789	0.154	0.111	1	0.624919	2.96689e-11
AMER2	1.28544e-05	3.4686	1	0.146	0.470484	1.50249e-11	1.96012	0.846	0.154	5.49926e-07	1.28544e-05	3.00498e-11
DNAH9	8.92242e-05	3.35929	0.333	0.018	1	1.50557e-11	2.88312	0.308	0.021	5.51053e-07	8.92242e-05	3.01114e-11
ZFYVE21	7.00179e-06	4.46698	0.667	0.057	0.256272	1.5657e-11	2.68745	0.615	0.08	5.73062e-07	7.00179e-06	3.1314e-11
PARD3	4.86045e-05	3.14146	1	0.153	1	1.62382e-11	2.29048	1	0.254	5.94336e-07	4.86045e-05	3.24765e-11
ARNT2	0.277402	2.16555	0.333	0.147	1	1.69074e-11	2.74843	0.846	0.174	6.18828e-07	0.277402	3.38148e-11
TSPAN7	0.000128268	2.87225	1	0.155	1	1.75347e-11	2.60519	0.923	0.212	6.41786e-07	0.000128268	3.50693e-11
TNIK	0.000184412	4.25574	1	0.261	1	1.89297e-11	3.64236	0.923	0.293	6.92844e-07	0.000184412	3.78593e-11
ENHO	0.0229522	2.54308	0.333	0.047	1	1.95632e-11	3.12145	0.462	0.049	7.16031e-07	0.0229522	3.91263e-11
SNTB1	0.00168466	1.8776	0.333	0.027	1	1.99131e-11	2.82944	0.462	0.049	7.28841e-07	0.00168466	3.98263e-11
ASRGL1	0.464122	0.993611	0.333	0.172	1	2.04211e-11	2.77453	0.846	0.165	7.47431e-07	0.464122	4.08421e-11
NPAS3	0.00386117	2.85696	1	0.388	1	2.10876e-11	3.28471	1	0.384	7.71828e-07	0.00386117	4.21752e-11
BICC1	0.841955	1.84761	0	0.013	1	2.19869e-11	3.21805	0.231	0.012	8.04743e-07	0.841955	4.39738e-11
MSI2	0.00214574	3.39955	1	0.356	1	2.2672e-11	3.46905	1	0.437	8.29818e-07	0.00214574	4.5344e-11
NTM	0.00440232	2.16759	1	0.37	1	2.41755e-11	2.75833	1	0.35	8.84846e-07	0.00440232	4.83509e-11
GLUD1	0.00133021	2.95797	1	0.365	1	2.51226e-11	2.91744	1	0.373	9.19511e-07	0.00133021	5.02452e-11
RAB6B	0.752558	1.16568	0	0.032	1	2.51828e-11	2.4641	0.462	0.047	9.21715e-07	0.752558	5.03656e-11
PLA2G4B	0.799535	2.82087	0	0.021	1	2.54686e-11	3.29567	0.308	0.022	9.32176e-07	0.799535	5.09372e-11
TRIB2	2.5494e-11	4.1032	0.667	0.026	9.33105e-07	2.55695e-06	2.50938	0.308	0.041	0.0935868	2.55695e-06	5.09879e-11
ST6GALNAC5	0.811565	1.76404	0	0.019	1	2.59767e-11	3.48167	0.231	0.012	9.50772e-07	0.811565	5.19533e-11
PDE3A	2.70846e-11	3.54178	0.667	0.027	9.91323e-07	5.81818e-10	0.428306	0.615	0.087	2.12951e-05	5.81818e-10	5.41692e-11
IDH3G	2.70846e-11	4.49496	0.667	0.027	9.91323e-07	0.0469571	1.30938	0.154	0.04	1	0.0469571	5.41692e-11
AC009403.2	5.83353e-07	4.13807	0.333	0.012	0.0213513	2.77639e-11	3.77694	0.231	0.012	1.01619e-06	5.83353e-07	5.55277e-11
CNN3	1.48007e-06	3.28803	1	0.117	0.0541721	2.8209e-11	2.51936	0.769	0.136	1.03248e-06	1.48007e-06	5.64179e-11
PREX2	0.000112999	3.61073	1	0.226	1	2.8898e-11	2.6682	0.923	0.241	1.05769e-06	0.000112999	5.77959e-11
AL121933.2	2.92806e-11	6.60721	0.333	0.007	1.0717e-06	0.646319	1.51185	0	0.016	1	0.646319	5.85611e-11
PTN	8.36091e-05	3.9816	1	0.208	1	3.06571e-11	2.72059	0.923	0.235	1.12208e-06	8.36091e-05	6.13141e-11
ESRRG	1.26143e-07	4.73372	0.667	0.044	0.00461696	3.28029e-11	2.7878	0.615	0.088	1.20062e-06	1.26143e-07	6.56059e-11
AC036214.1	0.785446	1.09044	0	0.025	1	3.34169e-11	1.87081	0.385	0.034	1.22309e-06	0.785446	6.68338e-11
ATP6V0E2	0.719393	1.66146	0	0.042	1	3.41053e-11	2.37696	0.462	0.047	1.24829e-06	0.719393	6.82105e-11
AC013643.2	3.46544e-11	5.99003	0.333	0.007	1.26839e-06	0.0308007	2.79244	0.077	0.011	1	0.0308007	6.93089e-11
FAM167A	3.46545e-11	6.09057	0.333	0.007	1.26839e-06	8.55392e-08	2.73238	0.231	0.019	0.00313082	8.55392e-08	6.9309e-11
CA8	1.49845e-09	3.67914	0.667	0.032	5.48448e-05	3.53753e-11	2.60766	0.462	0.05	1.29477e-06	1.49845e-09	7.07507e-11
B4GALNT4	3.69896e-11	4.71377	0.667	0.028	1.35386e-06	1.45014e-08	2.62756	0.385	0.044	0.000530765	1.45014e-08	7.39793e-11
AL353151.2	0.857529	3.9255	0	0.011	1	3.76337e-11	3.71712	0.308	0.022	1.37743e-06	0.857529	7.52674e-11
NAV3	0.000124943	3.13371	1	0.198	1	3.788e-11	3.01721	0.923	0.275	1.38645e-06	0.000124943	7.576e-11
SCARA3	3.80624e-11	4.36139	0.667	0.028	1.39312e-06	5.75232e-09	2.72192	0.385	0.044	0.000210541	5.75232e-09	7.61247e-11
BRINP3	3.93324e-11	3.16147	1	0.059	1.4396e-06	0.000317188	0.904858	0.462	0.116	1	0.000317188	7.86647e-11
PLCG1	4.04975e-11	3.80513	1	0.06	1.48225e-06	0.0437305	1.05409	0.231	0.073	1	0.0437305	8.0995e-11
L3MBTL4-AS1	4.09899e-11	5.54135	0.333	0.007	1.50027e-06	0.693504	1.62055	0	0.012	1	0.693504	8.19798e-11
PDE7B	9.15371e-06	3.16688	0.667	0.057	0.335035	4.11919e-11	2.12656	0.692	0.107	1.50766e-06	9.15371e-06	8.23837e-11
CHST10	9.74377e-08	4.72498	0.333	0.01	0.00356632	4.2702e-11	3.7596	0.308	0.023	1.56294e-06	9.74377e-08	8.54041e-11
TMEM129	0.000264211	3.66537	0.333	0.021	1	4.32111e-11	3.41782	0.308	0.022	1.58157e-06	0.000264211	8.64223e-11
RAMP2-AS1	4.33435e-11	5.35229	0.333	0.007	1.58642e-06	0.668903	1.42584	0	0.014	1	0.668903	8.6687e-11
ITIH4	4.58292e-11	5.02326	0.333	0.007	1.67739e-06	0.693504	1.11758	0	0.012	1	0.693504	9.16584e-11
PIH1D2	0.841955	3.24896	0	0.013	1	4.68908e-11	4.81549	0.231	0.013	1.71625e-06	0.841955	9.37815e-11
ALDH7A1	0.303109	0.924037	0.333	0.11	1	4.88611e-11	3.0629	0.692	0.112	1.78837e-06	0.303109	9.77222e-11
MASP1	5.12261e-11	4.32463	0.333	0.007	1.87493e-06	4.1017e-06	2.76225	0.231	0.025	0.150126	4.1017e-06	1.02452e-10
COL28A1	5.12261e-11	4.89454	0.333	0.007	1.87493e-06	0.0331508	3.19472	0.077	0.012	1	0.0331508	1.02452e-10
FAM71F2	5.12261e-11	5.06018	0.333	0.007	1.87493e-06	0.0178838	2.97303	0.077	0.01	1	0.0178838	1.02452e-10
DYRK1B	5.12261e-11	4.61855	0.333	0.007	1.87493e-06	0.0749615	2.19848	0.077	0.015	1	0.0749615	1.02452e-10
TMEM201	0.861696	4.2284	0	0.01	1	5.18357e-11	5.69222	0.154	0.006	1.89724e-06	0.861696	1.03671e-10
GRAMD2B	0.0149665	2.49413	0.667	0.172	1	5.29993e-11	2.64616	0.923	0.245	1.93983e-06	0.0149665	1.05999e-10
CCDC115	0.790967	2.48546	0	0.023	1	5.48081e-11	3.26542	0.308	0.022	2.00603e-06	0.790967	1.09616e-10
NOTCH2	0.00281265	2.99524	0.667	0.132	1	5.66808e-11	2.95639	0.769	0.161	2.07457e-06	0.00281265	1.13362e-10
GNAO1	5.69336e-05	2.44988	1	0.158	1	6.03381e-11	2.64046	0.846	0.18	2.20843e-06	5.69336e-05	1.20676e-10
MLYCD	0.0633656	2.6448	0.333	0.068	1	6.32615e-11	3.08695	0.538	0.069	2.31543e-06	0.0633656	1.26523e-10
DAPK1	0.0388642	2.53862	0.333	0.058	1	6.62098e-11	2.36516	0.692	0.111	2.42335e-06	0.0388642	1.3242e-10
FAM155A	1.04808e-05	2.48756	1	0.131	0.383609	7.66127e-11	1.87871	1	0.234	2.8041e-06	1.04808e-05	1.53225e-10
RGMA	8.18169e-11	3.62331	0.667	0.028	2.99458e-06	5.76941e-06	2.03471	0.385	0.064	0.211166	5.76941e-06	1.63634e-10
LRIG1	0.00317452	1.93071	1	0.223	1	8.42073e-11	2.23913	1	0.295	3.08207e-06	0.00317452	1.68415e-10
MAPK10	0.00105569	2.60028	1	0.288	1	8.43344e-11	2.72122	1	0.335	3.08672e-06	0.00105569	1.68669e-10
CST3	0.000545043	3.63059	1	0.328	1	8.71068e-11	4.25143	0.923	0.329	3.1882e-06	0.000545043	1.74214e-10
FOXG1	1.42284e-09	3.65142	0.667	0.032	5.20772e-05	9.23435e-11	2.61366	0.538	0.067	3.37986e-06	1.42284e-09	1.84687e-10
VMAC	0.814695	2.92245	0	0.018	1	9.49489e-11	4.90493	0.231	0.013	3.47522e-06	0.814695	1.89898e-10
CRMP1	0.0256122	1.67085	0.333	0.046	1	1.00165e-10	2.59535	0.538	0.067	3.66614e-06	0.0256122	2.0033e-10
SLC16A9	1.00305e-10	3.91979	1	0.064	3.67127e-06	2.44035e-09	3.07896	0.538	0.087	8.93192e-05	2.44035e-09	2.0061e-10
ADHFE1	0.0499983	2.14529	0.333	0.055	1	1.02503e-10	3.34005	0.615	0.097	3.75172e-06	0.0499983	2.05007e-10
ADGRG1	1.94167e-06	3.18319	1	0.117	0.071067	1.03698e-10	2.67628	0.769	0.161	3.79545e-06	1.94167e-06	2.07396e-10
PHF21B	1.07361e-10	3.72144	1	0.065	3.92951e-06	1.04033e-07	2.72066	0.538	0.099	0.0038077	1.04033e-07	2.14722e-10
LIFR-AS1	0.788189	2.54263	0	0.024	1	1.15726e-10	2.73451	0.462	0.051	4.2357e-06	0.788189	2.31453e-10
AC004540.2	4.93554e-07	4.64815	0.333	0.012	0.0180646	1.2299e-10	3.6569	0.308	0.024	4.50156e-06	4.93554e-07	2.4598e-10
WFS1	8.0106e-05	4.42685	0.333	0.018	1	1.27456e-10	3.50201	0.308	0.024	4.66503e-06	8.0106e-05	2.54912e-10
CNTN1	1.54959e-05	3.11904	0.667	0.059	0.567166	1.39125e-10	2.53878	0.692	0.112	5.09212e-06	1.54959e-05	2.7825e-10
NKX2-2	0.719393	1.72161	0	0.042	1	1.43293e-10	2.87658	0.385	0.036	5.24468e-06	0.719393	2.86587e-10
FAM171B	0.000130404	3.24818	1	0.215	1	1.4719e-10	2.93049	0.846	0.205	5.3873e-06	0.000130404	2.9438e-10
SPTBN4	0.0284265	1.72982	0.333	0.047	1	1.49308e-10	2.75159	0.462	0.05	5.46483e-06	0.0284265	2.98616e-10
DPYSL2	0.00351727	2.08534	1	0.418	1	1.51995e-10	2.7226	1	0.41	5.56316e-06	0.00351727	3.0399e-10
PITPNC1	0.000342658	2.73664	1	0.248	1	1.60873e-10	2.62466	1	0.33	5.88811e-06	0.000342658	3.21746e-10
C1orf61	0.000251409	3.24	1	0.197	1	1.73883e-10	2.54915	0.923	0.254	6.36429e-06	0.000251409	3.47766e-10
CDH20	0.00113401	2.56522	1	0.284	1	1.82694e-10	2.94156	0.923	0.261	6.68677e-06	0.00113401	3.65387e-10
SCN11A	7.81275e-06	4.13752	0.333	0.015	0.285955	1.99754e-10	2.76552	0.308	0.024	7.31121e-06	7.81275e-06	3.99509e-10
FAT1	0.00109551	2.5113	0.667	0.095	1	2.06907e-10	2.2496	0.692	0.116	7.57301e-06	0.00109551	4.13815e-10
GPT2	0.120921	1.8612	0.333	0.078	1	2.11369e-10	3.08042	0.615	0.095	7.73633e-06	0.120921	4.22738e-10
C1orf21	0.112566	2.37417	0.333	0.086	1	2.15089e-10	2.64237	0.692	0.119	7.87247e-06	0.112566	4.30178e-10
ALDH2	0.00180004	3.63041	0.667	0.106	1	2.36173e-10	2.7999	0.692	0.129	8.64417e-06	0.00180004	4.72346e-10
NOTCH1	0.0552982	2.6954	0.333	0.065	1	2.44084e-10	2.48489	0.615	0.092	8.93371e-06	0.0552982	4.88167e-10
FARP1	0.00306335	2.76555	0.667	0.13	1	2.57583e-10	3.07055	0.846	0.204	9.42778e-06	0.00306335	5.15165e-10
SEPTIN7-AS1	0.0394753	2.37647	0.333	0.052	1	2.79406e-10	2.95493	0.538	0.073	1.02266e-05	0.0394753	5.58813e-10
PLOD2	0.0757394	2.12462	0.333	0.07	1	2.8886e-10	2.28997	0.692	0.12	1.05726e-05	0.0757394	5.7772e-10
FKBP9	2.95023e-10	4.7446	0.667	0.031	1.07982e-05	9.68437e-08	2.68241	0.385	0.05	0.00354458	9.68437e-08	5.90047e-10
PSAT1	0.00999033	2.33581	0.667	0.137	1	3.0257e-10	2.53784	0.692	0.122	1.10744e-05	0.00999033	6.05141e-10
CRABP2	0.857529	3.56567	0	0.011	1	3.04964e-10	5.24813	0.154	0.006	1.1162e-05	0.857529	6.09928e-10
AL157388.1	3.06011e-10	3.99267	0.333	0.007	1.12003e-05	0.0172102	2.88169	0.077	0.01	1	0.0172102	6.12022e-10
PLK1	3.06011e-10	5.05292	0.333	0.007	1.12003e-05	0.72066	1.71798	0	0.01	1	0.72066	6.12022e-10
RAMP1	5.28888e-05	3.49745	0.667	0.07	1	3.0783e-10	2.32807	0.692	0.117	1.12669e-05	5.28888e-05	6.1566e-10
DTX1	2.02061e-07	4.83096	0.333	0.011	0.00739564	3.24926e-10	3.71096	0.231	0.014	1.18926e-05	2.02061e-07	6.49853e-10
EZR	1.67867e-05	2.78977	1	0.137	0.614411	3.27853e-10	2.86424	0.692	0.129	1.19997e-05	1.67867e-05	6.55705e-10
NUP210	3.6259e-10	4.46542	0.667	0.03	1.32712e-05	0.409906	1.59697	0.077	0.035	1	0.409906	7.25181e-10
ANO5	3.6259e-10	3.74939	0.667	0.03	1.32712e-05	2.77751e-08	3.21927	0.385	0.049	0.0010166	2.77751e-08	7.25181e-10
NACC2	0.150781	1.90681	0.333	0.087	1	3.6402e-10	2.88683	0.615	0.099	1.33235e-05	0.150781	7.2804e-10
C19orf44	3.70117e-10	3.95237	0.667	0.029	1.35466e-05	0.563126	0.566664	0.077	0.042	1	0.563126	7.40234e-10
STEAP2	9.94314e-06	3.58921	0.333	0.015	0.363929	3.93333e-10	2.91331	0.308	0.024	1.43964e-05	9.94314e-06	7.86666e-10
TSC22D4	0.130825	3.33049	0.333	0.101	1	3.938e-10	2.78961	0.692	0.127	1.44135e-05	0.130825	7.87599e-10
SCRG1	0.00137749	2.1453	0.667	0.096	1	4.12317e-10	2.19836	0.692	0.117	1.50912e-05	0.00137749	8.24633e-10
CSGALNACT1	2.22016e-09	2.96651	1	0.072	8.12599e-05	4.20464e-10	2.35409	0.769	0.16	1.53894e-05	2.22016e-09	8.40928e-10
CHPF	0.000461971	4.23041	0.333	0.023	1	4.39102e-10	3.36152	0.308	0.025	1.60716e-05	0.000461971	8.78205e-10
MIR4300HG	0.00145214	1.94689	0.333	0.026	1	4.55705e-10	2.16768	0.462	0.053	1.66792e-05	0.00145214	9.11409e-10
DYNC2H1	0.00459877	2.50588	0.667	0.13	1	4.95149e-10	2.51764	0.769	0.147	1.81229e-05	0.00459877	9.90298e-10
PLEKHA6	5.20878e-10	2.89262	1	0.065	1.90647e-05	4.65416e-06	2.43093	0.385	0.065	0.170347	4.65416e-06	1.04176e-09
LIFR	0.000363928	2.97906	1	0.24	1	5.34888e-10	2.69249	0.923	0.289	1.95775e-05	0.000363928	1.06978e-09
RBAK	5.60109e-10	3.64297	1	0.067	2.05006e-05	0.00413159	1.26173	0.308	0.078	1	0.00413159	1.12022e-09
PPP1R16A	5.62439e-10	4.33894	0.667	0.031	2.05858e-05	8.01073e-08	3.14412	0.308	0.033	0.00293201	8.01073e-08	1.12488e-09
WWOX	0.000354637	3.5729	1	0.296	1	5.85561e-10	2.59258	1	0.391	2.14321e-05	0.000354637	1.17112e-09
SALL3	9.11618e-05	3.06254	0.333	0.018	1	5.97533e-10	2.45148	0.385	0.038	2.18703e-05	9.11618e-05	1.19507e-09
LINC00461	0.0889987	1.16868	0.667	0.215	1	6.43751e-10	2.24903	0.923	0.237	2.35619e-05	0.0889987	1.2875e-09
PCDHGA6	0.82442	3.18214	0	0.017	1	6.64361e-10	4.0164	0.231	0.014	2.43163e-05	0.82442	1.32872e-09
AC124947.1	0.82112	2.54726	0	0.017	1	6.77589e-10	3.36763	0.308	0.026	2.48004e-05	0.82112	1.35518e-09
OPHN1	1.39774e-05	3.54257	1	0.167	0.511588	6.8955e-10	1.90335	1	0.278	2.52382e-05	1.39774e-05	1.3791e-09
DTNA	0.00302871	2.68579	1	0.475	1	7.32286e-10	3.20191	1	0.478	2.68024e-05	0.00302871	1.46457e-09
LINC01138	0.000263716	3.4249	0.667	0.086	1	7.75823e-10	2.94763	0.615	0.106	2.83959e-05	0.000263716	1.55165e-09
TMEM232	9.8814e-09	2.9715	1	0.076	0.000361669	7.98292e-10	2.46667	0.692	0.116	2.92183e-05	9.8814e-09	1.59658e-09
NDRG2	0.000980977	2.80569	1	0.221	1	8.28364e-10	2.82841	0.846	0.231	3.0319e-05	0.000980977	1.65673e-09
MED12L	4.41908e-08	3.5123	1	0.094	0.00161743	8.66661e-10	2.88119	0.615	0.104	3.17207e-05	4.41908e-08	1.73332e-09
PC	1.84068e-05	3.59567	0.667	0.061	0.673708	9.29844e-10	2.519	0.538	0.074	3.40332e-05	1.84068e-05	1.85969e-09
VSTM4	9.48775e-10	3.99327	0.667	0.031	3.47261e-05	0.426475	-0.729407	0	0.047	1	0.426475	1.89755e-09
WLS	0.0187607	2.10194	0.667	0.17	1	9.54088e-10	2.75392	0.846	0.224	3.49206e-05	0.0187607	1.90818e-09
CASTOR1	9.68089e-10	5.89025	0.333	0.008	3.5433e-05	7.39291e-05	2.8933	0.154	0.015	1	7.39291e-05	1.93618e-09
AL583785.1	1.06574e-09	4.49778	0.333	0.008	3.9007e-05	0.72066	1.42665	0	0.01	1	0.72066	2.13147e-09
HINT2	0.000264211	3.33707	0.333	0.021	1	1.11872e-09	2.5176	0.308	0.025	4.09463e-05	0.000264211	2.23744e-09
C19orf12	1.16019e-09	4.14893	1	0.074	4.2464e-05	2.23092e-05	2.23835	0.385	0.071	0.816539	2.23092e-05	2.32037e-09
FAM66D	0.764659	2.23863	0	0.029	1	1.20836e-09	2.4238	0.462	0.054	4.4227e-05	0.764659	2.41671e-09
BOC	1.23045e-09	5.0401	0.333	0.008	4.50358e-05	0.0785699	2.59395	0.077	0.016	1	0.0785699	2.4609e-09
CHST12	0.745575	1.86963	0	0.034	1	1.28926e-09	3.05864	0.385	0.041	4.71882e-05	0.745575	2.57852e-09
SNX32	0.764659	1.69166	0	0.029	1	1.36954e-09	2.73491	0.385	0.04	5.01266e-05	0.764659	2.73908e-09
ZHX3	0.000113023	2.28519	1	0.155	1	1.37472e-09	2.88686	0.846	0.241	5.0316e-05	0.000113023	2.74943e-09
AL139424.2	1.41989e-09	4.62969	0.333	0.008	5.19694e-05	2.70754e-07	4.23058	0.154	0.009	0.00990987	2.70754e-07	2.83978e-09
AL442071.1	1.41989e-09	5.18901	0.333	0.008	5.19694e-05	0.72066	2.23504	0	0.01	1	0.72066	2.83978e-09
SLC38A3	1.41989e-09	5.19753	0.333	0.008	5.19694e-05	0.000112782	4.61565	0.077	0.004	1	0.000112782	2.83978e-09
LPP-AS2	1.41989e-09	4.79877	0.333	0.008	5.19694e-05	9.91441e-06	4.78985	0.077	0.003	0.362877	9.91441e-06	2.83978e-09
SPACA9	1.41989e-09	5.16506	0.333	0.008	5.19694e-05	0.713593	0.959136	0	0.01	1	0.713593	2.83978e-09
AC073593.2	1.41989e-09	5.24696	0.333	0.008	5.19694e-05	0.72066	2.18851	0	0.01	1	0.72066	2.83978e-09
IGDCC4	1.41989e-09	4.8285	0.333	0.008	5.19694e-05	0.00028282	1.97487	0.154	0.017	1	0.00028282	2.83978e-09
VASN	1.41989e-09	5.08707	0.333	0.008	5.19694e-05	0.193006	1.93997	0.077	0.023	1	0.193006	2.83978e-09
ZMYND12	0.857529	3.26808	0	0.011	1	1.50853e-09	5.38419	0.154	0.007	5.52139e-05	0.857529	3.01707e-09
THBS4	1.53152e-09	3.83865	0.667	0.032	5.60553e-05	0.0273061	1.69777	0.154	0.036	1	0.0273061	3.06305e-09
SASH1	0.317062	1.08584	0.667	0.423	1	1.57784e-09	2.20459	1	0.396	5.77506e-05	0.317062	3.15568e-09
LPIN1	0.0291504	2.59277	0.667	0.189	1	1.61567e-09	2.37866	0.846	0.204	5.91353e-05	0.0291504	3.23135e-09
LINC02328	0.0451641	1.81398	0.333	0.055	1	1.6465e-09	2.6654	0.385	0.04	6.02634e-05	0.0451641	3.29299e-09
GLIS3	1.35194e-06	3.68263	1	0.121	0.0494823	1.647e-09	1.63457	0.923	0.209	6.02817e-05	1.35194e-06	3.29399e-09
AC087564.1	9.66475e-06	3.40806	1	0.147	0.353739	1.7892e-09	2.43335	0.692	0.141	6.54865e-05	9.66475e-06	3.5784e-09
CLUH	1.81928e-09	4.28877	0.667	0.032	6.65875e-05	0.0573483	1.17421	0.154	0.042	1	0.0573483	3.63856e-09
MACF1	0.00341473	2.37403	1	0.776	1	1.86894e-09	2.43081	1	0.791	6.84052e-05	0.00341473	3.73789e-09
PFKP	0.611701	0.608265	0	0.08	1	2.00384e-09	2.08656	0.692	0.121	7.33426e-05	0.611701	4.00769e-09
RBMS3	0.00926544	2.68442	0.667	0.167	1	2.19719e-09	0.807224	1	0.234	8.04192e-05	0.00926544	4.39437e-09
IDH2	2.46317e-09	3.84697	1	0.078	9.01545e-05	2.19934e-06	2.73312	0.538	0.127	0.0804981	2.19934e-06	4.92634e-09
UFL1-AS1	0.140905	1.98146	0.333	0.088	1	2.55293e-09	3.10854	0.538	0.084	9.34397e-05	0.140905	5.10586e-09
KIAA2013	2.59664e-09	4.04592	0.667	0.033	9.50398e-05	0.418493	-0.361255	0	0.048	1	0.418493	5.19329e-09
NKAIN4	1.36523e-08	3.76768	0.667	0.037	0.000499686	2.62492e-09	2.28676	0.538	0.077	9.60749e-05	1.36523e-08	5.24985e-09
CYC1	0.610215	0.755897	0	0.08	1	2.65946e-09	2.28648	0.615	0.098	9.73388e-05	0.610215	5.31892e-09
MPST	0.82112	3.40513	0	0.017	1	2.73235e-09	3.19209	0.308	0.027	0.000100007	0.82112	5.46469e-09
GPS1	0.000345156	3.73867	0.333	0.022	1	2.76102e-09	2.97738	0.308	0.027	0.000101056	0.000345156	5.52203e-09
PANTR1	3.02894e-09	3.69217	1	0.079	0.000110862	3.63926e-07	2.54222	0.538	0.107	0.0133201	3.63926e-07	6.05787e-09
TBC1D24	9.11618e-05	3.93219	0.333	0.018	1	3.20712e-09	3.25677	0.308	0.027	0.000117384	9.11618e-05	6.41424e-09
PPP1R3C	2.01052e-08	3.37869	0.667	0.037	0.00073587	3.30158e-09	2.79032	0.462	0.059	0.000120841	2.01052e-08	6.60317e-09
AL391807.1	7.85045e-05	3.04711	0.667	0.066	1	3.30728e-09	2.26729	0.615	0.101	0.00012105	7.85045e-05	6.61456e-09
S1PR1	5.59453e-05	3.13086	0.667	0.068	1	3.43557e-09	1.72704	0.538	0.075	0.000125745	5.59453e-05	6.87114e-09
SPARCL1	0.000582938	3.43047	1	0.273	1	3.53553e-09	2.6731	1	0.418	0.000129404	0.000582938	7.07106e-09
ATP5PO	0.00251386	2.4122	0.667	0.107	1	3.60141e-09	2.15673	0.692	0.128	0.000131815	0.00251386	7.20281e-09
ADI1	2.41849e-07	4.05905	0.667	0.045	0.00885192	3.70835e-09	2.39933	0.462	0.058	0.000135729	2.41849e-07	7.41669e-09
EFEMP1	3.73381e-09	3.26377	0.667	0.032	0.000136661	0.00165651	1.42746	0.231	0.044	1	0.00165651	7.46763e-09
AC026894.1	3.76422e-09	5.89794	0.333	0.009	0.000137774	0.610606	1.19133	0	0.02	1	0.610606	7.52844e-09
METRN	8.2008e-05	3.24917	0.667	0.075	1	3.89644e-09	2.55929	0.615	0.106	0.000142614	8.2008e-05	7.79288e-09
FAM135B	0.75493	1.07695	0	0.032	1	4.07392e-09	2.1623	0.462	0.058	0.00014911	0.75493	8.14785e-09
AC084018.2	4.1174e-09	5.62031	0.333	0.009	0.000150701	0.00452993	3.39864	0.077	0.007	1	0.00452993	8.2348e-09
BCR	8.31294e-05	2.7792	0.667	0.07	1	4.18687e-09	1.6349	0.692	0.122	0.000153244	8.31294e-05	8.37374e-09
SLC1A3	0.000719659	3.27344	1	0.37	1	4.27433e-09	2.47121	1	0.442	0.000156445	0.000719659	8.54866e-09
IDH2-DT	4.30589e-09	4.7881	0.333	0.009	0.0001576	0.105731	1.99047	0.077	0.017	1	0.105731	8.61177e-09
RAMP2	4.30589e-09	5.2261	0.333	0.009	0.0001576	0.307667	0.633168	0.077	0.028	1	0.307667	8.61177e-09
IGFBP7	0.347698	-0.125704	0.333	0.134	1	4.62183e-09	0.229272	1	0.221	0.000169164	0.347698	9.24367e-09
FOXRED2	0.814695	2.96123	0	0.018	1	4.66277e-09	3.80819	0.231	0.016	0.000170662	0.814695	9.32554e-09
AC245123.1	4.70838e-09	4.86764	0.333	0.009	0.000172331	0.000630313	3.56747	0.077	0.005	1	0.000630313	9.41676e-09
SYNE1	0.000871524	2.78007	1	0.283	1	5.04875e-09	3.39526	0.846	0.314	0.000184789	0.000871524	1.00975e-08
RHBDL3	5.06894e-09	2.46392	0.667	0.034	0.000185528	0.0902792	-0.738031	0.231	0.084	1	0.0902792	1.01379e-08
MEF2C-AS1	1.11585e-08	2.92839	1	0.077	0.000408414	5.18513e-09	2.56451	0.692	0.136	0.000189781	1.11585e-08	1.03703e-08
AC005225.2	5.21946e-09	3.76505	0.667	0.034	0.000191038	1.0524e-05	2.84876	0.308	0.044	0.385188	1.0524e-05	1.04389e-08
NTRK3	4.89199e-06	3.32023	0.667	0.056	0.179052	5.25827e-09	2.01885	0.692	0.131	0.000192458	4.89199e-06	1.05165e-08
C1QTNF3	1.73027e-08	5.10702	0.333	0.009	0.000633295	5.31603e-09	3.31346	0.231	0.016	0.000194572	1.73027e-08	1.06321e-08
ITPR2	0.000592585	3.1337	1	0.339	1	5.37547e-09	2.15696	1	0.451	0.000196748	0.000592585	1.07509e-08
AC018638.7	5.38158e-09	5.08075	0.333	0.009	0.000196971	0.687139	1.75134	0	0.012	1	0.687139	1.07632e-08
SLC29A2	5.38158e-09	4.73363	0.333	0.009	0.000196971	0.651798	0.954632	0	0.016	1	0.651798	1.07632e-08
NFATC4	5.38158e-09	4.91042	0.333	0.009	0.000196971	0.127332	2.13955	0.077	0.019	1	0.127332	1.07632e-08
NPIPB15	5.38158e-09	5.34892	0.333	0.009	0.000196971	0.687139	1.98528	0	0.012	1	0.687139	1.07632e-08
KCNJ16	5.38158e-09	4.51137	0.333	0.009	0.000196971	0.0949111	2.89926	0.077	0.017	1	0.0949111	1.07632e-08
FBXL7	0.012814	1.68119	1	0.335	1	5.6473e-09	2.38838	0.923	0.324	0.000206697	0.012814	1.12946e-08
SLC48A1	0.0439922	3.42648	0.333	0.064	1	5.64948e-09	2.83696	0.462	0.061	0.000206776	0.0439922	1.1299e-08
APOD	0.242476	1.86092	0.333	0.124	1	5.75478e-09	2.07304	0.692	0.13	0.000210631	0.242476	1.15096e-08
IMPA2	6.07808e-09	4.63135	0.667	0.037	0.000222464	0.0124674	1.98057	0.231	0.062	1	0.0124674	1.21562e-08
CDH10	6.0972e-09	3.35111	0.667	0.034	0.000223164	5.64515e-05	1.58512	0.385	0.074	1	5.64515e-05	1.21944e-08
CNGA4	0.838295	3.47708	0	0.014	1	6.13753e-09	3.13347	0.231	0.016	0.00022464	0.838295	1.22751e-08
ZFHX4	0.0226807	2.56572	0.667	0.231	1	6.18464e-09	2.0324	0.846	0.2	0.000226364	0.0226807	1.23693e-08
AGFG2	0.780064	1.93656	0	0.026	1	6.29707e-09	1.85721	0.385	0.041	0.000230479	0.780064	1.25941e-08
WDR11-AS1	0.0012434	3.02433	0.333	0.026	1	6.42521e-09	2.29333	0.462	0.059	0.000235169	0.0012434	1.28504e-08
MIAT	6.5602e-09	3.52922	0.667	0.034	0.00024011	0.00506352	2.0206	0.231	0.053	1	0.00506352	1.31204e-08
AC092802.1	0.767156	2.12377	0	0.029	1	6.70911e-09	3.76444	0.308	0.029	0.00024556	0.767156	1.34182e-08
HSBP1L1	0.782738	2.82406	0	0.025	1	6.78764e-09	2.88841	0.308	0.028	0.000248434	0.782738	1.35753e-08
ZIC2	0.814695	2.59805	0	0.018	1	6.90677e-09	3.82778	0.231	0.017	0.000252795	0.814695	1.38135e-08
ZNF385A	0.0012434	3.30037	0.333	0.026	1	6.92495e-09	2.69151	0.308	0.028	0.00025346	0.0012434	1.38499e-08
SLITRK2	0.0226783	3.2962	0.333	0.051	1	7.00466e-09	2.57826	0.462	0.06	0.000256378	0.0226783	1.40093e-08
DGKG	2.3865e-05	2.91638	1	0.148	0.873484	7.04025e-09	2.0689	0.846	0.219	0.00025768	2.3865e-05	1.40805e-08
PYROXD2	0.85348	3.87742	0	0.012	1	7.08597e-09	4.03152	0.231	0.017	0.000259354	0.85348	1.41719e-08
TIMP3	1.53466e-08	2.42242	1	0.08	0.0005617	7.18983e-09	1.50389	0.692	0.129	0.000263155	1.53466e-08	1.43797e-08
PRICKLE2	7.63821e-09	3.95131	1	0.086	0.000279566	0.0201467	0.934553	0.385	0.136	1	0.0201467	1.52764e-08
ADGRB3	0.00340575	2.6289	1	0.364	1	8.03489e-09	2.17469	1	0.407	0.000294085	0.00340575	1.60698e-08
DOCK7	0.078927	1.63917	0.667	0.301	1	8.12164e-09	2.51608	0.923	0.313	0.00029726	0.078927	1.62433e-08
AC092115.3	8.7173e-09	4.35825	0.667	0.036	0.000319062	0.570138	0.41484	0	0.024	1	0.570138	1.74346e-08
NEO1	0.0133762	1.35225	1	0.272	1	8.80666e-09	2.34367	0.846	0.255	0.000322333	0.0133762	1.76133e-08
CLUAP1	0.646031	0.890588	0	0.066	1	9.71543e-09	2.16856	0.538	0.084	0.000355594	0.646031	1.94309e-08
AMZ2	0.000101168	3.19253	0.667	0.071	1	9.95605e-09	3.28494	0.462	0.067	0.000364402	0.000101168	1.99121e-08
FGF2	4.82098e-05	2.89126	0.667	0.069	1	1.01574e-08	2.22579	0.615	0.112	0.000371771	4.82098e-05	2.03148e-08
AP004608.1	4.54988e-06	4.78915	0.333	0.014	0.16653	1.02523e-08	3.18649	0.231	0.017	0.000375245	4.54988e-06	2.05046e-08
RNF139	1.03281e-08	3.21927	1	0.077	0.000378019	0.276779	1.36877	0.154	0.077	1	0.276779	2.06562e-08
AIFM3	1.04547e-08	5.82679	0.333	0.009	0.000382653	0.00299737	3.55794	0.077	0.007	1	0.00299737	2.09094e-08
RHOJ	0.000741189	1.42758	0.667	0.083	1	1.07935e-08	1.32358	0.692	0.123	0.000395052	0.000741189	2.1587e-08
PHKA1	0.192257	2.44829	0.333	0.116	1	1.08067e-08	2.65646	0.615	0.117	0.000395535	0.192257	2.16133e-08
PALM	0.0010575	4.13793	0.333	0.027	1	1.08855e-08	2.27315	0.385	0.044	0.000398421	0.0010575	2.1771e-08
AC004982.2	0.834717	3.42719	0	0.015	1	1.12021e-08	2.90241	0.231	0.017	0.000410006	0.834717	2.24041e-08
GAREM2	3.69778e-06	3.78705	0.333	0.013	0.135343	1.13445e-08	3.02202	0.231	0.017	0.000415221	3.69778e-06	2.2689e-08
GPR173	1.13881e-08	3.53357	1	0.085	0.000416816	0.00116839	1.73348	0.385	0.099	1	0.00116839	2.27762e-08
TRDMT1	1.15427e-08	3.60815	1	0.082	0.000422476	0.0118513	2.0149	0.308	0.107	1	0.0118513	2.30855e-08
LINC00598	0.0204541	1.99796	0.333	0.044	1	1.18029e-08	2.29686	0.385	0.044	0.000431998	0.0204541	2.36058e-08
TNFSF13	1.34618e-08	5.38894	0.333	0.009	0.000492717	0.00437568	2.17723	0.154	0.025	1	0.00437568	2.69237e-08
LPAR2	1.34619e-08	5.70383	0.333	0.009	0.000492717	0.70672	1.90538	0	0.011	1	0.70672	2.69237e-08
GAS8	1.35179e-08	4.16818	0.667	0.036	0.000494769	0.0710826	1.3268	0.154	0.044	1	0.0710826	2.70358e-08
GDF11	1.36523e-08	4.15569	0.667	0.037	0.000499686	0.460564	-0.378592	0	0.04	1	0.460564	2.73045e-08
PLEKHB1	0.00720532	1.97593	0.667	0.123	1	1.39517e-08	2.70251	0.615	0.116	0.000510644	0.00720532	2.79033e-08
SLC2A1-AS1	1.92721e-06	4.50819	0.333	0.013	0.0705378	1.40056e-08	3.57764	0.231	0.017	0.000512618	1.92721e-06	2.80112e-08
AC023481.1	1.40387e-08	5.74763	0.333	0.009	0.000513831	0.700027	2.05022	0	0.011	1	0.700027	2.80774e-08
DANT2	1.42546e-08	3.84511	1	0.091	0.000521734	0.000614957	1.85925	0.462	0.144	1	0.000614957	2.85093e-08
ECHDC2	0.0389711	3.01371	0.333	0.058	1	1.43164e-08	2.71625	0.538	0.089	0.000523993	0.0389711	2.86327e-08
COPS9	0.0969713	2.44919	0.333	0.082	1	1.43839e-08	2.75443	0.538	0.09	0.000526467	0.0969713	2.87679e-08
MYO10	0.0141482	2.33705	0.667	0.177	1	1.44232e-08	2.01748	0.846	0.231	0.000527904	0.0141482	2.88464e-08
ADGRL1	2.2866e-06	3.50731	0.667	0.051	0.0836919	1.56783e-08	2.73652	0.462	0.064	0.000573841	2.2866e-06	3.13566e-08
KIF1B	0.0124175	1.55555	1	0.601	1	1.58969e-08	2.20193	1	0.562	0.000581843	0.0124175	3.17938e-08
AC016590.1	0.75493	2.26305	0	0.032	1	1.67357e-08	3.4272	0.308	0.03	0.000612543	0.75493	3.34714e-08
EMILIN1	1.73027e-08	5.17278	0.333	0.009	0.000633295	0.610606	0.257102	0	0.02	1	0.610606	3.46054e-08
PLA2R1	1.73027e-08	4.48262	0.333	0.009	0.000633295	0.519584	-0.652296	0	0.031	1	0.519584	3.46054e-08
AC026304.1	1.73027e-08	5.04383	0.333	0.009	0.000633295	0.674847	1.28418	0	0.013	1	0.674847	3.46054e-08
ELMOD1	1.73027e-08	3.52235	0.333	0.009	0.000633295	0.700027	0.790917	0	0.011	1	0.700027	3.46054e-08
WDR46	0.687925	1.32266	0	0.052	1	1.80348e-08	3.14694	0.385	0.045	0.000660091	0.687925	3.60696e-08
DPP10	0.092311	-0.386296	0.333	0.067	1	1.81493e-08	4.98632	0.615	0.127	0.000664282	0.092311	3.62986e-08
C19orf18	0.802474	3.05243	0	0.021	1	1.81495e-08	3.17357	0.231	0.017	0.00066429	0.802474	3.6299e-08
ABHD17C	0.799535	2.01177	0	0.021	1	1.82556e-08	2.40575	0.385	0.046	0.000668174	0.799535	3.65113e-08
TCF7L2	0.000330584	2.60855	1	0.237	1	1.83825e-08	2.00024	0.923	0.281	0.000672818	0.000330584	3.6765e-08
PRR5	0.00429839	3.07463	0.333	0.032	1	1.84786e-08	4.50902	0.308	0.031	0.000676335	0.00429839	3.69572e-08
AC105285.1	5.57527e-07	3.82253	0.667	0.047	0.020406	1.85117e-08	3.22789	0.385	0.048	0.000677549	5.57527e-07	3.70235e-08
SLC25A23	0.0134543	2.67669	0.333	0.042	1	1.90365e-08	2.71301	0.385	0.046	0.000696756	0.0134543	3.80731e-08
KBTBD11	0.725702	1.78574	0	0.04	1	1.99657e-08	3.26084	0.385	0.048	0.000730765	0.725702	3.99314e-08
PYGM	0.861696	2.93286	0	0.01	1	1.99797e-08	3.77415	0.154	0.008	0.000731275	0.861696	3.99593e-08
PRKCA	0.00100884	2.54891	1	0.326	1	2.0434e-08	2.32722	1	0.418	0.000747905	0.00100884	4.0868e-08
LFNG	0.788189	2.54929	0	0.024	1	2.15202e-08	2.02544	0.385	0.044	0.00078766	0.788189	4.30403e-08
ZNF134	0.747881	2.24363	0	0.034	1	2.3251e-08	2.65283	0.385	0.046	0.000851011	0.747881	4.6502e-08
KIAA0930	0.00113909	2.96072	0.667	0.102	1	2.32979e-08	2.92462	0.615	0.119	0.000852728	0.00113909	4.65959e-08
FASN	0.00145236	3.40133	0.333	0.027	1	2.53009e-08	3.3279	0.308	0.031	0.000926039	0.00145236	5.06018e-08
C16orf95	0.811565	2.90129	0	0.019	1	2.57841e-08	2.15208	0.308	0.03	0.000943722	0.811565	5.15681e-08
FADS2	0.0201269	3.67373	0.333	0.05	1	2.58303e-08	2.05778	0.615	0.112	0.000945415	0.0201269	5.16606e-08
MEGF10	0.0853039	1.39003	0.667	0.274	1	2.59527e-08	2.19787	0.769	0.184	0.000949893	0.0853039	5.19053e-08
ASB3	0.00599258	2.45254	1	0.375	1	2.60964e-08	2.49084	0.923	0.406	0.000955154	0.00599258	5.21928e-08
RASSF4	2.6445e-08	3.72474	1	0.094	0.000967913	0.000569808	1.24401	0.615	0.205	1	0.000569808	5.289e-08
PHF7	2.76491e-08	4.26431	0.667	0.039	0.00101198	0.643291	0.856534	0.077	0.048	1	0.643291	5.52981e-08
COL5A2	0.782738	1.7659	0	0.025	1	2.89895e-08	2.4707	0.385	0.047	0.00106104	0.782738	5.7979e-08
ASTN2	0.476243	-0.426587	0.333	0.142	1	2.92845e-08	1.80143	0.846	0.205	0.00107184	0.476243	5.8569e-08
GPRC5B	0.0025361	3.72814	0.667	0.142	1	2.96716e-08	2.66864	0.615	0.125	0.00108601	0.0025361	5.93433e-08
MIR99AHG	0.00879874	1.70732	1	0.338	1	3.02245e-08	2.38463	0.923	0.431	0.00110625	0.00879874	6.04489e-08
AP001341.1	3.54385e-08	4.62825	0.333	0.01	0.00129709	0.700027	0.933253	0	0.011	1	0.700027	7.0877e-08
HS6ST1	3.5641e-08	3.12337	0.667	0.037	0.0013045	0.516718	1.14931	0.077	0.041	1	0.516718	7.1282e-08
STK33	0.00615117	2.24935	0.333	0.034	1	3.57807e-08	2.33842	0.462	0.066	0.00130961	0.00615117	7.15614e-08
EPB41L1	0.0231131	2.47658	0.333	0.047	1	3.63349e-08	2.48007	0.462	0.067	0.0013299	0.0231131	7.26699e-08
NAT14	3.68693e-08	5.46809	0.333	0.01	0.00134945	0.00798984	3.81021	0.077	0.008	1	0.00798984	7.37387e-08
ASGR1	3.83561e-08	5.37541	0.333	0.01	0.00140387	1.68178e-05	3.25492	0.154	0.013	0.615547	1.68178e-05	7.67122e-08
MKRN3	0.244685	1.71746	0.333	0.12	1	3.92796e-08	2.70521	0.615	0.117	0.00143767	0.244685	7.85591e-08
MARK4	4.00488e-08	3.196	1	0.083	0.00146583	0.08779	1.14343	0.231	0.089	1	0.08779	8.00976e-08
PBX1	0.255389	1.79071	0.333	0.128	1	4.06204e-08	1.84697	0.846	0.202	0.00148675	0.255389	8.12409e-08
NLGN3	0.834717	2.83473	0	0.015	1	4.12045e-08	2.68971	0.231	0.018	0.00150812	0.834717	8.24089e-08
PPM1K	0.698594	0.614867	0.333	0.24	1	4.14497e-08	2.53361	0.692	0.161	0.0015171	0.698594	8.28994e-08
GAL3ST1	4.31737e-08	4.81237	0.333	0.01	0.0015802	0.0367246	2.5916	0.077	0.012	1	0.0367246	8.63475e-08
SYT17	0.0600118	2.68933	0.333	0.067	1	4.44588e-08	2.54161	0.615	0.126	0.00162724	0.0600118	8.89176e-08
AL133325.3	0.811565	2.9993	0	0.019	1	4.6303e-08	3.1145	0.231	0.018	0.00169474	0.811565	9.26061e-08
XRCC2	4.67061e-08	4.84545	0.333	0.01	0.00170949	0.000294464	3.98931	0.077	0.005	1	0.000294464	9.34122e-08
FAM227A	4.67061e-08	4.31431	0.333	0.01	0.00170949	0.578685	0.175224	0	0.023	1	0.578685	9.34122e-08
AC079142.1	0.0113447	2.64142	0.333	0.039	1	4.69134e-08	2.63648	0.462	0.067	0.00171708	0.0113447	9.38268e-08
GABBR2	4.85758e-08	4.01132	0.333	0.01	0.00177792	0.189432	1.44332	0.077	0.022	1	0.189432	9.71516e-08
H1FX-AS1	4.85758e-08	4.7866	0.333	0.01	0.00177792	0.713593	1.66447	0	0.01	1	0.713593	9.71516e-08
ALKBH7	5.0592e-08	4.12532	0.667	0.04	0.00185172	0.0413075	1.97003	0.154	0.041	1	0.0413075	1.01184e-07
AC114971.1	0.144042	3.51402	0.333	0.105	1	5.21286e-08	3.09789	0.538	0.098	0.00190796	0.144042	1.04257e-07
LGALS3	3.96276e-05	3.07792	0.667	0.066	1	5.29013e-08	1.93307	0.462	0.065	0.00193624	3.96276e-05	1.05803e-07
CUBN	0.00258679	3.47123	0.333	0.03	1	5.32714e-08	3.09858	0.308	0.032	0.00194979	0.00258679	1.06543e-07
CIART	0.838295	3.15163	0	0.014	1	5.5757e-08	2.5614	0.231	0.018	0.00204076	0.838295	1.11514e-07
SMOX	5.16738e-06	3.27664	0.667	0.055	0.189131	5.59915e-08	2.38716	0.538	0.092	0.00204935	5.16738e-06	1.11983e-07
AL627171.2	0.0428704	0.61047	0.667	0.165	1	5.6022e-08	1.32952	0.846	0.193	0.00205046	0.0428704	1.12044e-07
AC093330.1	0.84954	2.99567	0	0.012	1	5.63288e-08	3.74936	0.154	0.008	0.00206169	0.84954	1.12658e-07
ZNF404	0.831215	3.29869	0	0.015	1	5.77268e-08	2.91405	0.231	0.018	0.00211286	0.831215	1.15454e-07
DZIP1	0.0171559	2.49274	0.333	0.044	1	5.94747e-08	2.49007	0.462	0.069	0.00217684	0.0171559	1.18949e-07
LINC00899	0.827784	3.14957	0	0.016	1	6.01803e-08	3.69112	0.231	0.019	0.00220266	0.827784	1.20361e-07
ZNF521	0.376696	0.90201	0.333	0.131	1	6.29003e-08	1.77915	0.692	0.143	0.00230221	0.376696	1.25801e-07
WEE2-AS1	0.857529	3.37515	0	0.011	1	6.44381e-08	3.36251	0.231	0.019	0.0023585	0.857529	1.28876e-07
BRMS1	6.50778e-08	3.90564	0.667	0.04	0.00238191	0.65315	0.794175	0.077	0.048	1	0.65315	1.30156e-07
KANK1	0.580633	0.708981	0.333	0.215	1	7.04243e-08	2.49301	0.846	0.262	0.0025776	0.580633	1.40849e-07
ICA1L	0.0240469	3.11212	0.333	0.05	1	7.11581e-08	2.39891	0.538	0.096	0.00260446	0.0240469	1.42316e-07
TMC1	0.85348	2.26372	0	0.012	1	7.13768e-08	2.61258	0.231	0.019	0.00261246	0.85348	1.42754e-07
APC	0.11298	0.836397	1	0.533	1	7.14196e-08	2.00926	1	0.539	0.00261403	0.11298	1.42839e-07
AC077690.1	7.21898e-08	5.4399	0.333	0.01	0.00264222	0.657385	0.423025	0	0.015	1	0.657385	1.4438e-07
FGD6	3.89597e-07	3.57472	1	0.113	0.0142596	7.25705e-08	2.09938	0.615	0.123	0.00265615	3.89597e-07	1.45141e-07
AHCYL1	0.00253625	2.62113	1	0.297	1	7.42228e-08	2.59452	0.846	0.319	0.00271663	0.00253625	1.48446e-07
GRIK5	0.796639	2.37995	0	0.022	1	7.44722e-08	2.54182	0.308	0.032	0.00272576	0.796639	1.48944e-07
POMGNT2	0.831215	3.19365	0	0.015	1	7.46126e-08	4.12731	0.231	0.019	0.00273089	0.831215	1.49225e-07
NREP	0.0640385	2.42994	0.333	0.066	1	7.49731e-08	1.98102	0.615	0.112	0.00274409	0.0640385	1.49946e-07
GSTM2	0.82112	3.0207	0	0.017	1	7.66592e-08	2.99913	0.308	0.033	0.0028058	0.82112	1.53318e-07
PRXL2A	7.68177e-08	2.90722	1	0.085	0.0028116	2.2402e-07	2.43525	0.615	0.134	0.00819937	2.2402e-07	1.53635e-07
LGALSL-DT	8.38989e-08	5.32117	0.333	0.01	0.00307078	0.615452	0.731607	0	0.019	1	0.615452	1.67798e-07
AC016745.1	5.35321e-05	3.98009	0.333	0.018	1	8.72324e-08	3.75994	0.231	0.019	0.00319279	5.35321e-05	1.74465e-07
MIR3659HG	9.04233e-08	4.96586	0.333	0.01	0.00330958	1.42036e-06	2.80518	0.154	0.01	0.0519866	1.42036e-06	1.80847e-07
AGBL1	9.04233e-08	3.88663	0.333	0.01	0.00330958	0.693504	0.38896	0	0.012	1	0.693504	1.80847e-07
VSIR	0.0711351	1.72888	0.333	0.061	1	9.12542e-08	2.20676	0.615	0.114	0.00333999	0.0711351	1.82508e-07
PLEC	3.38862e-07	4.47073	0.667	0.047	0.0124027	9.14996e-08	2.21213	0.538	0.091	0.00334898	3.38862e-07	1.82999e-07
EFHD1	0.000201787	2.97416	0.667	0.078	1	9.20693e-08	2.8809	0.462	0.071	0.00336983	0.000201787	1.84139e-07
SOX9-AS1	0.808487	2.44521	0	0.02	1	9.34698e-08	1.63957	0.308	0.032	0.00342109	0.808487	1.8694e-07
LINC02828	9.38671e-08	4.9485	0.333	0.01	0.00343563	0.674847	0.983017	0	0.013	1	0.674847	1.87734e-07
EEF2K	3.14866e-06	3.69631	0.667	0.056	0.115244	9.44652e-08	2.0978	0.538	0.1	0.00345752	3.14866e-06	1.8893e-07
FGL1	0.00514357	2.7307	0.333	0.034	1	9.46294e-08	1.69982	0.462	0.066	0.00346353	0.00514357	1.89259e-07
TGFBR3	8.30436e-07	2.7342	0.667	0.045	0.0303948	9.7272e-08	2.35129	0.462	0.07	0.00356025	8.30436e-07	1.94544e-07
AC022382.2	1.0114e-07	5.27397	0.333	0.01	0.00370181	0.011385	3.01953	0.077	0.009	1	0.011385	2.02279e-07
ZMAT1	0.00517797	2.89946	0.667	0.143	1	1.03448e-07	2.35252	0.692	0.171	0.0037863	0.00517797	2.06896e-07
CKMT2	0.634742	0.84581	0	0.071	1	1.05245e-07	2.31068	0.462	0.07	0.00385207	0.634742	2.1049e-07
MANSC1	0.777422	2.25018	0	0.026	1	1.05482e-07	2.14169	0.385	0.048	0.00386075	0.777422	2.10964e-07
SHISA4	0.82442	3.2517	0	0.017	1	1.10115e-07	3.33291	0.231	0.019	0.00403033	0.82442	2.20231e-07
NPEPL1	1.11094e-07	3.97148	0.667	0.041	0.00406616	0.00902327	2.15692	0.231	0.057	1	0.00902327	2.22188e-07
ILVBL	0.741026	2.26604	0	0.036	1	1.12865e-07	3.67167	0.308	0.034	0.00413099	0.741026	2.25731e-07
TRAK1	0.0589469	1.90387	0.667	0.25	1	1.13896e-07	2.09081	0.923	0.32	0.0041687	0.0589469	2.27792e-07
GLUL	0.0321695	2.88977	1	0.526	1	1.14083e-07	2.72247	0.923	0.486	0.00417555	0.0321695	2.28166e-07
SORL1	1.35152e-05	3.56965	1	0.143	0.494671	1.16211e-07	2.08956	0.769	0.206	0.00425343	1.35152e-05	2.32422e-07
ATG101	1.17702e-07	3.70784	0.667	0.041	0.00430802	0.463575	-0.29481	0	0.04	1	0.463575	2.35404e-07
F8	0.774812	2.08213	0	0.027	1	1.18961e-07	3.10754	0.231	0.019	0.00435408	0.774812	2.37922e-07
DENND2A	1.19358e-07	3.9882	0.667	0.042	0.00436861	0.000980115	2.10801	0.308	0.069	1	0.000980115	2.38715e-07
HEATR4	0.752558	1.49431	0	0.032	1	1.20864e-07	2.22063	0.308	0.033	0.00442374	0.752558	2.41728e-07
AC074286.1	1.21787e-07	3.63542	0.333	0.01	0.00445754	0.132638	1.75042	0.077	0.019	1	0.132638	2.43575e-07
GNA14-AS1	1.21787e-07	3.80059	0.333	0.01	0.00445754	0.700027	1.48152	0	0.011	1	0.700027	2.43575e-07
AL161668.3	1.21787e-07	4.37366	0.333	0.01	0.00445754	0.0680268	2.00567	0.077	0.014	1	0.0680268	2.43575e-07
NUDT19	1.21787e-07	4.64287	0.333	0.01	0.00445754	0.161794	1.79784	0.077	0.02	1	0.161794	2.43575e-07
DBP	1.21787e-07	3.63698	0.333	0.01	0.00445754	0.000884456	1.89163	0.154	0.02	1	0.000884456	2.43575e-07
LPIN3	1.21787e-07	4.47056	0.333	0.01	0.00445754	0.630481	1.52655	0	0.018	1	0.630481	2.43575e-07
SLC25A15	0.857529	3.23826	0	0.011	1	1.25565e-07	3.85045	0.231	0.02	0.00459582	0.857529	2.51131e-07
TMED1	0.796639	2.62084	0	0.022	1	1.25595e-07	4.19912	0.154	0.009	0.0045969	0.796639	2.5119e-07
ZNF354C	1.30912e-07	4.22736	0.667	0.044	0.00479152	0.142078	0.902227	0.154	0.055	1	0.142078	2.61825e-07
WDR17	0.166153	2.90632	0.333	0.112	1	1.33177e-07	2.26813	0.615	0.13	0.00487442	0.166153	2.66354e-07
HRH1	0.741026	1.69054	0	0.036	1	1.3425e-07	2.99931	0.385	0.052	0.00491369	0.741026	2.685e-07
LRRC4B	0.00498606	2.78692	0.333	0.032	1	1.34334e-07	2.95783	0.308	0.034	0.00491676	0.00498606	2.68668e-07
TBC1D17	1.44418e-06	3.57794	0.667	0.049	0.0528583	1.35735e-07	3.16667	0.385	0.053	0.00496804	1.44418e-06	2.7147e-07
CAMTA1	0.23851	1.04187	0.667	0.5	1	1.47807e-07	1.92974	1	0.522	0.00540989	0.23851	2.95614e-07
AL020996.1	0.857529	4.0752	0	0.011	1	1.51873e-07	3.31372	0.154	0.009	0.0055587	0.857529	3.03746e-07
TAPT1-AS1	0.00770005	2.14021	0.667	0.142	1	1.52467e-07	1.75343	0.769	0.189	0.00558043	0.00770005	3.04933e-07
NDUFS3	1.55491e-07	3.79907	0.667	0.042	0.00569114	0.15088	1.98094	0.154	0.059	1	0.15088	3.10982e-07
MACROD2	0.0119417	1.14389	0.667	0.128	1	1.56978e-07	1.70305	0.692	0.148	0.00574553	0.0119417	3.13955e-07
PMM1	1.572e-07	3.55602	0.667	0.04	0.00575369	0.586102	2.051	0.077	0.048	1	0.586102	3.14401e-07
SLC2A6	1.69135e-07	5.2555	0.333	0.011	0.00619049	0.561818	0.545014	0	0.025	1	0.561818	3.38269e-07
C11orf98	1.69135e-07	5.38446	0.333	0.011	0.00619049	0.00632837	3.06224	0.077	0.008	1	0.00632837	3.38269e-07
MYH15	0.865992	3.6059	0	0.01	1	1.69992e-07	2.7871	0.231	0.02	0.00622188	0.865992	3.39984e-07
ASPH	0.0271631	1.93628	0.667	0.193	1	1.7018e-07	2.00408	0.846	0.288	0.00622874	0.0271631	3.40359e-07
TECTA	0.865992	3.97588	0	0.01	1	1.73946e-07	3.57336	0.231	0.02	0.00636659	0.865992	3.47892e-07
HTRA1	8.57229e-05	3.29951	1	0.184	1	1.81621e-07	2.72746	0.769	0.262	0.00664752	8.57229e-05	3.63243e-07
TMEM132C	1.84388e-07	3.54251	0.667	0.044	0.0067488	0.000107069	1.6241	0.308	0.055	1	0.000107069	3.68777e-07
GPC1	0.000172725	3.06334	0.667	0.076	1	1.90244e-07	2.12907	0.462	0.071	0.00696313	0.000172725	3.80488e-07
LDHB	0.0186242	2.36328	0.667	0.186	1	1.98049e-07	1.77058	0.846	0.25	0.00724879	0.0186242	3.96098e-07
CADM4	0.662836	1.25754	0	0.06	1	1.99807e-07	2.43643	0.385	0.051	0.00731314	0.662836	3.99614e-07
CPS1	2.09352e-07	4.68706	0.333	0.011	0.00766251	0.000271263	2.37601	0.154	0.017	1	0.000271263	4.18705e-07
ZER1	2.14562e-07	3.17322	1	0.098	0.0078532	0.000296107	1.99026	0.462	0.126	1	0.000296107	4.29125e-07
RIC3	0.31393	1.56818	0.333	0.131	1	2.2339e-07	2.72136	0.692	0.172	0.00817629	0.31393	4.4678e-07
CLSTN1	0.0160774	2.78513	0.667	0.166	1	2.27254e-07	1.9074	0.769	0.211	0.00831772	0.0160774	4.54508e-07
PCDH9	0.0165589	2.08896	1	0.527	1	2.27349e-07	1.71568	1	0.478	0.0083212	0.0165589	4.54698e-07
NRSN2-AS1	0.00546672	3.9184	0.333	0.037	1	2.32672e-07	2.94583	0.308	0.035	0.00851603	0.00546672	4.65344e-07
SEC14L5	2.41143e-07	3.24302	0.333	0.011	0.00882609	0.700027	1.54446	0	0.011	1	0.700027	4.82287e-07
HSD17B12	0.551637	0.507258	0.333	0.156	1	2.433e-07	2.19581	0.692	0.178	0.00890503	0.551637	4.866e-07
ASAP2	6.95605e-06	2.98024	1	0.138	0.254598	2.44791e-07	2.93528	0.615	0.145	0.0089596	6.95605e-06	4.89582e-07
LRRC4C	0.0154023	2.07335	0.667	0.169	1	2.4594e-07	1.88737	0.769	0.2	0.00900165	0.0154023	4.9188e-07
ZBED5-AS1	0.000121866	3.91477	0.333	0.019	1	2.47498e-07	3.0418	0.308	0.035	0.00905869	0.000121866	4.94997e-07
PFKFB2	0.0643522	2.74211	0.333	0.069	1	2.5803e-07	2.81727	0.385	0.054	0.00944417	0.0643522	5.16061e-07
ANOS1	2.59096e-07	3.94695	0.667	0.045	0.00948316	2.18183e-06	1.69654	0.538	0.105	0.0798572	2.18183e-06	5.18191e-07
SSPN	4.15728e-07	4.56557	0.667	0.049	0.0152161	2.63933e-07	2.04756	0.462	0.071	0.00966021	4.15728e-07	5.27866e-07
AC021231.1	0.72999	1.35821	0	0.039	1	2.65096e-07	2.82195	0.308	0.036	0.00970278	0.72999	5.30192e-07
TLCD4	0.00251767	3.5665	0.333	0.03	1	2.6846e-07	2.84994	0.308	0.035	0.00982591	0.00251767	5.3692e-07
AXDND1	2.77575e-07	4.05719	0.333	0.011	0.0101595	0.0145479	2.11402	0.077	0.009	1	0.0145479	5.55149e-07
METTL24	2.77575e-07	3.75496	0.333	0.011	0.0101595	0.000303696	3.77876	0.077	0.005	1	0.000303696	5.55149e-07
SESN3	0.0116815	1.83368	0.667	0.138	1	2.84061e-07	1.27891	0.769	0.192	0.0103969	0.0116815	5.68121e-07
AC092691.1	0.000241091	2.35309	1	0.196	1	2.86062e-07	1.59997	0.846	0.252	0.0104702	0.000241091	5.72124e-07
NAA40	2.94419e-07	4.03555	0.667	0.045	0.010776	0.587697	1.30423	0.077	0.046	1	0.587697	5.88838e-07
KIAA1958	0.010681	2.77261	0.667	0.172	1	2.97417e-07	1.83294	0.769	0.19	0.0108857	0.010681	5.94833e-07
BCL2	0.104368	1.19799	0.667	0.24	1	3.08246e-07	1.58352	0.923	0.284	0.0112821	0.104368	6.16492e-07
EML6	0.249769	0.890437	0.333	0.1	1	3.10949e-07	1.56001	0.615	0.116	0.0113811	0.249769	6.21898e-07
STXBP5	0.000791194	2.47611	1	0.207	1	3.12296e-07	2.04847	0.846	0.254	0.0114304	0.000791194	6.24593e-07
RXRA	3.14751e-07	3.82585	0.667	0.044	0.0115202	0.016704	1.71178	0.231	0.065	1	0.016704	6.29503e-07
BTBD6	3.15106e-07	3.35941	0.667	0.042	0.0115332	0.393261	-0.657951	0	0.053	1	0.393261	6.30212e-07
MCC	0.00364251	2.26399	0.667	0.121	1	3.1663e-07	1.52862	0.692	0.155	0.011589	0.00364251	6.3326e-07
SNX21	0.00322361	4.7359	0.333	0.034	1	3.276e-07	2.59453	0.385	0.053	0.0119905	0.00322361	6.552e-07
NBPF10	0.808487	2.82919	0	0.02	1	3.29388e-07	3.89526	0.231	0.021	0.0120559	0.808487	6.58776e-07
AC011815.1	3.5224e-07	5.60175	0.333	0.012	0.0128923	0.0180213	3.03523	0.077	0.01	1	0.0180213	7.04479e-07
EFCAB6	3.55711e-07	3.63835	0.667	0.044	0.0130194	1.91966e-05	1.58187	0.308	0.045	0.702615	1.91966e-05	7.11423e-07
NIPSNAP2	0.604965	0.486413	0.333	0.166	1	3.62239e-07	1.90905	0.769	0.205	0.0132583	0.604965	7.24477e-07
IGSF11	0.818814	-0.369998	0.333	0.209	1	3.62804e-07	1.82995	0.769	0.196	0.013279	0.818814	7.25608e-07
APOE	0.00157316	3.30264	1	0.348	1	3.76114e-07	2.77691	0.923	0.432	0.0137661	0.00157316	7.52227e-07
CCDC9B	3.76944e-07	5.44536	0.333	0.012	0.0137965	0.674847	1.86417	0	0.013	1	0.674847	7.53887e-07
AC007952.4	3.76944e-07	5.1555	0.333	0.012	0.0137965	0.209169	2.75985	0.077	0.024	1	0.209169	7.53887e-07
MEGF8	0.750209	2.28964	0	0.033	1	3.82898e-07	2.56048	0.308	0.035	0.0140145	0.750209	7.65796e-07
NR3C2	0.043653	1.11331	0.667	0.165	1	3.89582e-07	1.80198	0.769	0.193	0.0142591	0.043653	7.79165e-07
S100B	0.0193292	2.46605	0.667	0.168	1	4.02488e-07	2.24752	0.692	0.191	0.0147315	0.0193292	8.04977e-07
WDR47	0.536223	0.283739	0	0.114	1	4.08571e-07	2.32572	0.538	0.103	0.0149541	0.536223	8.17142e-07
APC2	4.28826e-05	4.00626	0.333	0.017	1	4.13827e-07	2.88285	0.308	0.036	0.0151465	4.28826e-05	8.27655e-07
TAFA5	0.00139867	1.9326	0.667	0.092	1	4.23566e-07	2.34881	0.615	0.133	0.015503	0.00139867	8.47133e-07
GPR146	4.61503e-07	4.71977	0.333	0.012	0.0168915	0.125371	1.86441	0.077	0.018	1	0.125371	9.23006e-07
LINC01551	4.61503e-07	4.84374	0.333	0.012	0.0168915	6.78673e-07	2.28396	0.231	0.021	0.0248401	6.78673e-07	9.23006e-07
EGFL8	0.000413543	3.32298	0.333	0.022	1	4.86121e-07	2.97228	0.308	0.036	0.0177925	0.000413543	9.72242e-07
SDK2	2.31578e-05	2.77966	0.333	0.016	0.847597	5.13482e-07	2.62017	0.231	0.021	0.0187939	2.31578e-05	1.02696e-06
NPAS2	0.0998279	1.20585	0.333	0.069	1	5.151e-07	1.9205	0.462	0.075	0.0188532	0.0998279	1.0302e-06
NID1	0.0242635	1.44689	0.333	0.045	1	5.15693e-07	1.74131	0.462	0.074	0.0188749	0.0242635	1.03139e-06
ANO8	0.802474	2.58192	0	0.021	1	5.19392e-07	1.69303	0.385	0.053	0.0190103	0.802474	1.03878e-06
WIPF2	0.00251532	2.09135	1	0.284	1	5.52631e-07	1.78426	0.846	0.277	0.0202269	0.00251532	1.10526e-06
ANK2	0.0163926	1.72736	1	0.452	1	5.60238e-07	1.7059	1	0.44	0.0205053	0.0163926	1.12048e-06
PALLD	5.7154e-07	2.05185	1	0.099	0.0209189	3.2011e-05	1.88784	0.538	0.142	1	3.2011e-05	1.14308e-06
LRRN2	5.83353e-07	4.58795	0.333	0.012	0.0213513	0.230167	1.12589	0.077	0.024	1	0.230167	1.16671e-06
CASKIN2	5.83353e-07	4.45531	0.333	0.012	0.0213513	0.000513752	3.85316	0.154	0.019	1	0.000513752	1.16671e-06
TMEM150C	0.00615117	2.6939	0.333	0.034	1	5.86303e-07	2.94407	0.308	0.037	0.0214593	0.00615117	1.17261e-06
SNRPN	0.207592	1.91484	0.333	0.111	1	6.09144e-07	1.79325	0.615	0.127	0.0222953	0.207592	1.21829e-06
CASTOR2	0.623806	0.539175	0	0.075	1	6.37988e-07	2.97938	0.385	0.058	0.023351	0.623806	1.27598e-06
PRR7	0.85348	3.527	0	0.012	1	6.43123e-07	3.23623	0.231	0.022	0.0235389	0.85348	1.28625e-06
PACRG	0.00222705	3.68435	0.333	0.03	1	6.45034e-07	3.24675	0.385	0.056	0.0236089	0.00222705	1.29007e-06
CLYBL	0.148077	2.13771	0.333	0.097	1	6.54626e-07	2.48183	0.538	0.109	0.02396	0.148077	1.30925e-06
ARMC2	6.8392e-07	3.24176	0.667	0.045	0.0250321	0.0164844	1.34937	0.308	0.099	1	0.0164844	1.36784e-06
SNHG14	0.00281252	2.49171	1	0.46	1	6.90709e-07	2.10168	0.923	0.5	0.0252807	0.00281252	1.38142e-06
CAMK1D	0.37221	0.561517	0.333	0.131	1	6.99035e-07	1.85279	0.769	0.213	0.0255854	0.37221	1.39807e-06
COX8A	0.00291318	2.25349	0.667	0.11	1	6.99057e-07	1.76929	0.615	0.126	0.0255862	0.00291318	1.39811e-06
SLC7A2	0.678734	-0.222662	0	0.055	1	7.10887e-07	0.530702	0.462	0.074	0.0260192	0.678734	1.42177e-06
CHN1	0.00997356	1.25314	1	0.232	1	7.11908e-07	1.66848	0.846	0.252	0.0260565	0.00997356	1.42382e-06
IL33	3.69778e-06	3.23784	0.333	0.013	0.135343	7.20703e-07	1.39508	0.308	0.036	0.0263784	3.69778e-06	1.4414e-06
TPCN1	0.00482459	2.8541	0.667	0.152	1	7.28754e-07	2.09577	0.769	0.236	0.0266731	0.00482459	1.45751e-06
PRDX6	0.024172	2.31145	0.667	0.178	1	7.33068e-07	2.09155	0.692	0.169	0.026831	0.024172	1.46614e-06
THRB	0.00217734	2.40733	0.667	0.113	1	7.35971e-07	1.13835	0.692	0.153	0.0269373	0.00217734	1.47194e-06
IQCK	0.326317	0.844908	0.333	0.114	1	7.386e-07	2.65236	0.615	0.137	0.0270335	0.326317	1.4772e-06
BCL9	7.41877e-07	3.32347	0.667	0.046	0.0271535	0.307965	0.832589	0.154	0.074	1	0.307965	1.48375e-06
CCDC158	7.54503e-07	5.3942	0.333	0.012	0.0276156	0.000160232	2.50858	0.154	0.016	1	0.000160232	1.50901e-06
MRPL41	0.066734	1.69034	0.333	0.06	1	7.60892e-07	3.06695	0.385	0.058	0.0278494	0.066734	1.52178e-06
AC012291.3	0.719393	1.63855	0	0.042	1	7.65544e-07	2.6853	0.385	0.057	0.0280197	0.719393	1.53109e-06
PAF1	0.732161	1.69687	0	0.038	1	7.76977e-07	2.95442	0.308	0.038	0.0284381	0.732161	1.55395e-06
GSTO2	0.63793	0.955102	0	0.069	1	8.01404e-07	2.74948	0.385	0.057	0.0293322	0.63793	1.60281e-06
DDT	0.10238	1.75515	0.333	0.069	1	8.29384e-07	1.92199	0.462	0.077	0.0303563	0.10238	1.65877e-06
IFT22	0.838295	3.15255	0	0.014	1	8.45042e-07	3.02363	0.231	0.022	0.0309294	0.838295	1.69008e-06
PRNP	0.0032777	1.77988	1	0.229	1	8.61507e-07	2.27951	0.692	0.19	0.031532	0.0032777	1.72301e-06
HIP1R	0.00478866	2.10216	0.667	0.126	1	8.67888e-07	2.303	0.615	0.15	0.0317656	0.00478866	1.73577e-06
ADORA1	8.86041e-07	5.13261	0.333	0.012	0.03243	0.583047	0.558032	0	0.023	1	0.583047	1.77208e-06
AL590764.1	8.86041e-07	4.93036	0.333	0.012	0.03243	0.557739	0.517991	0	0.026	1	0.557739	1.77208e-06
FNBP1	0.00980848	1.70654	1	0.502	1	8.97637e-07	2.0071	0.923	0.492	0.0328544	0.00980848	1.79527e-06
KDM8	9.14877e-07	4.62652	0.333	0.012	0.0334854	0.646319	1.28095	0	0.016	1	0.646319	1.82975e-06
RASSF8-AS1	0.214699	1.08526	0.333	0.093	1	9.33656e-07	2.90348	0.538	0.107	0.0341727	0.214699	1.86731e-06
OSCP1	3.38088e-05	4.23141	0.333	0.017	1	9.43622e-07	3.9538	0.231	0.023	0.0345375	3.38088e-05	1.88724e-06
AL024508.1	9.44616e-07	4.99988	0.333	0.012	0.0345739	0.578685	0.636458	0	0.023	1	0.578685	1.88923e-06
PER3	0.714908	0.428405	0.333	0.233	1	9.50024e-07	2.49562	0.769	0.244	0.0347718	0.714908	1.90005e-06
BRD8	0.3774	-0.792827	0	0.21	1	9.53062e-07	1.66694	0.769	0.195	0.034883	0.3774	1.90612e-06
PSMD10	0.747881	2.11915	0	0.034	1	9.59398e-07	2.30395	0.308	0.037	0.0351149	0.747881	1.91879e-06
AL160313.1	1.00691e-06	4.408	0.333	0.012	0.0368539	0.687139	1.39186	0	0.012	1	0.687139	2.01382e-06
AC007389.1	0.216323	1.70657	0.333	0.114	1	1.02385e-06	2.39742	0.538	0.106	0.0374739	0.216323	2.0477e-06
IPP	1.02545e-06	3.47689	0.667	0.046	0.0375325	0.0123179	1.27284	0.231	0.057	1	0.0123179	2.0509e-06
BMP2K	0.162022	1.61395	0.667	0.418	1	1.03639e-06	1.84555	0.923	0.447	0.0379331	0.162022	2.07279e-06
C14orf132	0.709187	1.49344	0	0.045	1	1.07291e-06	1.87627	0.385	0.055	0.0392696	0.709187	2.14582e-06
AC100810.1	1.07884e-06	3.16488	0.667	0.046	0.0394867	0.107898	1.16143	0.154	0.05	1	0.107898	2.15768e-06
FAM66C	1.08327e-06	3.94366	0.667	0.051	0.0396488	0.00799345	1.24786	0.308	0.088	1	0.00799345	2.16654e-06
YAP1	1.08953e-06	2.92327	1	0.105	0.0398779	2.41722e-05	1.79993	0.538	0.138	0.884727	2.41722e-05	2.17906e-06
ARHGAP32	0.00274884	1.93659	1	0.272	1	1.09152e-06	1.85122	0.846	0.308	0.0399507	0.00274884	2.18304e-06
KLHL23	0.00188374	2.25772	0.667	0.101	1	1.09323e-06	1.88548	0.615	0.131	0.0400131	0.00188374	2.18645e-06
ZNF544	0.271263	1.52741	0.333	0.126	1	1.10069e-06	1.99155	0.615	0.136	0.0402864	0.271263	2.20138e-06
LHFPL6	0.54731	-0.166302	0.333	0.173	1	1.11534e-06	1.22965	0.769	0.198	0.0408225	0.54731	2.23068e-06
CACNB4	0.208083	2.20132	0.333	0.12	1	1.12565e-06	1.86873	0.615	0.131	0.0411998	0.208083	2.25129e-06
SIRT5	1.12664e-06	3.69879	0.667	0.048	0.0412362	0.858911	1.02107	0.077	0.068	1	0.858911	2.25328e-06
DDX25	1.14357e-06	3.91021	0.333	0.012	0.0418558	0.260021	1.04945	0.077	0.025	1	0.260021	2.28714e-06
VWA3A	1.14357e-06	3.58923	0.333	0.012	0.0418558	0.0274819	4.36884	0.077	0.011	1	0.0274819	2.28714e-06
LRP3	1.14357e-06	3.51237	0.333	0.012	0.0418558	0.171336	0.108418	0.077	0.022	1	0.171336	2.28714e-06
MARCKSL1	0.326582	1.19599	0.333	0.122	1	1.20499e-06	1.94044	0.615	0.141	0.0441038	0.326582	2.40998e-06
AC092279.1	1.21242e-06	3.8807	0.667	0.051	0.0443759	0.00554822	2.21957	0.231	0.054	1	0.00554822	2.42485e-06
BRD3	1.21786e-06	3.39039	0.667	0.048	0.0445749	0.831039	0.952728	0.077	0.065	1	0.831039	2.43572e-06
C5orf64	0.834717	2.1698	0	0.015	1	1.25009e-06	2.53809	0.231	0.022	0.0457547	0.834717	2.50019e-06
AC087854.1	1.2543e-06	4.76105	1	0.134	0.0459087	0.0102119	1.77692	0.385	0.146	1	0.0102119	2.5086e-06
KIF9-AS1	0.508265	1.44918	0.333	0.222	1	1.26478e-06	2.33099	0.692	0.205	0.0462922	0.508265	2.52956e-06
AC090825.1	0.736556	1.80309	0	0.037	1	1.32332e-06	2.46717	0.385	0.058	0.0484349	0.736556	2.64664e-06
IFT140	0.774812	2.24113	0	0.027	1	1.33181e-06	2.77589	0.308	0.039	0.0487454	0.774812	2.66361e-06
LINC01422	0.000207176	3.8463	0.333	0.02	1	1.3334e-06	2.6631	0.308	0.038	0.0488038	0.000207176	2.6668e-06
ZBTB45	1.33458e-06	4.81593	0.333	0.013	0.0488471	0.620378	1.10485	0	0.019	1	0.620378	2.66916e-06
BISPR	0.808487	3.14801	0	0.02	1	1.3453e-06	3.33172	0.154	0.01	0.0492395	0.808487	2.69061e-06
VANGL1	0.84954	2.60129	0	0.012	1	1.3453e-06	3.10017	0.154	0.01	0.0492395	0.84954	2.69061e-06
FAM85B	0.845701	3.44514	0	0.013	1	1.36235e-06	3.19317	0.231	0.023	0.0498634	0.845701	2.7247e-06
GORASP1	0.00379232	3.53295	0.333	0.032	1	1.36301e-06	2.53544	0.308	0.038	0.0498874	0.00379232	2.72601e-06
C11orf95	1.37636e-06	5.15629	0.333	0.013	0.050376	0.674847	1.79146	0	0.013	1	0.674847	2.75271e-06
SLC30A1	0.00880277	2.68978	0.333	0.037	1	1.40891e-06	3.14545	0.308	0.041	0.0515675	0.00880277	2.81782e-06
TACC2	1.41252e-06	3.13141	0.667	0.048	0.0516997	0.015582	1.16531	0.308	0.1	1	0.015582	2.82504e-06
PPP1R26	1.41939e-06	5.19717	0.333	0.013	0.051951	0.0382169	3.44351	0.077	0.012	1	0.0382169	2.83877e-06
CARD18	1.46371e-06	4.61626	0.333	0.013	0.0535732	0.0181597	1.79402	0.077	0.01	1	0.0181597	2.92741e-06
SULT4A1	1.46371e-06	4.76538	0.333	0.013	0.0535732	0.625386	0.704721	0	0.018	1	0.625386	2.92741e-06
NFIA	0.00356322	2.37666	1	0.433	1	1.48681e-06	1.90941	0.923	0.464	0.0544187	0.00356322	2.97362e-06
GATM	0.000340923	3.34789	0.667	0.093	1	1.53236e-06	1.91605	0.615	0.134	0.0560861	0.000340923	3.06473e-06
AKAP7	0.00569919	2.14057	0.667	0.115	1	1.55572e-06	2.1299	0.615	0.138	0.056941	0.00569919	3.11144e-06
PRDX1	0.492916	1.04072	0.333	0.183	1	1.63877e-06	2.29757	0.615	0.165	0.0599806	0.492916	3.27753e-06
LRRC8A	9.64502e-05	3.85805	0.667	0.08	1	1.69628e-06	2.13997	0.538	0.111	0.0620854	9.64502e-05	3.39255e-06
NMT2	1.69844e-06	2.80412	1	0.104	0.0621645	0.355878	0.237844	0.231	0.126	1	0.355878	3.39687e-06
KCNMA1-AS1	1.70603e-06	5.07398	0.333	0.013	0.0624424	0.541927	0.356695	0	0.028	1	0.541927	3.41206e-06
AC005838.2	1.70603e-06	4.85034	0.333	0.013	0.0624424	0.08781	2.58976	0.077	0.016	1	0.08781	3.41206e-06
LINC00535	0.82112	2.48147	0	0.017	1	1.72314e-06	3.54646	0.231	0.024	0.0630685	0.82112	3.44627e-06
ALDH6A1	0.323399	1.32946	0.333	0.121	1	1.76517e-06	2.49628	0.538	0.108	0.0646068	0.323399	3.53033e-06
AC009061.2	0.0815125	2.29779	0.333	0.068	1	1.78795e-06	2.40834	0.462	0.087	0.0654407	0.0815125	3.57589e-06
SHISA6	0.838295	2.50256	0	0.014	1	1.85868e-06	4.48262	0.231	0.024	0.0680297	0.838295	3.71736e-06
VSIG10	1.86951e-06	3.26709	0.667	0.05	0.0684258	0.79724	0.733782	0.077	0.061	1	0.79724	3.73901e-06
REPS1	0.107944	1.45646	0.667	0.299	1	1.89901e-06	1.92372	0.846	0.335	0.0695056	0.107944	3.79801e-06
PDE4DIP	0.843523	-0.243794	0.667	0.46	1	1.94725e-06	1.5129	1	0.417	0.0712712	0.843523	3.89449e-06
DAAM2	0.436797	-0.591807	0	0.17	1	1.95177e-06	2.09567	0.692	0.201	0.0714368	0.436797	3.90354e-06
MERTK	0.126441	0.751803	0.667	0.23	1	1.96488e-06	1.31006	0.923	0.284	0.0719164	0.126441	3.92975e-06
LINC02649	0.0288872	1.71363	0.667	0.161	1	1.9943e-06	2.23666	0.769	0.224	0.0729934	0.0288872	3.9886e-06
SLC18B1	0.134816	2.18255	0.333	0.09	1	2.00077e-06	2.57662	0.538	0.118	0.0732302	0.134816	4.00154e-06
PSEN2	0.82112	3.40648	0	0.017	1	2.01807e-06	2.94166	0.231	0.023	0.0738634	0.82112	4.03613e-06
AIG1	0.581913	0.797585	0.333	0.203	1	2.02036e-06	1.91125	0.846	0.293	0.0739472	0.581913	4.04072e-06
PCGF1	2.11091e-06	4.5231	0.333	0.013	0.0772615	0.231386	2.49675	0.077	0.025	1	0.231386	4.22182e-06
AC034111.1	2.11091e-06	4.29913	0.333	0.013	0.0772615	1.21826e-05	4.37737	0.154	0.013	0.445896	1.21826e-05	4.22182e-06
AC073475.1	0.00104242	2.91989	0.667	0.106	1	2.13275e-06	2.20681	0.538	0.111	0.0780609	0.00104242	4.2655e-06
AF064858.1	2.15976e-06	3.1373	0.667	0.048	0.0790492	0.801221	-0.409332	0.077	0.094	1	0.801221	4.31951e-06
GPM6B	0.153575	1.81557	0.667	0.526	1	2.16888e-06	1.80631	1	0.486	0.0793833	0.153575	4.33776e-06
BTBD8	0.171329	2.19229	0.333	0.106	1	2.19452e-06	2.4474	0.538	0.125	0.0803216	0.171329	4.38903e-06
ZDHHC11	0.709187	1.75958	0	0.045	1	2.19653e-06	2.8047	0.308	0.04	0.0803951	0.709187	4.39305e-06
AL606923.2	0.817879	3.09701	0	0.018	1	2.22432e-06	3.52137	0.154	0.011	0.0814125	0.817879	4.44864e-06
LANCL2	0.112491	2.034	0.333	0.075	1	2.28087e-06	1.89763	0.538	0.106	0.0834821	0.112491	4.56173e-06
CYP4V2	0.00108258	3.25133	0.667	0.112	1	2.31437e-06	2.20029	0.615	0.145	0.0847082	0.00108258	4.62873e-06
ZNF415	0.734349	2.23131	0	0.037	1	2.32307e-06	2.77969	0.308	0.04	0.0850268	0.734349	4.64614e-06
AC040168.1	0.00117648	3.45744	0.333	0.027	1	2.33938e-06	2.49171	0.308	0.04	0.0856237	0.00117648	4.67876e-06
TRAM1L1	3.38088e-05	3.92349	0.333	0.017	1	2.34324e-06	3.3787	0.154	0.011	0.0857648	3.38088e-05	4.68647e-06
PTRHD1	0.84954	3.19864	0	0.012	1	2.39514e-06	2.85378	0.231	0.024	0.0876643	0.84954	4.79026e-06
KLF15	0.00011399	5.0878	0.333	0.02	1	2.40735e-06	3.44614	0.231	0.024	0.0881113	0.00011399	4.81469e-06
ALK	0.030787	2.13956	0.333	0.05	1	2.44663e-06	2.70734	0.308	0.041	0.089549	0.030787	4.89325e-06
MGLL	0.0990293	1.24644	0.667	0.261	1	2.55629e-06	1.72643	0.846	0.29	0.0935626	0.0990293	5.11256e-06
SLC35C2	2.59098e-06	3.14919	1	0.118	0.0948323	0.890093	0.432911	0.154	0.139	1	0.890093	5.18194e-06
TET1	2.53203e-05	2.42087	0.667	0.059	0.926749	2.59164e-06	2.8537	0.462	0.086	0.0948567	2.53203e-05	5.18328e-06
BCKDHB	0.0163636	1.87796	0.667	0.147	1	2.62605e-06	2.86269	0.615	0.182	0.096116	0.0163636	5.25209e-06
HES1	3.27002e-06	2.08696	0.667	0.051	0.119686	2.63196e-06	1.30951	0.385	0.06	0.0963322	3.27002e-06	5.2639e-06
TRIM9	0.00338742	2.21136	1	0.327	1	2.66735e-06	1.88012	0.846	0.319	0.0976278	0.00338742	5.3347e-06
LTBP3	0.00955005	2.45587	0.333	0.037	1	2.67788e-06	2.00818	0.385	0.06	0.098013	0.00955005	5.35575e-06
RAB9B	2.76285e-06	4.75588	0.333	0.013	0.101123	0.557739	0.413823	0	0.026	1	0.557739	5.5257e-06
GNG12-AS1	2.81328e-06	3.35333	0.667	0.052	0.102969	0.181808	1.61757	0.154	0.066	1	0.181808	5.62655e-06
TUBB2A	2.8222e-06	3.01832	0.667	0.05	0.103295	0.00558356	1.8646	0.231	0.053	1	0.00558356	5.64439e-06
TTTY10	0.000518478	3.35912	0.667	0.097	1	2.86242e-06	1.93876	0.538	0.112	0.104768	0.000518478	5.72484e-06
FANCI	0.715266	1.3553	0	0.043	1	2.89326e-06	3.30645	0.308	0.042	0.105896	0.715266	5.7865e-06
FAIM2	0.0149014	2.8205	0.333	0.04	1	2.90314e-06	2.21367	0.308	0.04	0.106258	0.0149014	5.80627e-06
RFX2	0.157373	1.83484	0.333	0.096	1	2.94496e-06	2.42355	0.538	0.116	0.107788	0.157373	5.8899e-06
MRAS	0.0845388	2.06185	0.333	0.069	1	2.97806e-06	2.38906	0.462	0.087	0.109	0.0845388	5.95612e-06
TMEM108	0.163514	0.53396	0.333	0.083	1	3.0876e-06	1.95394	0.538	0.117	0.113009	0.163514	6.1752e-06
PEBP1	0.00136953	2.55734	1	0.288	1	3.17103e-06	1.89598	0.846	0.32	0.116063	0.00136953	6.34205e-06
SLC22A5	0.715266	1.71805	0	0.043	1	3.2025e-06	2.83387	0.385	0.062	0.117215	0.715266	6.40499e-06
AC109466.1	3.29222e-06	3.54289	0.333	0.013	0.120499	0.0256189	1.24306	0.077	0.011	1	0.0256189	6.58443e-06
PLAAT4	9.94314e-06	4.20317	0.333	0.015	0.363929	3.44176e-06	3.91676	0.154	0.011	0.125972	9.94314e-06	6.88351e-06
QSOX2	0.668048	1.33817	0	0.058	1	3.47273e-06	2.4499	0.385	0.064	0.127105	0.668048	6.94545e-06
SREBF1	3.48034e-06	4.00869	0.667	0.055	0.127384	0.00259589	1.47461	0.308	0.076	1	0.00259589	6.96067e-06
NEIL1	0.817879	3.04019	0	0.018	1	3.57088e-06	2.75833	0.308	0.042	0.130698	0.817879	7.14175e-06
TSPAN6	3.59212e-06	4.02308	0.333	0.013	0.131475	0.160589	1.36131	0.077	0.02	1	0.160589	7.18423e-06
PANK4	3.69778e-06	4.34786	0.333	0.013	0.135343	0.625386	0.854539	0	0.018	1	0.625386	7.39556e-06
CENPE	3.69778e-06	4.1162	0.333	0.013	0.135343	0.663084	0.789345	0	0.014	1	0.663084	7.39556e-06
ZNF395	3.69778e-06	3.48378	0.333	0.013	0.135343	0.0346759	2.86624	0.077	0.012	1	0.0346759	7.39556e-06
ENO3	3.69778e-06	4.28841	0.333	0.013	0.135343	0.0257982	3.01199	0.077	0.011	1	0.0257982	7.39556e-06
CHRNB1	3.69778e-06	4.36765	0.333	0.013	0.135343	0.0680268	2.13106	0.077	0.014	1	0.0680268	7.39556e-06
CD3EAP	3.69778e-06	3.73271	0.333	0.013	0.135343	0.693504	1.28801	0	0.012	1	0.693504	7.39556e-06
CSDC2	3.69778e-06	3.37372	0.333	0.013	0.135343	0.327559	0.996769	0.077	0.029	1	0.327559	7.39556e-06
NEK6	3.71687e-06	4.01029	0.667	0.054	0.136041	0.000698102	1.69069	0.385	0.094	1	0.000698102	7.43372e-06
CARF	0.525305	0.244746	0	0.12	1	3.82804e-06	1.85185	0.615	0.144	0.14011	0.525305	7.65607e-06
NHSL1	0.000125041	3.20287	1	0.223	1	3.85737e-06	1.98951	0.846	0.335	0.141183	0.000125041	7.71472e-06
DNAJC18	3.99579e-06	3.35419	0.667	0.052	0.14625	0.882716	0.449556	0.077	0.066	1	0.882716	7.99157e-06
BRINP2	0.0010052	2.797	0.667	0.102	1	4.06252e-06	2.01616	0.538	0.116	0.148692	0.0010052	8.12503e-06
PITPNM2	0.607262	0.537009	0	0.082	1	4.1581e-06	1.9475	0.538	0.116	0.152191	0.607262	8.31619e-06
RHBDF1	0.000185602	4.96718	0.333	0.021	1	4.20883e-06	3.19938	0.231	0.025	0.154047	0.000185602	8.41765e-06
MXD4	7.09709e-05	2.82871	0.667	0.064	1	4.2238e-06	1.96876	0.462	0.086	0.154595	7.09709e-05	8.44757e-06
TMEM178B	0.0765369	2.83183	0.333	0.075	1	4.22428e-06	1.33714	0.538	0.109	0.154613	0.0765369	8.44854e-06
ZNF518A	0.0644113	2.2982	0.667	0.264	1	4.22793e-06	1.85072	0.846	0.302	0.154747	0.0644113	8.45585e-06
CADM2	0.00570756	2.14046	1	0.398	1	4.26854e-06	1.43014	1	0.413	0.156233	0.00570756	8.53707e-06
TMEM72-AS1	0.747881	1.68545	0	0.034	1	4.36014e-06	2.20005	0.385	0.064	0.159585	0.747881	8.72025e-06
DST	0.0403871	1.37665	1	0.672	1	4.37679e-06	1.3281	1	0.719	0.160195	0.0403871	8.75356e-06
C1orf159	4.39494e-06	3.75807	0.667	0.055	0.160859	0.829077	0.785861	0.077	0.062	1	0.829077	8.78986e-06
ALDH9A1	0.666302	1.44014	0	0.059	1	4.52516e-06	2.22421	0.462	0.091	0.165625	0.666302	9.0503e-06
AF117829.1	0.0949941	2.70593	0.667	0.323	1	4.6022e-06	1.57217	0.923	0.325	0.168445	0.0949941	9.20437e-06
AL117335.1	0.0343997	2.82613	0.333	0.053	1	4.6395e-06	1.81607	0.462	0.084	0.16981	0.0343997	9.27898e-06
AC231533.1	4.6796e-06	4.77441	0.333	0.014	0.171278	0.295254	1.31876	0.077	0.027	1	0.295254	9.35918e-06
KANTR	4.76947e-06	3.11229	1	0.126	0.174567	0.000265647	1.58331	0.538	0.162	1	0.000265647	9.53892e-06
SLC39A11	0.12103	1.54545	0.667	0.323	1	4.81691e-06	1.77874	0.846	0.345	0.176304	0.12103	9.63379e-06
HAGHL	1.54176e-05	4.38503	0.333	0.015	0.564301	5.01691e-06	2.33172	0.231	0.024	0.183624	1.54176e-05	1.00338e-05
ZNF607	0.750209	2.13074	0	0.033	1	5.03745e-06	2.78233	0.231	0.025	0.184376	0.750209	1.00749e-05
ID4	2.39174e-05	1.6828	1	0.124	0.875401	5.15104e-06	1.47588	0.692	0.183	0.188533	2.39174e-05	1.03021e-05
ENO1	0.0177987	1.63839	1	0.286	1	5.1853e-06	1.95297	0.846	0.305	0.189787	0.0177987	1.03706e-05
MPG	5.22942e-06	3.35298	0.667	0.054	0.191402	0.480153	0.336566	0.154	0.09	1	0.480153	1.04588e-05
NOTCH3	5.23479e-06	3.84157	0.333	0.014	0.191599	0.502081	-0.975657	0	0.034	1	0.502081	1.04696e-05
AGRN	0.717322	1.7735	0	0.042	1	5.26411e-06	2.94237	0.231	0.025	0.192672	0.717322	1.05282e-05
PKNOX2	0.764659	1.45027	0	0.029	1	5.28791e-06	1.85066	0.385	0.063	0.193543	0.764659	1.05758e-05
ZNF714	5.32112e-06	3.49665	0.667	0.055	0.194758	0.725166	0.85936	0.077	0.055	1	0.725166	1.06422e-05
C5orf63	5.38314e-06	4.7481	0.333	0.014	0.197028	0.583047	0.729587	0	0.023	1	0.583047	1.07663e-05
AC109454.2	5.38314e-06	4.49876	0.333	0.014	0.197028	0.693504	1.94247	0	0.012	1	0.693504	1.07663e-05
RNFT1-DT	5.38314e-06	4.34225	0.333	0.014	0.197028	0.70672	1.9131	0	0.011	1	0.70672	1.07663e-05
RGCC	0.00197892	2.78187	0.667	0.122	1	5.6081e-06	1.68032	0.538	0.125	0.205262	0.00197892	1.12162e-05
PTPRG	0.0334987	1.84407	0.667	0.208	1	5.71367e-06	0.870714	1	0.324	0.209126	0.0334987	1.14273e-05
FBXO2	0.00287794	3.56869	0.333	0.031	1	5.72623e-06	2.79891	0.231	0.025	0.209586	0.00287794	1.14524e-05
SAMD1	5.90639e-06	3.83985	0.667	0.056	0.21618	0.293365	-1.44537	0	0.079	1	0.293365	1.18127e-05
ABCB9	0.0256122	2.29804	0.333	0.046	1	6.00083e-06	2.18253	0.308	0.042	0.219636	0.0256122	1.20016e-05
PIGZ	6.12298e-06	4.85151	0.333	0.015	0.224107	0.254044	1.83122	0.077	0.026	1	0.254044	1.22459e-05
PDLIM2	6.18731e-06	4.36379	0.333	0.014	0.226462	0.2533	1.67752	0.077	0.026	1	0.2533	1.23746e-05
HMGA2-AS1	6.18731e-06	3.48821	0.333	0.014	0.226462	0.601141	0.392047	0	0.021	1	0.601141	1.23746e-05
KBTBD6	6.18731e-06	4.00011	0.333	0.014	0.226462	0.657385	0.829163	0	0.015	1	0.657385	1.23746e-05
FUZ	6.18731e-06	3.8169	0.333	0.014	0.226462	0.16206	1.69725	0.077	0.021	1	0.16206	1.23746e-05
RALY-AS1	6.18731e-06	4.37485	0.333	0.014	0.226462	0.615452	0.605988	0	0.019	1	0.615452	1.23746e-05
RTL6	6.18731e-06	4.43563	0.333	0.014	0.226462	0.687139	1.05061	0	0.012	1	0.687139	1.23746e-05
AC090844.2	0.759745	2.11542	0	0.031	1	6.21315e-06	3.32396	0.231	0.026	0.227407	0.759745	1.24263e-05
BCL2L2-PABPN1	0.00058171	2.63782	0.667	0.082	1	6.24232e-06	2.2306	0.462	0.09	0.228475	0.00058171	1.24846e-05
DTYMK	6.24817e-06	3.35328	0.667	0.055	0.228689	0.911734	0.104184	0.077	0.065	1	0.911734	1.24963e-05
FOXO1	0.0158506	1.403	1	0.362	1	6.36368e-06	1.56256	0.923	0.395	0.232917	0.0158506	1.27273e-05
MUC20	0.861696	3.88448	0	0.01	1	6.38883e-06	3.45037	0.154	0.012	0.233838	0.861696	1.27776e-05
SHANK2	3.79976e-05	3.07867	0.667	0.065	1	6.43155e-06	2.12252	0.462	0.095	0.235401	3.79976e-05	1.2863e-05
NDUFB11	6.52668e-06	3.25693	0.667	0.055	0.238883	2.88874e-05	1.75195	0.385	0.072	1	2.88874e-05	1.30533e-05
RAB30	0.00558936	2.70538	0.667	0.15	1	6.53221e-06	1.65086	0.615	0.151	0.239085	0.00558936	1.30644e-05
TMEM59L	0.780064	2.51342	0	0.026	1	6.55444e-06	2.37221	0.308	0.043	0.239899	0.780064	1.31088e-05
PLXNA2	6.63672e-06	2.2195	1	0.113	0.242911	1.37548e-05	1.34695	0.615	0.152	0.503438	1.37548e-05	1.32734e-05
CNTNAP3B	6.82065e-06	3.23557	0.667	0.056	0.249643	0.00582601	0.127282	0.308	0.079	1	0.00582601	1.36413e-05
ZNF680	0.658425	0.842864	0.333	0.234	1	6.88339e-06	1.85873	0.769	0.26	0.251939	0.658425	1.37667e-05
FJX1	7.01297e-06	4.66589	0.333	0.015	0.256682	6.88339e-06	2.33562	0.231	0.025	0.251939	7.01297e-06	1.37667e-05
KLHDC1	0.253968	1.36481	0.333	0.109	1	6.98237e-06	2.3528	0.615	0.151	0.255562	0.253968	1.39647e-05
PNPLA6	7.18642e-06	3.647	0.667	0.058	0.26303	0.487794	0.550086	0.154	0.09	1	0.487794	1.43728e-05
AC106037.3	7.20524e-06	4.98899	0.333	0.015	0.263719	0.693504	1.89686	0	0.012	1	0.693504	1.44104e-05
PTCHD1-AS	7.20524e-06	4.04134	0.333	0.015	0.263719	6.27498e-05	2.409	0.231	0.031	1	6.27498e-05	1.44104e-05
MALAT1	0.0517884	-1.47012	1	0.998	1	7.21213e-06	-1.96994	1	0.997	0.263971	0.0517884	1.44242e-05
ACP6	7.36915e-06	3.68047	0.667	0.058	0.269718	0.00223117	1.97543	0.308	0.077	1	0.00223117	1.47382e-05
ANGPT1	0.796639	1.59888	0	0.022	1	7.51238e-06	1.52611	0.308	0.043	0.274961	0.796639	1.50247e-05
FKBP10	0.767156	2.00823	0	0.029	1	7.57536e-06	2.13173	0.385	0.065	0.277266	0.767156	1.51507e-05
ARHGAP42	0.642768	0.117722	0	0.067	1	7.58781e-06	1.47679	0.538	0.117	0.277722	0.642768	1.51756e-05
SUCNR1	7.605e-06	4.33628	0.333	0.015	0.278351	0.610606	0.723715	0	0.02	1	0.610606	1.52099e-05
RASL10A	7.605e-06	4.71031	0.333	0.015	0.278351	0.0253877	2.05334	0.154	0.036	1	0.0253877	1.52099e-05
FBXL17	0.00228956	2.08525	1	0.294	1	7.73948e-06	1.83263	0.846	0.381	0.283273	0.00228956	1.54789e-05
PDZRN3	0.0358509	2.58699	0.333	0.056	1	7.77744e-06	1.30745	0.538	0.118	0.284662	0.0358509	1.55548e-05
RTCA-AS1	7.97733e-06	2.96867	0.667	0.053	0.291978	0.879599	0.360175	0.077	0.065	1	0.879599	1.59546e-05
ADAMTS10	8.02592e-06	4.36928	0.333	0.015	0.293757	0.58295	0.584642	0.077	0.043	1	0.58295	1.60518e-05
ITPKB	0.114159	1.36315	0.667	0.297	1	8.05692e-06	1.84411	0.769	0.263	0.294891	0.114159	1.61138e-05
PLTP	0.12632	1.51005	0.333	0.075	1	8.57042e-06	1.78405	0.462	0.091	0.313686	0.12632	1.71408e-05
NLGN4X	1.48731e-05	2.35612	0.667	0.057	0.544372	8.71521e-06	1.4497	0.462	0.088	0.318985	1.48731e-05	1.74303e-05
RHOT1	0.122637	1.262	0.667	0.271	1	8.814e-06	1.99239	0.769	0.272	0.322601	0.122637	1.76279e-05
AC092123.1	8.94186e-06	5.01244	0.333	0.015	0.327281	0.0481816	3.55092	0.077	0.013	1	0.0481816	1.78836e-05
TTC7B	0.0291705	2.24538	0.667	0.24	1	8.99265e-06	1.87251	0.769	0.264	0.32914	0.0291705	1.79852e-05
AP001347.1	0.769679	2.30383	0	0.028	1	9.123e-06	3.05898	0.308	0.046	0.333911	0.769679	1.82459e-05
LINC01252	9.17967e-06	5.08822	0.333	0.015	0.335985	0.56595	0.467037	0	0.025	1	0.56595	1.83593e-05
NDUFB2	0.00614184	2.28289	0.667	0.135	1	9.2073e-06	1.65581	0.615	0.15	0.336996	0.00614184	1.84145e-05
ACAP3	0.00798779	2.66775	0.333	0.036	1	9.20837e-06	2.92609	0.308	0.046	0.337036	0.00798779	1.84167e-05
LHPP	0.115354	2.00784	0.333	0.078	1	9.27124e-06	2.30765	0.462	0.09	0.339337	0.115354	1.85424e-05
AATK	9.34065e-06	3.49402	0.667	0.058	0.341877	0.0107241	1.53612	0.231	0.057	1	0.0107241	1.86812e-05
AC132803.1	0.861696	2.61177	0	0.01	1	9.4089e-06	3.4116	0.154	0.012	0.344375	0.861696	1.88177e-05
EXTL2	9.47109e-06	4.0252	0.667	0.058	0.346652	0.158031	1.10763	0.154	0.058	1	0.158031	1.89421e-05
SOX2	0.987384	-0.472568	0.333	0.263	1	9.5514e-06	1.37192	0.769	0.229	0.349591	0.987384	1.91027e-05
QRICH2	9.68152e-06	3.87647	0.333	0.015	0.354353	0.132638	2.11161	0.077	0.019	1	0.132638	1.93629e-05
SLC40A1	9.94314e-06	3.29984	0.333	0.015	0.363929	0.24854	1.20881	0.077	0.025	1	0.24854	1.98862e-05
AC114760.2	9.94314e-06	4.18735	0.333	0.015	0.363929	0.574382	0.968971	0	0.024	1	0.574382	1.98862e-05
GLB1L	9.94314e-06	4.22694	0.333	0.015	0.363929	0.630481	1.3711	0	0.018	1	0.630481	1.98862e-05
USP46-AS1	9.94314e-06	4.45268	0.333	0.015	0.363929	0.241396	2.04373	0.077	0.025	1	0.241396	1.98862e-05
AL359878.1	9.94314e-06	3.86121	0.333	0.015	0.363929	0.587472	0.7427	0	0.022	1	0.587472	1.98862e-05
AL161772.1	9.94314e-06	4.15621	0.333	0.015	0.363929	0.218173	1.42469	0.077	0.023	1	0.218173	1.98862e-05
SMG8	9.94314e-06	4.11465	0.333	0.015	0.363929	0.153503	2.38527	0.077	0.02	1	0.153503	1.98862e-05
SCD5	0.0545655	2.38293	0.667	0.256	1	1.00565e-05	1.45008	0.846	0.302	0.36808	0.0545655	2.0113e-05
BORCS6	4.19029e-05	4.36598	0.333	0.017	1	1.00827e-05	3.55785	0.154	0.012	0.369037	4.19029e-05	2.01653e-05
AC097515.1	0.845701	3.29512	0	0.013	1	1.00827e-05	3.55308	0.154	0.012	0.369037	0.845701	2.01653e-05
NKAIN3-IT1	0.85348	3.4851	0	0.012	1	1.03174e-05	3.17974	0.154	0.012	0.377626	0.85348	2.06346e-05
CASP9	1.03812e-05	3.41067	0.667	0.057	0.379964	0.340039	-0.941463	0	0.066	1	0.340039	2.07624e-05
MAPT-AS1	1.04622e-05	4.35851	0.333	0.015	0.382928	0.0603465	2.51711	0.077	0.014	1	0.0603465	2.09243e-05
TCF7L1	1.04834e-05	3.09788	0.667	0.058	0.383705	3.75866e-05	1.20369	0.462	0.094	1	3.75866e-05	2.09668e-05
CD99	6.88096e-05	2.20768	1	0.145	1	1.05943e-05	1.61276	0.692	0.209	0.387761	6.88096e-05	2.11885e-05
SHC3	1.0651e-05	1.9026	1	0.115	0.389839	0.550936	-0.411052	0.231	0.15	1	0.550936	2.1302e-05
FOXO4	0.838295	3.49859	0	0.014	1	1.06792e-05	3.42655	0.154	0.012	0.390869	0.838295	2.13582e-05
COQ10A	0.000770246	3.79602	0.333	0.025	1	1.07578e-05	2.40965	0.231	0.026	0.393746	0.000770246	2.15155e-05
CDK2AP1	1.08317e-05	3.36912	1	0.125	0.396451	0.0723794	0.496325	0.385	0.177	1	0.0723794	2.16633e-05
CYB5R1	0.639535	1.10223	0	0.069	1	1.08753e-05	2.28122	0.385	0.066	0.398047	0.639535	2.17505e-05
PRKN	0.16964	1.68864	0.667	0.303	1	1.089e-05	1.56425	0.923	0.384	0.398584	0.16964	2.17798e-05
NR1D1	0.802474	2.15829	0	0.021	1	1.10531e-05	2.6944	0.154	0.012	0.404554	0.802474	2.2106e-05
ARHGAP5	0.376248	0.722398	0.667	0.589	1	1.13175e-05	1.36917	1	0.547	0.414231	0.376248	2.26348e-05
DAGLA	0.82442	2.80727	0	0.017	1	1.13305e-05	3.50025	0.231	0.027	0.414706	0.82442	2.26608e-05
COL27A1	0.000136183	3.80148	0.333	0.02	1	1.19118e-05	3.04118	0.231	0.027	0.435982	0.000136183	2.38234e-05
ANGPTL1	1.19148e-05	4.31257	0.333	0.015	0.436094	0.620378	0.53117	0	0.019	1	0.620378	2.38295e-05
BCAT2	0.00018747	2.84756	0.667	0.072	1	1.21562e-05	3.11065	0.385	0.073	0.44493	0.00018747	2.43123e-05
ARHGAP8	1.22276e-05	4.26066	0.333	0.015	0.447542	1.68058e-05	3.53877	0.231	0.028	0.61511	1.68058e-05	2.4455e-05
SPOP	0.0576605	1.62374	0.667	0.199	1	1.23729e-05	1.74293	0.769	0.241	0.452862	0.0576605	2.47457e-05
AC069209.2	1.23844e-05	6.08787	0.333	0.016	0.453282	0.680923	1.65186	0	0.013	1	0.680923	2.47687e-05
SGIP1	0.00274458	1.56509	1	0.226	1	1.25282e-05	1.00739	0.846	0.269	0.458545	0.00274458	2.50562e-05
SYCP2	0.00955005	2.79824	0.333	0.037	1	1.26082e-05	3.39988	0.308	0.048	0.461471	0.00955005	2.52162e-05
MFAP3L	0.212394	1.65025	0.333	0.099	1	1.26712e-05	1.76337	0.462	0.09	0.463778	0.212394	2.53422e-05
STK26	1.27029e-05	5.51979	0.333	0.016	0.464938	0.651798	0.695665	0	0.016	1	0.651798	2.54056e-05
NCAM1	0.0245279	1.36826	1	0.474	1	1.29324e-05	1.51986	0.923	0.435	0.473337	0.0245279	2.58646e-05
ADIRF	0.00362301	2.81488	0.333	0.032	1	1.30516e-05	0.76217	0.385	0.068	0.477703	0.00362301	2.61031e-05
CMC2	0.0184047	2.19681	0.667	0.164	1	1.32028e-05	1.72037	0.615	0.154	0.483235	0.0184047	2.64054e-05
KCTD15	1.33634e-05	4.99016	0.333	0.016	0.489114	0.00092029	2.63874	0.154	0.02	1	0.00092029	2.67266e-05
CFAP100	0.831215	3.47445	0	0.015	1	1.34717e-05	3.83208	0.154	0.013	0.493077	0.831215	2.69432e-05
GHDC	1.37058e-05	5.32671	0.333	0.016	0.501647	0.0687421	2.47947	0.077	0.014	1	0.0687421	2.74114e-05
PLPP6	1.40566e-05	5.12947	0.333	0.016	0.514486	0.625386	0.889756	0	0.018	1	0.625386	2.8113e-05
MTMR1	0.169191	2.3078	0.333	0.106	1	1.43623e-05	1.91704	0.538	0.129	0.525676	0.169191	2.87245e-05
BLOC1S1	0.0517697	2.46862	0.333	0.063	1	1.45514e-05	2.79448	0.385	0.069	0.532595	0.0517697	2.91026e-05
ZNF423	0.769679	1.96373	0	0.028	1	1.45561e-05	2.47726	0.385	0.069	0.532768	0.769679	2.9112e-05
C5orf30	0.745575	2.29247	0	0.034	1	1.467e-05	2.10958	0.308	0.045	0.536938	0.745575	2.93399e-05
UQCR11	0.0060021	2.46967	0.667	0.143	1	1.47217e-05	1.44911	0.615	0.152	0.53883	0.0060021	2.94432e-05
AC005400.1	0.838295	3.12203	0	0.014	1	1.47258e-05	4.37149	0.154	0.013	0.53898	0.838295	2.94514e-05
PURG	0.0254744	2.51031	0.333	0.048	1	1.48063e-05	1.74182	0.385	0.066	0.541925	0.0254744	2.96124e-05
CDO1	1.50274e-05	3.66912	0.333	0.015	0.550019	0.24873	1.46374	0.077	0.025	1	0.24873	3.00546e-05
ZNF827	0.614689	0.580866	0	0.078	1	1.52751e-05	1.51863	0.538	0.118	0.559084	0.614689	3.055e-05
INHBB	0.827784	2.9032	0	0.016	1	1.52842e-05	1.77773	0.231	0.027	0.559418	0.827784	3.05682e-05
NALCN	0.80203	0.117151	0.333	0.218	1	1.5306e-05	1.5265	0.769	0.224	0.560215	0.80203	3.06118e-05
ARSJ	1.54176e-05	3.04966	0.333	0.015	0.564301	0.000123736	2.30529	0.231	0.034	1	0.000123736	3.0835e-05
F2R	1.54176e-05	3.75446	0.333	0.015	0.564301	0.485477	-0.244765	0	0.036	1	0.485477	3.0835e-05
PCDHB16	1.54176e-05	3.67302	0.333	0.015	0.564301	0.713593	1.50885	0	0.01	1	0.713593	3.0835e-05
AC007619.1	1.54176e-05	4.08313	0.333	0.015	0.564301	0.0888753	2.96941	0.077	0.017	1	0.0888753	3.0835e-05
AC005632.3	1.54176e-05	4.25681	0.333	0.015	0.564301	0.583047	0.750274	0	0.023	1	0.583047	3.0835e-05
TMEM161B-AS1	0.911666	-0.385358	0.667	0.445	1	1.55365e-05	1.43812	1	0.448	0.568651	0.911666	3.10727e-05
PPP2R2B	0.115896	0.773952	1	0.483	1	1.55565e-05	1.25368	1	0.432	0.569385	0.115896	3.11128e-05
MED29	0.521728	0.14314	0	0.121	1	1.56768e-05	1.76661	0.462	0.095	0.573786	0.521728	3.13533e-05
GALNT18	0.383018	-0.582963	0.333	0.124	1	1.60203e-05	0.988872	0.692	0.18	0.58636	0.383018	3.20404e-05
NAPA	0.346881	-0.966861	0	0.232	1	1.60379e-05	1.71229	0.615	0.163	0.587004	0.346881	3.20756e-05
KAT6B	0.472621	0.901148	0.333	0.171	1	1.62637e-05	1.60897	0.769	0.236	0.595269	0.472621	3.25272e-05
FAM217B	1.63494e-05	3.50402	0.667	0.061	0.598404	2.50124e-05	2.02101	0.385	0.071	0.91548	2.50124e-05	3.26985e-05
TMEM9	0.0029977	3.10367	0.333	0.031	1	1.63664e-05	2.72654	0.308	0.047	0.599025	0.0029977	3.27325e-05
TACO1	0.757326	2.09111	0	0.031	1	1.64858e-05	2.87443	0.231	0.028	0.603396	0.757326	3.29713e-05
SGSM2	0.686065	1.03341	0	0.052	1	1.69181e-05	1.97846	0.385	0.068	0.61922	0.686065	3.3836e-05
MYH14	0.0558706	1.88214	0.333	0.057	1	1.71938e-05	3.24136	0.308	0.048	0.629312	0.0558706	3.43874e-05
PCSK5	0.365767	0.8419	0.333	0.142	1	1.73865e-05	0.90803	0.769	0.209	0.636365	0.365767	3.47728e-05
BATF3	1.76231e-05	4.83228	0.333	0.016	0.645021	0.674847	1.2358	0	0.013	1	0.674847	3.52458e-05
POLR3H	0.715266	1.69199	0	0.043	1	1.76998e-05	2.54403	0.385	0.073	0.647829	0.715266	3.53992e-05
OLFM1	2.07036e-05	2.55045	1	0.138	0.757772	1.77438e-05	1.99677	0.538	0.126	0.649442	2.07036e-05	3.54873e-05
EGFR	0.181575	1.86139	0.333	0.106	1	1.80177e-05	0.878275	0.692	0.178	0.659467	0.181575	3.60351e-05
ABCD1	1.80688e-05	4.85682	0.333	0.016	0.661335	0.657385	1.50317	0	0.015	1	0.657385	3.61372e-05
UQCR10	0.125657	1.29328	0.333	0.075	1	1.84001e-05	2.04275	0.462	0.098	0.673463	0.125657	3.67999e-05
C15orf40	0.570823	0.66098	0	0.097	1	1.84885e-05	1.96349	0.462	0.097	0.676698	0.570823	3.69767e-05
AL121832.2	0.82112	3.07363	0	0.017	1	1.87745e-05	2.69866	0.154	0.013	0.687166	0.82112	3.75487e-05
AL139260.1	0.0885727	1.49827	0.667	0.225	1	1.88534e-05	1.72746	0.692	0.201	0.690055	0.0885727	3.77065e-05
MSRA	0.573291	0.437215	0.333	0.19	1	1.89305e-05	1.30396	0.769	0.241	0.692873	0.573291	3.78605e-05
FGFBP3	1.89926e-05	4.5211	0.333	0.016	0.695148	0.570138	0.453332	0	0.024	1	0.570138	3.79848e-05
CC2D2B	5.20852e-05	3.90319	0.667	0.071	1	1.90394e-05	2.18579	0.462	0.098	0.69686	5.20852e-05	3.80784e-05
RAB3D	1.94182e-05	5.23446	0.333	0.017	0.710725	0.45436	0.722044	0.077	0.036	1	0.45436	3.8836e-05
GRK4	0.639535	0.948027	0	0.069	1	1.94369e-05	1.73563	0.462	0.093	0.71141	0.639535	3.88734e-05
MECR	1.95954e-05	3.43159	0.667	0.061	0.717209	0.207254	1.06077	0.154	0.064	1	0.207254	3.91903e-05
KATNAL2	0.116175	3.45124	0.333	0.095	1	1.96263e-05	3.2301	0.462	0.11	0.718343	0.116175	3.92523e-05
PPP1R32	0.865992	4.05904	0	0.01	1	1.98324e-05	3.06634	0.154	0.013	0.725886	0.865992	3.96644e-05
MAP3K5	0.000532248	2.86544	1	0.234	1	2.07639e-05	1.26918	0.923	0.364	0.759979	0.000532248	4.15274e-05
PGGHG	0.814695	2.90215	0	0.018	1	2.09198e-05	3.2781	0.231	0.028	0.765686	0.814695	4.18392e-05
PLCG1-AS1	0.75493	2.33565	0	0.032	1	2.09198e-05	2.96468	0.231	0.028	0.765686	0.75493	4.18392e-05
NAALADL2	0.32938	1.59392	0.333	0.152	1	2.09817e-05	1.1767	0.769	0.222	0.767952	0.32938	4.1963e-05
KIAA1671	0.000111802	3.02039	0.667	0.074	1	2.14919e-05	1.93839	0.462	0.099	0.786625	0.000111802	4.29833e-05
GRIK4	0.137466	0.632365	0.333	0.077	1	2.16464e-05	2.34044	0.462	0.104	0.792279	0.137466	4.32923e-05
SYT11	0.00910221	1.76789	1	0.266	1	2.28423e-05	2.27506	0.692	0.259	0.836049	0.00910221	4.5684e-05
TXNDC15	2.29033e-05	2.9851	0.667	0.058	0.838283	0.000397662	1.54572	0.385	0.087	1	0.000397662	4.5806e-05
TAX1BP3	0.799535	2.47698	0	0.021	1	2.30604e-05	2.64048	0.231	0.028	0.844034	0.799535	4.61203e-05
CKS1B	2.31578e-05	3.65278	0.333	0.016	0.847597	0.635665	0.685772	0	0.017	1	0.635665	4.6315e-05
REEP2	2.31578e-05	3.59599	0.333	0.016	0.847597	0.238614	1.05505	0.077	0.024	1	0.238614	4.6315e-05
DLGAP2	2.31578e-05	3.39222	0.333	0.016	0.847597	0.421132	-1.93686	0	0.048	1	0.421132	4.6315e-05
FANCA	2.31578e-05	3.79934	0.333	0.016	0.847597	0.587472	0.828003	0	0.022	1	0.587472	4.6315e-05
DIPK1C	2.31578e-05	3.3817	0.333	0.016	0.847597	0.0389319	3.10395	0.077	0.012	1	0.0389319	4.6315e-05
KCNMB2-AS1	0.00060019	2.37725	0.667	0.088	1	2.32737e-05	1.55337	0.538	0.131	0.851842	0.00060019	4.65469e-05
AL162411.1	0.741026	1.29035	0	0.036	1	2.39284e-05	3.10098	0.308	0.05	0.875803	0.741026	4.78562e-05
MGAT5B	0.865992	3.58296	0	0.01	1	2.43254e-05	3.21013	0.154	0.013	0.890334	0.865992	4.86502e-05
NDUFAF8	0.153202	1.49763	0.333	0.081	1	2.43459e-05	1.84885	0.462	0.099	0.891085	0.153202	4.86912e-05
LIN7C	0.208173	1.89261	0.333	0.112	1	2.48395e-05	1.80867	0.462	0.096	0.909152	0.208173	4.96785e-05
NDUFB4	2.49602e-05	2.69068	1	0.143	0.913568	0.00137142	1.68992	0.462	0.153	1	0.00137142	4.99198e-05
AC048344.4	0.861696	4.00443	0	0.01	1	2.53829e-05	3.4929	0.154	0.013	0.929039	0.861696	5.07651e-05
RAB11FIP3	2.57386e-05	2.51267	1	0.127	0.942059	0.0640278	0.334311	0.385	0.159	1	0.0640278	5.14766e-05
AP002498.1	2.59817e-05	4.15178	0.333	0.017	0.950958	0.601141	0.762964	0	0.021	1	0.601141	5.19628e-05
AC018816.1	0.00601178	3.24764	0.333	0.034	1	2.60972e-05	2.54016	0.308	0.049	0.955183	0.00601178	5.21937e-05
CHADL	0.861696	3.17714	0	0.01	1	2.73395e-05	3.07131	0.154	0.013	1	0.861696	5.46782e-05
TMEM80	0.00398297	3.77742	0.333	0.034	1	2.73974e-05	2.23531	0.308	0.047	1	0.00398297	5.47941e-05
PTPN13	0.763196	-0.91233	0.667	0.361	1	2.86371e-05	1.07832	0.923	0.307	1	0.763196	5.72734e-05
ZNF577	0.616193	0.978383	0	0.078	1	2.89655e-05	1.97945	0.462	0.097	1	0.616193	5.79302e-05
PAXIP1-AS2	0.0170026	2.64828	0.333	0.042	1	2.8974e-05	3.00012	0.231	0.029	1	0.0170026	5.79471e-05
AC121764.1	2.92978e-05	3.96358	0.333	0.017	1	0.651798	0.397411	0	0.016	1	0.651798	5.85948e-05
C6orf120	0.682378	1.21973	0	0.053	1	2.94023e-05	1.79241	0.385	0.071	1	0.682378	5.88038e-05
RHOBTB3	0.000982518	2.19074	1	0.226	1	2.95049e-05	1.82154	0.692	0.245	1	0.000982518	5.9009e-05
ZNF641	0.0145422	3.20113	0.333	0.042	1	2.95935e-05	2.03897	0.308	0.048	1	0.0145422	5.91861e-05
AL358472.4	3.00077e-05	4.19011	0.333	0.017	1	0.663084	1.01799	0	0.014	1	0.663084	6.00144e-05
SEC16B	3.02333e-05	4.87468	0.333	0.017	1	0.596517	0.922158	0	0.021	1	0.596517	6.04657e-05
COA8	0.656012	1.1999	0	0.063	1	3.06075e-05	2.44935	0.385	0.077	1	0.656012	6.1214e-05
ELL2	0.0232314	-3.81736	0.333	0.824	1	3.09779e-05	-3.90378	0.308	0.763	1	0.0232314	6.19549e-05
SMARCA2	0.195289	1.18438	0.667	0.354	1	3.10569e-05	1.51717	0.846	0.407	1	0.195289	6.21128e-05
SERPINI1	0.636333	0.938592	0	0.07	1	3.11172e-05	2.42732	0.385	0.073	1	0.636333	6.22334e-05
PCBP4	0.745575	1.70124	0	0.034	1	3.13052e-05	2.30608	0.308	0.05	1	0.745575	6.26095e-05
LYSMD4	0.00470937	3.46867	0.333	0.033	1	3.20165e-05	3.58944	0.231	0.031	1	0.00470937	6.40319e-05
TARBP1	0.000856815	2.49464	0.667	0.089	1	3.20985e-05	1.85092	0.538	0.132	1	0.000856815	6.41961e-05
OIP5-AS1	0.320913	0.621101	0.667	0.303	1	3.25222e-05	1.40428	0.846	0.311	1	0.320913	6.50432e-05
PDHA1	0.661117	1.46388	0	0.061	1	3.25887e-05	1.70772	0.385	0.072	1	0.661117	6.51764e-05
MYOM1	0.678734	0.787455	0	0.055	1	3.30777e-05	2.12852	0.385	0.073	1	0.678734	6.61542e-05
ME1	3.30956e-05	2.81125	1	0.14	1	0.00569961	1.33843	0.385	0.117	1	0.00569961	6.619e-05
LRRC75A	3.3234e-05	3.22522	0.667	0.064	1	0.997803	-0.157849	0.077	0.072	1	0.997803	6.64669e-05
FGF1	0.000489145	1.85795	1	0.167	1	3.33777e-05	1.08916	0.615	0.153	1	0.000489145	6.67542e-05
EFEMP2	3.38088e-05	3.71073	0.333	0.017	1	0.374699	1.00054	0.077	0.032	1	0.374699	6.76164e-05
SLC24A4	3.38088e-05	2.28855	0.333	0.017	1	0.338016	-2.39206	0	0.066	1	0.338016	6.76164e-05
P3H4	3.38088e-05	3.91245	0.333	0.017	1	0.00016281	3.15669	0.231	0.036	1	0.00016281	6.76164e-05
BICD1	0.948519	-0.163582	0.333	0.328	1	3.40041e-05	1.71788	0.846	0.364	1	0.948519	6.8007e-05
TMTC1	3.42379e-05	2.01822	0.667	0.061	1	0.000310589	1.50357	0.385	0.089	1	0.000310589	6.84747e-05
AMPH	0.827784	2.23892	0	0.016	1	3.50277e-05	1.88004	0.231	0.029	1	0.827784	7.00542e-05
FBXO4	3.53209e-05	3.6603	0.667	0.071	1	0.188164	0.91055	0.154	0.06	1	0.188164	7.06406e-05
CLIP1	0.00132845	2.41969	1	0.376	1	3.60992e-05	1.26251	0.923	0.415	1	0.00132845	7.21971e-05
CDC14A	0.00784093	2.33737	0.667	0.147	1	3.66176e-05	1.5489	0.615	0.157	1	0.00784093	7.32339e-05
U2AF1L4	0.827784	3.45635	0	0.016	1	3.68784e-05	3.45318	0.154	0.014	1	0.827784	7.37555e-05
RAB11FIP4	0.0722659	2.46359	0.333	0.071	1	3.71363e-05	2.27528	0.385	0.073	1	0.0722659	7.42712e-05
Z99572.1	0.799535	2.45732	0	0.021	1	3.71959e-05	2.95568	0.231	0.03	1	0.799535	7.43904e-05
EYA1	0.0261214	2.74737	0.333	0.051	1	3.72612e-05	1.23506	0.462	0.098	1	0.0261214	7.4521e-05
PPP1R13B	0.512333	-0.51466	0	0.126	1	3.74378e-05	1.04918	0.615	0.158	1	0.512333	7.48741e-05
AGL	0.000412941	3.75308	0.667	0.09	1	3.74727e-05	2.13331	0.462	0.111	1	0.000412941	7.49439e-05
TMEM164	0.00045976	2.81084	0.667	0.086	1	3.7758e-05	2.60345	0.462	0.107	1	0.00045976	7.55145e-05
NAA10	0.628452	0.880831	0	0.073	1	3.80608e-05	1.82897	0.385	0.071	1	0.628452	7.61202e-05
PADI2	0.675132	1.00521	0	0.056	1	3.85586e-05	2.45999	0.385	0.079	1	0.675132	7.71156e-05
UTRN	0.0480071	1.1179	0.667	0.195	1	3.88222e-05	0.757173	0.846	0.266	1	0.0480071	7.7643e-05
RGPD3	0.857529	3.39634	0	0.011	1	3.9165e-05	4.88762	0.077	0.004	1	0.857529	7.83285e-05
DGKZ	0.202583	2.09747	0.333	0.112	1	3.95205e-05	1.44739	0.538	0.122	1	0.202583	7.90395e-05
BEND3	4.0007e-05	4.43183	0.333	0.017	1	0.0301912	3.00193	0.077	0.011	1	0.0301912	8.00124e-05
ZNF428	0.0326703	2.42391	0.333	0.049	1	4.08839e-05	1.75198	0.385	0.072	1	0.0326703	8.17661e-05
RAD51-AS1	4.09068e-05	2.84041	0.667	0.061	1	0.00469483	1.32548	0.308	0.078	1	0.00469483	8.18119e-05
FEZ1	0.000301491	2.27459	1	0.183	1	4.10903e-05	1.15021	0.692	0.187	1	0.000301491	8.2179e-05
CUL7	4.17492e-05	4.97867	0.333	0.018	1	0.190994	1.72098	0.077	0.022	1	0.190994	8.34966e-05
ARHGEF10L	0.0925008	2.37624	0.333	0.078	1	4.24191e-05	1.60848	0.538	0.135	1	0.0925008	8.48365e-05
PINK1	4.26338e-05	3.08032	0.667	0.066	1	0.77162	1.13752	0.077	0.06	1	0.77162	8.52657e-05
GSTT2B	4.27091e-05	4.84225	0.333	0.018	1	0.200694	1.55533	0.077	0.022	1	0.200694	8.54164e-05
ZBTB6	4.28108e-05	3.2101	0.667	0.066	1	0.369931	-0.951068	0	0.058	1	0.369931	8.56198e-05
DHRS13	0.817879	3.32508	0	0.018	1	4.29839e-05	2.95611	0.154	0.014	1	0.817879	8.5966e-05
AASS	4.30062e-05	2.94897	1	0.18	1	0.0294303	1.32144	0.385	0.169	1	0.0294303	8.60105e-05
PODXL2	0.790967	2.68852	0	0.023	1	4.3175e-05	2.62473	0.231	0.03	1	0.790967	8.63482e-05
SLC39A8	0.0101443	2.89984	0.333	0.04	1	4.39684e-05	1.77815	0.308	0.05	1	0.0101443	8.79349e-05
AKR7A2	0.000401727	4.3959	0.333	0.023	1	4.41002e-05	2.49253	0.231	0.03	1	0.000401727	8.81984e-05
LINC00467	0.210261	1.66634	0.333	0.098	1	4.41161e-05	1.72543	0.462	0.102	1	0.210261	8.82303e-05
TMEM51-AS1	0.861696	2.69775	0	0.01	1	4.41548e-05	3.81159	0.154	0.014	1	0.861696	8.83077e-05
CPEB3	0.234413	1.22629	0.667	0.343	1	4.4197e-05	2.06551	0.769	0.33	1	0.234413	8.83921e-05
LINC01376	4.42483e-05	2.18147	1	0.129	1	0.000142332	1.30035	0.538	0.139	1	0.000142332	8.84946e-05
HULC	0.123313	1.29616	0.333	0.077	1	4.49705e-05	2.09003	0.462	0.101	1	0.123313	8.9939e-05
R3HCC1	0.75493	2.25061	0	0.032	1	4.55692e-05	3.40487	0.231	0.031	1	0.75493	9.11362e-05
AC018754.1	4.57161e-05	4.15588	0.333	0.018	1	0.601141	0.225941	0	0.021	1	0.601141	9.14302e-05
ANXA2R	4.67623e-05	4.68238	0.333	0.018	1	0.651798	1.01002	0	0.016	1	0.651798	9.35225e-05
C10orf143	4.70227e-05	3.42511	0.333	0.017	1	0.00372309	2.02627	0.154	0.024	1	0.00372309	9.40431e-05
HNF4G	0.00160781	3.4015	0.333	0.028	1	4.7331e-05	2.69886	0.231	0.031	1	0.00160781	9.46597e-05
SLC26A6	0.814695	3.40708	0	0.018	1	4.78211e-05	4.22999	0.154	0.014	1	0.814695	9.56399e-05
DEC1	4.78312e-05	4.09407	0.333	0.018	1	0.445918	-1.27104	0	0.043	1	0.445918	9.56601e-05
SEC11C	0.212448	1.53104	0.333	0.097	1	4.7897e-05	2.0148	0.462	0.11	1	0.212448	9.57916e-05
LINC01719	4.81154e-05	3.99975	0.333	0.017	1	0.591961	0.710353	0	0.022	1	0.591961	9.62285e-05
AC008462.1	4.81154e-05	3.74313	0.333	0.017	1	0.0171368	1.71399	0.154	0.032	1	0.0171368	9.62285e-05
SLC2A12	4.81154e-05	3.89894	0.333	0.017	1	0.651798	1.00395	0	0.016	1	0.651798	9.62285e-05
PSMG3-AS1	4.81154e-05	4.12652	0.333	0.017	1	0.207705	1.55258	0.077	0.023	1	0.207705	9.62285e-05
MRPS2	4.81154e-05	3.48265	0.333	0.017	1	0.146726	2.32714	0.077	0.02	1	0.146726	9.62285e-05
AC022400.4	4.81154e-05	4.10267	0.333	0.017	1	0.570138	0.849259	0	0.024	1	0.570138	9.62285e-05
PITPNM3	4.81154e-05	3.7776	0.333	0.017	1	0.651798	1.23888	0	0.016	1	0.651798	9.62285e-05
RFXANK	4.81154e-05	3.90278	0.333	0.017	1	0.610606	0.90697	0	0.02	1	0.610606	9.62285e-05
AC007114.1	0.82442	2.6745	0	0.017	1	5.02572e-05	3.21668	0.154	0.014	1	0.82442	0.000100512
TJP1	0.353558	0.378826	1	0.629	1	5.02622e-05	1.09108	1	0.591	1	0.353558	0.000100522
BDH2	0.00222624	3.21017	0.333	0.028	1	5.11328e-05	2.5479	0.308	0.052	1	0.00222624	0.000102263
KBTBD12	5.27198e-05	3.04802	0.667	0.067	1	0.187114	0.184952	0.231	0.1	1	0.187114	0.000105437
TECR	0.242187	1.63997	0.333	0.117	1	5.35795e-05	2.07764	0.538	0.14	1	0.242187	0.000107156
AC005899.5	5.40532e-05	4.79692	0.333	0.018	1	0.0757231	2.55348	0.077	0.015	1	0.0757231	0.000108104
DHRS3	5.42802e-05	3.41554	0.667	0.072	1	0.252192	0.256137	0.231	0.112	1	0.252192	0.000108557
CLBA1	0.84954	3.69167	0	0.012	1	5.42941e-05	4.18083	0.154	0.015	1	0.84954	0.000108585
CA12	5.47471e-05	3.68741	0.333	0.018	1	0.327648	0.865061	0.077	0.029	1	0.327648	0.000109491
AL133227.1	5.52596e-05	4.96875	0.333	0.018	1	0.570138	0.638259	0	0.024	1	0.570138	0.000110516
AF127936.1	5.52596e-05	4.51629	0.333	0.018	1	0.615452	0.99304	0	0.019	1	0.615452	0.000110516
CCDC146	5.52762e-05	2.28235	1	0.134	1	0.597391	0.230066	0.231	0.169	1	0.597391	0.000110549
PLIN3	0.636333	0.924996	0	0.07	1	5.56069e-05	2.15985	0.385	0.078	1	0.636333	0.000111211
CMBL	0.000207176	2.95263	0.333	0.02	1	5.58539e-05	2.7124	0.231	0.031	1	0.000207176	0.000111705
PHYHIPL	0.484423	0.468702	0.333	0.152	1	5.59189e-05	1.31546	0.692	0.218	1	0.484423	0.000111835
LRRC37B	0.241066	1.51528	0.333	0.098	1	5.60201e-05	1.94846	0.462	0.103	1	0.241066	0.000112037
ANKRD36C	0.204181	0.845035	0.667	0.312	1	5.62119e-05	1.12574	0.923	0.396	1	0.204181	0.000112421
OTUD7A	0.331941	0.359998	0.667	0.304	1	5.71257e-05	1.25937	0.769	0.258	1	0.331941	0.000114248
TMEM203	5.77492e-05	4.83332	0.333	0.018	1	0.00103081	2.1235	0.154	0.02	1	0.00103081	0.000115495
ITSN1	0.00484511	1.99199	1	0.265	1	5.86478e-05	2.10806	0.692	0.284	1	0.00484511	0.000117292
PDGFC	5.92103e-05	2.65939	0.667	0.069	1	0.121827	0.44567	0.308	0.142	1	0.121827	0.000118417
LINC02652	0.000226784	3.83753	0.333	0.021	1	5.94494e-05	2.62832	0.154	0.014	1	0.000226784	0.000118895
AC068025.2	0.772231	1.6748	0	0.028	1	5.97509e-05	3.55846	0.231	0.032	1	0.772231	0.000119498
TUBGCP4	6.01186e-05	3.15885	0.667	0.067	1	0.0104819	1.01868	0.308	0.085	1	0.0104819	0.000120234
CLEC11A	6.03448e-05	4.58715	0.333	0.018	1	0.114161	2.10951	0.077	0.018	1	0.114161	0.000120686
PPM1K-DT	0.772231	2.08304	0	0.028	1	6.063e-05	2.33917	0.154	0.014	1	0.772231	0.000121256
DEF8	0.713226	1.45788	0	0.044	1	6.06519e-05	2.58625	0.308	0.053	1	0.713226	0.0001213
ZADH2	6.13259e-05	3.37277	0.667	0.069	1	0.0706815	1.67947	0.231	0.085	1	0.0706815	0.000122648
TP53BP2	0.396869	0.377745	0.667	0.355	1	6.15567e-05	1.78823	0.769	0.296	1	0.396869	0.00012311
SPRYD4	6.16836e-05	4.40009	0.333	0.018	1	0.00289035	2.76326	0.154	0.024	1	0.00289035	0.000123363
PARP3	0.838295	3.17182	0	0.014	1	6.30581e-05	2.82171	0.154	0.014	1	0.838295	0.000126112
AL158064.1	0.0157781	1.88866	0.333	0.041	1	6.31527e-05	2.15403	0.231	0.032	1	0.0157781	0.000126301
BX470102.2	0.782738	2.06765	0	0.025	1	6.33958e-05	3.81641	0.154	0.015	1	0.782738	0.000126788
ZNF804B	0.861696	2.42255	0	0.01	1	6.36793e-05	1.25892	0.154	0.014	1	0.861696	0.000127355
CCL4L2	6.44462e-05	4.11991	0.333	0.018	1	0.72066	0.517321	0	0.01	1	0.72066	0.000128888
RFX3-AS1	0.0630611	2.55935	0.667	0.235	1	6.50714e-05	1.32459	0.769	0.267	1	0.0630611	0.000130139
NFATC2	6.53279e-05	2.66602	0.667	0.067	1	0.236679	-1.72245	0	0.098	1	0.236679	0.000130652
STK16	0.796639	3.05513	0	0.022	1	6.67194e-05	2.60674	0.231	0.031	1	0.796639	0.000133434
ZNF687	6.69205e-05	3.78198	0.333	0.018	1	0.167115	2.68486	0.077	0.022	1	0.167115	0.000133837
TOGARAM2	6.69205e-05	3.43759	0.333	0.018	1	0.356214	1.15498	0.077	0.031	1	0.356214	0.000133837
SGCZ	6.69205e-05	2.37668	0.333	0.018	1	0.443067	-1.43495	0	0.043	1	0.443067	0.000133837
CDNF	6.69205e-05	3.75606	0.333	0.018	1	0.574382	0.399139	0	0.024	1	0.574382	0.000133837
MAP6	6.69205e-05	3.70643	0.333	0.018	1	0.0133067	2.40717	0.154	0.032	1	0.0133067	0.000133837
PIGQ	6.69205e-05	4.05674	0.333	0.018	1	0.138293	1.8869	0.077	0.019	1	0.138293	0.000133837
TMEM97	6.69205e-05	3.73272	0.333	0.018	1	0.233178	1.85271	0.077	0.025	1	0.233178	0.000133837
ZNF672	0.790967	2.38989	0	0.023	1	6.71152e-05	2.95897	0.231	0.032	1	0.790967	0.000134226
PVR	6.73228e-05	3.12286	0.667	0.069	1	0.311104	-1.23556	0	0.073	1	0.311104	0.000134641
AGER	6.73255e-05	4.46542	0.333	0.018	1	0.625386	1.03495	0	0.018	1	0.625386	0.000134646
FAM49A	6.74565e-05	2.43289	1	0.16	1	0.0100123	0.823463	0.538	0.207	1	0.0100123	0.000134908
ERI3	0.0191893	2.01319	0.667	0.158	1	6.77826e-05	1.84075	0.615	0.191	1	0.0191893	0.000135561
MKNK2	6.84599e-05	2.72897	0.667	0.064	1	0.380867	0.223169	0.154	0.079	1	0.380867	0.000136915
LINC00342	0.00461014	2.75435	0.667	0.121	1	6.99992e-05	1.11611	0.692	0.19	1	0.00461014	0.000139994
ATP5F1A	0.0351808	1.5224	0.667	0.165	1	7.0566e-05	1.5974	0.615	0.178	1	0.0351808	0.000141127
WARS2-AS1	7.08376e-05	2.52556	1	0.145	1	0.391443	0.6179	0.231	0.143	1	0.391443	0.00014167
TMEM127	7.18271e-05	2.8573	0.667	0.064	1	0.347856	1.26984	0.154	0.084	1	0.347856	0.000143649
AL136115.2	0.72999	1.50253	0	0.039	1	7.18445e-05	3.5077	0.231	0.033	1	0.72999	0.000143684
ARHGEF12	0.0367244	1.80246	1	0.413	1	7.23853e-05	1.44235	0.923	0.434	1	0.0367244	0.000144765
LINC02006	0.84954	1.67021	0	0.012	1	7.25273e-05	2.59058	0.154	0.015	1	0.84954	0.000145049
KCNIP1	7.30214e-05	2.77175	0.667	0.069	1	0.0018721	1.35768	0.385	0.103	1	0.0018721	0.000146038
CUL9	0.0337524	3.07172	0.333	0.056	1	7.41228e-05	1.9775	0.385	0.077	1	0.0337524	0.00014824
GAMT	0.857529	3.7217	0	0.011	1	7.46396e-05	2.65043	0.154	0.015	1	0.857529	0.000149274
PREX1	0.0195602	1.52295	1	0.285	1	7.52919e-05	1.58736	0.846	0.332	1	0.0195602	0.000150578
BTBD19	7.67115e-05	4.22224	0.333	0.018	1	0.538093	0.754787	0	0.028	1	0.538093	0.000153417
ARMC9	7.86954e-05	3.26656	0.667	0.071	1	0.191291	0.481417	0.231	0.108	1	0.191291	0.000157385
RBCK1	0.01717	1.90384	0.667	0.143	1	7.91174e-05	2.46839	0.462	0.117	1	0.01717	0.000158229
POU3F3	0.00046416	2.64515	0.667	0.085	1	7.93353e-05	2.07828	0.462	0.114	1	0.00046416	0.000158664
ZNF383	8.17041e-05	3.03749	0.667	0.069	1	0.926757	0.217906	0.077	0.069	1	0.926757	0.000163401
RIMS3	0.834717	3.23256	0	0.015	1	8.26095e-05	3.98318	0.154	0.016	1	0.834717	0.000165212
COL6A1	0.00955005	1.73346	0.333	0.037	1	8.29476e-05	0.64776	0.462	0.099	1	0.00955005	0.000165888
VWA8	0.775855	0.392938	0.333	0.251	1	8.51621e-05	1.49602	0.769	0.315	1	0.775855	0.000170317
LINC01185	0.838295	3.22873	0	0.014	1	8.69237e-05	2.04225	0.154	0.015	1	0.838295	0.00017384
SRSF9	8.71229e-05	2.40952	1	0.147	1	0.206482	0.466137	0.308	0.16	1	0.206482	0.000174238
FHIT	0.00346004	2.1829	1	0.384	1	8.72463e-05	1.1698	1	0.468	1	0.00346004	0.000174485
ZNF713	0.0268106	2.73592	0.333	0.048	1	8.8183e-05	2.60776	0.308	0.055	1	0.0268106	0.000176358
LARP1B	0.578175	0.744432	0.333	0.201	1	8.81864e-05	1.61155	0.692	0.214	1	0.578175	0.000176365
WBP2NL	0.000367717	2.76247	0.667	0.078	1	8.8825e-05	1.87085	0.385	0.078	1	0.000367717	0.000177642
PDLIM3	8.92242e-05	3.20449	0.333	0.018	1	0.000101185	1.34734	0.308	0.052	1	0.000101185	0.00017844
GLI4	9.11618e-05	4.11941	0.333	0.018	1	0.00069929	2.60951	0.154	0.019	1	0.00069929	0.000182315
MLST8	9.11618e-05	3.88674	0.333	0.018	1	0.574382	0.713742	0	0.024	1	0.574382	0.000182315
FAM174C	9.11618e-05	3.62256	0.333	0.018	1	0.610606	0.702663	0	0.02	1	0.610606	0.000182315
OSBPL11	0.181183	0.689207	0.667	0.248	1	9.13153e-05	1.20651	0.769	0.317	1	0.181183	0.000182622
ZNF117	9.28878e-05	2.92211	0.667	0.067	1	0.0250564	1.16108	0.308	0.104	1	0.0250564	0.000185767
CDH2	0.0201757	2.38469	0.667	0.18	1	9.40691e-05	0.993719	0.692	0.202	1	0.0201757	0.000188129
CFAP44	9.46917e-05	2.72773	0.667	0.066	1	0.372072	1.22064	0.154	0.084	1	0.372072	0.000189374
PSD3	0.0959974	0.775388	1	0.435	1	9.75393e-05	1.00558	0.923	0.409	1	0.0959974	0.000195069
TBC1D10A	0.0131461	3.11508	0.333	0.044	1	9.76692e-05	2.52331	0.308	0.055	1	0.0131461	0.000195329
ARRB1	0.000561137	3.08021	0.667	0.089	1	9.79502e-05	1.82766	0.538	0.148	1	0.000561137	0.000195891
EXOSC6	9.97581e-05	2.83044	0.667	0.07	1	0.319419	0.724362	0.154	0.074	1	0.319419	0.000199506
ACADVL	0.185994	0.974082	0.667	0.254	1	0.000100165	1.63202	0.769	0.294	1	0.185994	0.00020032
ZNF883	0.782738	2.28647	0	0.025	1	0.00010017	1.91719	0.308	0.054	1	0.782738	0.000200331
AL590705.1	0.834717	3.70225	0	0.015	1	0.000100451	3.26852	0.154	0.016	1	0.834717	0.000200891
DRICH1	0.000100963	4.06817	0.333	0.019	1	0.596517	1.01329	0	0.021	1	0.596517	0.000201916
TNRC6A	0.0873149	0.811933	1	0.606	1	0.000102478	1.24641	0.923	0.637	1	0.0873149	0.000204945
TEX9	0.00889873	2.90252	0.333	0.037	1	0.000102777	2.16987	0.308	0.054	1	0.00889873	0.000205544
NEK8	0.000103106	4.38187	0.333	0.019	1	0.657385	1.1284	0	0.015	1	0.657385	0.000206202
ATP2B2	0.00823016	2.25046	0.333	0.036	1	0.0001038	0.695511	0.385	0.074	1	0.00823016	0.00020759
NSMF	0.0684139	2.41416	0.333	0.065	1	0.000103906	1.78208	0.385	0.078	1	0.0684139	0.0002078
APOC1	0.00263269	2.26905	0.667	0.107	1	0.00010416	1.94051	0.462	0.115	1	0.00263269	0.00020831
SH3BP2	0.000104635	3.05522	0.667	0.071	1	0.770453	0.295328	0.154	0.123	1	0.770453	0.000209259
ZDHHC3	0.1671	2.03898	0.333	0.102	1	0.000104695	2.57984	0.462	0.117	1	0.1671	0.00020938
LRRC29	0.00188697	3.47476	0.333	0.028	1	0.00010553	3.10108	0.231	0.034	1	0.00188697	0.00021105
PRCP	0.000206106	2.84648	0.667	0.079	1	0.000106294	1.54257	0.538	0.136	1	0.000206106	0.000212577
MTM1	0.000106346	2.39317	1	0.143	1	0.0677847	0.786186	0.385	0.165	1	0.0677847	0.000212681
TBL1X	0.00305671	1.93745	1	0.241	1	0.00010676	1.46423	0.692	0.247	1	0.00305671	0.000213508
FLG-AS1	0.750209	2.14341	0	0.033	1	0.0001069	2.72263	0.308	0.056	1	0.750209	0.000213788
KAT2B	0.235287	0.898086	0.667	0.348	1	0.000106972	1.6181	0.769	0.32	1	0.235287	0.000213933
LINC00882	0.466102	-0.731729	0	0.152	1	0.000108946	1.52984	0.538	0.144	1	0.466102	0.00021788
FGD4	0.0331092	0.84212	1	0.313	1	0.000109918	1.21227	0.923	0.395	1	0.0331092	0.000219825
PPIL1	0.00222624	3.21576	0.333	0.028	1	0.000109975	2.26493	0.231	0.032	1	0.00222624	0.000219937
SMIM7	0.222943	1.75959	0.333	0.118	1	0.000110143	1.44736	0.538	0.142	1	0.222943	0.000220275
TTYH2	0.000110494	2.70114	1	0.153	1	0.0309638	1.10608	0.385	0.148	1	0.0309638	0.000220975
SOX15	0.82442	3.26434	0	0.017	1	0.000111191	2.68631	0.154	0.016	1	0.82442	0.000222369
P3H3	0.857529	3.87131	0	0.011	1	0.000112219	2.78583	0.154	0.016	1	0.857529	0.000224425
AC053527.2	0.0268403	2.14816	0.667	0.206	1	0.000112667	1.34977	0.692	0.225	1	0.0268403	0.000225321
CPNE5	0.000113277	4.11474	0.333	0.02	1	0.0220461	0.777507	0.231	0.064	1	0.0220461	0.000226541
NMD3	0.0679874	1.40471	0.667	0.2	1	0.000114183	1.25678	0.692	0.228	1	0.0679874	0.000228353
MTUS1	0.937772	0.143771	0.333	0.344	1	0.000114951	1.04355	0.923	0.371	1	0.937772	0.000229888
FNIP2	0.451051	-0.530393	0.333	0.713	1	0.000116149	-5.07951	0.077	0.635	1	0.451051	0.000232284
TFIP11	0.620741	0.958715	0	0.076	1	0.000116903	1.94499	0.385	0.079	1	0.620741	0.000233793
RAB20	0.000117402	1.73197	1	0.139	1	0.341968	-1.91243	0.077	0.163	1	0.341968	0.00023479
PEG10	0.000118328	2.5403	0.667	0.071	1	0.00631648	0.781489	0.308	0.082	1	0.00631648	0.000236643
POGLUT3	0.772231	2.45905	0	0.028	1	0.00011836	2.58571	0.231	0.034	1	0.772231	0.000236706
SPATA2	0.000119357	3.71372	0.333	0.019	1	0.610606	0.743855	0	0.02	1	0.610606	0.000238699
COX6C	0.460909	-0.527877	0	0.155	1	0.000119518	1.18447	0.615	0.177	1	0.460909	0.000239022
GNG3	0.831215	3.1524	0	0.015	1	0.000119672	2.5258	0.154	0.016	1	0.831215	0.000239331
COQ9	0.607262	0.98024	0	0.082	1	0.000121468	2.21763	0.385	0.083	1	0.607262	0.000242921
PCBD1	0.000121866	3.60768	0.333	0.019	1	0.0157695	1.69126	0.154	0.032	1	0.0157695	0.000243718
APPL2	0.207193	1.2435	0.667	0.326	1	0.000122203	1.5443	0.846	0.376	1	0.207193	0.000244391
PUSL1	0.861696	3.95584	0	0.01	1	0.000122913	3.61113	0.077	0.004	1	0.861696	0.000245812
LANCL1-AS1	0.000122968	4.45224	0.333	0.02	1	0.199896	2.94883	0.077	0.024	1	0.199896	0.000245922
ARHGAP39	0.805457	3.11698	0	0.02	1	0.00012361	3.99899	0.154	0.016	1	0.805457	0.000247205
PLEKHG1	0.0201171	0.68554	0.667	0.147	1	0.000123887	0.770886	0.615	0.175	1	0.0201171	0.000247758
TAPBP	0.000126272	2.28103	1	0.147	1	0.377498	0.181012	0.231	0.134	1	0.377498	0.000252527
LINC00472	0.0826306	0.740452	0.667	0.196	1	0.000127183	1.08963	0.692	0.221	1	0.0826306	0.000254349
RRNAD1	0.000127844	3.05429	0.667	0.072	1	0.275131	-1.15722	0	0.084	1	0.275131	0.000255672
ABR	0.0194563	1.08572	1	0.262	1	0.00012849	1.52882	0.846	0.329	1	0.0194563	0.000256964
STS	0.793783	2.40716	0	0.023	1	0.000128834	2.97896	0.231	0.034	1	0.793783	0.000257652
SLC25A27	0.514488	0.636644	0.333	0.149	1	0.000129127	2.00954	0.615	0.191	1	0.514488	0.000258237
SMARCD3	0.75493	2.0848	0	0.032	1	0.000129958	1.95835	0.308	0.054	1	0.75493	0.000259899
AC008124.1	0.620741	0.808938	0	0.076	1	0.000130508	2.1255	0.385	0.084	1	0.620741	0.000260999
LMTK3	0.000131288	4.54623	0.333	0.02	1	0.651798	1.12945	0	0.016	1	0.651798	0.000262558
WDR31	0.000133952	3.62868	0.333	0.02	1	0.36687	0.760364	0.077	0.032	1	0.36687	0.000267886
SLC27A1	0.539926	0.206159	0	0.112	1	0.000135577	1.9984	0.462	0.115	1	0.539926	0.000271136
MZT2B	0.553797	0.227904	0	0.105	1	0.00013592	1.23237	0.538	0.138	1	0.553797	0.000271821
ZEB2	0.251258	-1.71721	0.667	0.725	1	0.000137566	-3.96557	0.231	0.694	1	0.251258	0.000275112
CAT	0.338079	1.41549	0.333	0.126	1	0.000138035	1.26299	0.615	0.177	1	0.338079	0.000276052
MYOM2	0.00338382	3.76669	0.333	0.032	1	0.000140764	2.7955	0.231	0.035	1	0.00338382	0.000281508
TAF4	0.616193	0.642264	0	0.078	1	0.000143849	2.2165	0.385	0.081	1	0.616193	0.000287678
MOV10	0.000143863	3.0648	0.667	0.074	1	0.102698	1.33994	0.154	0.051	1	0.102698	0.000287706
ANKAR	0.399721	0.744131	0.333	0.128	1	0.00014533	1.52481	0.615	0.186	1	0.399721	0.000290639
DENND1A	0.0514932	1.27182	1	0.478	1	0.000145693	1.1798	0.923	0.511	1	0.0514932	0.000291366
IL17RC	0.802474	2.53829	0	0.021	1	0.000147284	2.2608	0.231	0.033	1	0.802474	0.000294547
AC092745.5	0.000148055	3.84478	0.333	0.02	1	0.0124896	1.92688	0.154	0.031	1	0.0124896	0.000296087
MAP9	0.231458	0.917701	0.333	0.096	1	0.000148397	1.84507	0.462	0.118	1	0.231458	0.000296772
SP2	0.668048	1.25635	0	0.058	1	0.00014893	1.65909	0.308	0.054	1	0.668048	0.000297838
LINC02381	0.000151038	4.19408	0.333	0.02	1	0.557739	0.71248	0	0.026	1	0.557739	0.000302053
DDX17	0.0799361	0.764538	1	0.769	1	0.000151685	0.953936	1	0.796	1	0.0799361	0.000303348
ALG10B	0.00514357	3.37835	0.333	0.034	1	0.000152507	2.68126	0.231	0.034	1	0.00514357	0.000304991
NDUFB5	0.0001529	3.26385	0.667	0.082	1	0.222245	0.650765	0.231	0.114	1	0.222245	0.000305777
NRARP	0.000154078	3.91349	0.333	0.02	1	0.578685	0.108148	0	0.023	1	0.578685	0.000308132
GAB2	0.496737	-0.990432	0.667	0.646	1	0.000155912	-4.66382	0.077	0.62	1	0.496737	0.0003118
FAM161A	0.750209	1.73602	0	0.033	1	0.000157166	2.17638	0.231	0.034	1	0.750209	0.000314307
BAALC	0.0757787	1.63569	0.667	0.285	1	0.000158813	1.14635	0.769	0.299	1	0.0757787	0.0003176
LINC02802	0.000160143	3.56395	0.333	0.02	1	0.615452	1.05511	0	0.019	1	0.615452	0.000320261
LYPD1	0.000160143	3.35616	0.333	0.02	1	0.0793586	0.553262	0.154	0.046	1	0.0793586	0.000320261
PLCB3	0.000160143	3.57627	0.333	0.02	1	0.479066	-0.166416	0	0.037	1	0.479066	0.000320261
ARHGEF17	0.000160143	3.08458	0.333	0.02	1	0.0596561	0.909866	0.154	0.043	1	0.0596561	0.000320261
RPP25L	0.82442	2.77611	0	0.017	1	0.000160232	2.7278	0.154	0.016	1	0.82442	0.000320438
TOM1L2	0.185009	0.972424	0.667	0.277	1	0.000161024	1.7407	0.692	0.26	1	0.185009	0.000322023
AL049840.5	0.831215	3.35736	0	0.015	1	0.000161207	3.3668	0.154	0.017	1	0.831215	0.000322388
MON1A	0.814695	2.9441	0	0.018	1	0.000161661	2.68347	0.154	0.016	1	0.814695	0.000323295
SIGMAR1	0.000163138	4.60184	0.333	0.021	1	0.523202	0.249152	0	0.031	1	0.523202	0.00032625
ABCA7	0.000163547	4.35319	0.333	0.02	1	0.285971	2.81515	0.077	0.029	1	0.285971	0.000327067
ZNF160	0.316945	-1.00949	0	0.256	1	0.000165046	1.66852	0.692	0.245	1	0.316945	0.000330064
METTL25	0.528913	-0.234161	0	0.118	1	0.000165149	1.17904	0.538	0.134	1	0.528913	0.000330271
ELN	0.782738	2.17144	0	0.025	1	0.000165274	2.5835	0.231	0.035	1	0.782738	0.000330521
TPRG1L	0.00955005	2.82952	0.333	0.037	1	0.000166339	2.43762	0.231	0.034	1	0.00955005	0.00033265
NRCAM	0.0394543	1.25323	1	0.401	1	0.000167558	0.86313	0.923	0.402	1	0.0394543	0.000335088
AL133338.1	0.861696	3.93694	0	0.01	1	0.000171368	3.39532	0.154	0.017	1	0.861696	0.000342707
TMOD2	0.000171696	3.17722	1	0.214	1	0.0130246	1.26587	0.538	0.25	1	0.0130246	0.000343363
UBE2E2	0.934869	-0.248744	1	0.721	1	0.000172137	-3.29896	0.231	0.704	1	0.934869	0.000344244
CEND1	0.000172984	4.40053	0.333	0.021	1	0.00120951	2.31842	0.154	0.021	1	0.00120951	0.000345939
TMCC1-AS1	0.000177025	4.27667	0.333	0.02	1	0.0298695	1.96871	0.154	0.037	1	0.0298695	0.00035402
ALDH8A1	0.000177025	3.89309	0.333	0.02	1	0.000317184	2.75676	0.154	0.018	1	0.000317184	0.00035402
SOX6	0.00442704	1.85183	0.667	0.115	1	0.000177617	0.727304	0.692	0.208	1	0.00442704	0.000355203
AC008056.1	0.841955	3.25128	0	0.013	1	0.000178992	3.01801	0.154	0.017	1	0.841955	0.000357952
LONRF2	0.0849963	2.04616	0.333	0.068	1	0.000179189	1.76071	0.385	0.081	1	0.0849963	0.000358345
GVQW3	0.000179856	4.24856	0.333	0.021	1	0.203182	2.5533	0.077	0.024	1	0.203182	0.00035968
MDM1	0.757326	2.14755	0	0.031	1	0.000181321	2.56839	0.308	0.057	1	0.757326	0.000362609
AC017071.1	0.782738	2.79143	0	0.025	1	0.000185319	3.1451	0.154	0.017	1	0.782738	0.000370604
KIAA1109	0.0140671	1.79081	1	0.512	1	0.000185473	1.37314	0.846	0.532	1	0.0140671	0.000370912
RBP1	0.00472653	3.61537	0.333	0.034	1	0.000186453	2.61956	0.231	0.035	1	0.00472653	0.000372871
FMC1	0.000186984	4.21093	0.333	0.021	1	0.000483876	1.61406	0.231	0.037	1	0.000483876	0.000373933
EPS15L1	0.0531187	2.40892	0.667	0.223	1	0.000188101	1.07637	0.769	0.242	1	0.0531187	0.000376166
UQCRFS1	0.509076	0.852732	0.333	0.162	1	0.00018918	2.02116	0.538	0.163	1	0.509076	0.000378324
AC084198.2	0.00369896	2.36759	0.667	0.11	1	0.00019126	2.00659	0.462	0.123	1	0.00369896	0.000382484
APOO	0.0949509	3.38188	0.333	0.086	1	0.000195175	1.97401	0.385	0.081	1	0.0949509	0.000390311
RWDD3	0.12632	1.82803	0.333	0.075	1	0.000195554	1.98366	0.385	0.086	1	0.12632	0.000391069
AL355304.1	0.000198176	4.05742	0.333	0.021	1	0.0615319	2.57188	0.077	0.014	1	0.0615319	0.000396312
COX5B	0.0232433	1.98982	0.667	0.188	1	0.000199775	1.83144	0.615	0.204	1	0.0232433	0.00039951
RASAL2	0.0367922	-4.51949	0	0.686	1	0.000199779	-4.53538	0.154	0.645	1	0.0367922	0.000399519
MT1X	0.208428	0.386573	0.333	0.092	1	0.000201821	0.15875	0.538	0.133	1	0.208428	0.000403602
MSMO1	0.000204453	2.54092	1	0.162	1	0.0496778	0.574739	0.385	0.188	1	0.0496778	0.000408865
MCRIP2	0.000207176	3.70068	0.333	0.02	1	0.258495	1.53406	0.077	0.025	1	0.258495	0.000414308
PACSIN1	0.000207176	3.3642	0.333	0.02	1	0.0382169	3.25574	0.077	0.012	1	0.0382169	0.000414308
C1R	0.000207176	2.66957	0.333	0.02	1	0.00508175	1.31467	0.154	0.025	1	0.00508175	0.000414308
LINC01563	0.000207176	3.27701	0.333	0.02	1	0.143872	1.59463	0.077	0.019	1	0.143872	0.000414308
ZNF17	0.000207176	3.78666	0.333	0.02	1	0.254708	1.77694	0.077	0.025	1	0.254708	0.000414308
SNHG11	0.838295	3.57031	0	0.014	1	0.000208922	3.48457	0.154	0.017	1	0.838295	0.0004178
LINC02062	0.382559	-0.879646	0	0.206	1	0.000215423	2.16173	0.538	0.183	1	0.382559	0.000430799
MROH1	0.000857649	2.11464	1	0.188	1	0.000215951	1.70364	0.615	0.188	1	0.000857649	0.000431854
ATAD2	0.646031	0.736798	0	0.066	1	0.000216252	1.88652	0.385	0.084	1	0.646031	0.000432458
PSMC3IP	0.796639	2.67942	0	0.022	1	0.000217971	3.61327	0.154	0.017	1	0.796639	0.000435895
COPZ1	0.000219739	2.55707	0.667	0.072	1	0.970847	-0.392033	0.077	0.074	1	0.970847	0.000439429
NDUFA11	0.000222196	2.6999	0.667	0.076	1	0.095665	0.823884	0.231	0.092	1	0.095665	0.000444343
LRP1	0.0313121	1.64774	0.667	0.175	1	0.000223859	1.17693	0.769	0.266	1	0.0313121	0.000447668
CTBP1	0.00022553	2.794	0.667	0.074	1	0.530563	0.747359	0.154	0.099	1	0.530563	0.000451009
OGFRL1	0.00183071	2.18611	1	0.237	1	0.000225682	0.68867	0.846	0.293	1	0.00183071	0.000451314
COX7A1	0.000226784	3.74086	0.333	0.021	1	0.265389	1.08223	0.077	0.026	1	0.265389	0.000453516
NR2F1	0.678734	0.501393	0	0.055	1	0.000227357	1.31675	0.462	0.116	1	0.678734	0.000454663
FBXO27	0.865992	4.19168	0	0.01	1	0.000229316	3.13979	0.154	0.017	1	0.865992	0.000458579
ANXA4	0.335883	-1.12979	0	0.241	1	0.000230071	1.35052	0.692	0.237	1	0.335883	0.000460089
ATPAF1	0.314893	1.81229	0.333	0.153	1	0.000232135	2.56436	0.462	0.142	1	0.314893	0.000464217
AL121827.2	0.838295	3.27384	0	0.014	1	0.000233642	2.98865	0.231	0.037	1	0.838295	0.000467229
AK1	0.790967	2.30489	0	0.023	1	0.000233745	1.81118	0.231	0.035	1	0.790967	0.000467435
GOLGA6L10	0.84954	3.35307	0	0.012	1	0.000235194	3.17204	0.154	0.017	1	0.84954	0.000470332
RPS6KA2	0.013016	1.80206	1	0.421	1	0.000236011	1.60591	0.923	0.489	1	0.013016	0.000471967
AL358944.1	0.838295	3.14408	0	0.014	1	0.000237184	2.70671	0.154	0.017	1	0.838295	0.000474313
DOCK10	0.0590578	-4.31203	0	0.611	1	0.000237961	-6.25339	0	0.565	1	0.0590578	0.000475865
PFN2	0.0803398	1.95449	0.333	0.069	1	0.000238526	2.00484	0.385	0.087	1	0.0803398	0.000476996
MMUT	0.628474	0.294855	0.333	0.17	1	0.000238751	1.52743	0.538	0.15	1	0.628474	0.000477446
CCDC171	0.000238908	2.99614	0.667	0.08	1	0.000543999	1.39366	0.462	0.124	1	0.000543999	0.000477758
AL590807.1	0.000240194	3.11093	0.333	0.021	1	0.452502	1.29932	0.077	0.037	1	0.452502	0.000480331
CEP126	0.000241619	3.00062	0.667	0.078	1	0.0580631	0.412737	0.308	0.116	1	0.0580631	0.000483179
SCOC-AS1	0.799535	2.88649	0	0.021	1	0.000243762	3.85291	0.154	0.018	1	0.799535	0.000487465
CBR3-AS1	0.745575	1.89093	0	0.034	1	0.000244727	2.29639	0.231	0.036	1	0.745575	0.000489394
CS	0.000246007	2.27183	1	0.156	1	0.852052	-0.526664	0.154	0.158	1	0.852052	0.000491953
TMEM237	0.000246677	2.82875	0.667	0.077	1	0.736472	0.155482	0.077	0.052	1	0.736472	0.000493294
SNCG	0.000246763	3.88747	0.333	0.021	1	0.00114477	3.63273	0.154	0.022	1	0.00114477	0.000493465
FANK1	0.774812	1.59112	0	0.027	1	0.000250587	2.00158	0.231	0.036	1	0.774812	0.000501111
PIK3C2A	0.0511978	1.51389	1	0.481	1	0.000256408	1.77197	0.846	0.463	1	0.0511978	0.00051275
UQCRC1	0.000256698	2.7613	0.667	0.082	1	0.511119	0.176656	0.154	0.09	1	0.511119	0.000513331
CCDC92	0.000257703	2.07227	1	0.159	1	0.00942957	1.53436	0.462	0.163	1	0.00942957	0.00051534
ALDH5A1	0.000499739	2.82038	0.333	0.023	1	0.000258096	2.33663	0.231	0.036	1	0.000499739	0.000516126
GRIA2	0.363471	1.05471	0.333	0.152	1	0.000260561	0.834233	0.692	0.223	1	0.363471	0.000521054
ABHD2	0.000263765	2.94106	1	0.247	1	0.00415551	1.44596	0.615	0.306	1	0.00415551	0.000527461
RGPD1	0.865992	3.66244	0	0.01	1	0.000264179	5.02035	0.077	0.005	1	0.865992	0.000528288
AC009228.1	0.000264211	3.29532	0.333	0.021	1	0.148913	2.58681	0.077	0.02	1	0.148913	0.000528352
CXCR4	0.000264211	2.9337	0.333	0.021	1	0.0333855	1.35265	0.154	0.038	1	0.0333855	0.000528352
AC108471.2	0.000264211	3.68518	0.333	0.021	1	0.00810684	2.27618	0.154	0.028	1	0.00810684	0.000528352
TRIM47	0.000264211	3.44731	0.333	0.021	1	0.38631	0.707627	0.077	0.032	1	0.38631	0.000528352
ZBTB14	0.000264211	3.92179	0.333	0.021	1	0.56595	0.660534	0	0.025	1	0.56595	0.000528352
MTCH2	0.640512	0.837028	0.333	0.223	1	0.00026439	1.60731	0.692	0.238	1	0.640512	0.00052871
SEPTIN8	0.000270138	3.1283	0.667	0.088	1	0.00101429	2.22852	0.385	0.111	1	0.00101429	0.000540203
ARPIN	0.777422	2.43958	0	0.026	1	0.000270415	2.77454	0.231	0.037	1	0.777422	0.000540758
GPAA1	0.109363	2.05065	0.333	0.075	1	0.000272846	1.75607	0.385	0.086	1	0.109363	0.000545618
IFT88	0.802564	0.257126	0.333	0.224	1	0.000272934	1.67332	0.615	0.217	1	0.802564	0.000545793
JMJD1C	0.841426	-0.422961	1	0.836	1	0.000273229	-2.00322	0.615	0.849	1	0.841426	0.000546383
OAT	0.444189	1.00603	0.333	0.148	1	0.000273477	1.84327	0.538	0.171	1	0.444189	0.000546879
UVRAG	0.600925	-0.961335	0.667	0.568	1	0.00027375	-4.97913	0	0.558	1	0.600925	0.000547424
ACSF2	0.817879	2.8751	0	0.018	1	0.0002768	2.07642	0.231	0.035	1	0.817879	0.000553523
AP001528.1	0.000277068	4.1499	0.333	0.022	1	0.519392	0.736198	0.077	0.039	1	0.519392	0.00055406
STOM	0.0361456	1.54695	0.667	0.164	1	0.000278803	1.52326	0.538	0.164	1	0.0361456	0.000557529
PAN3-AS1	0.808487	2.56153	0	0.02	1	0.000279358	3.3255	0.154	0.018	1	0.808487	0.000558639
MIR124-2HG	0.834717	3.26513	0	0.015	1	0.000281752	1.92902	0.231	0.035	1	0.834717	0.000563425
TEX2	0.427124	-0.46464	0	0.176	1	0.000283455	1.9222	0.538	0.174	1	0.427124	0.00056683
SEC31A	0.909938	-0.338442	0.667	0.585	1	0.000285717	-4.94932	0	0.556	1	0.909938	0.000571352
LIPG	0.000286665	3.51524	0.333	0.021	1	0.574382	-0.57185	0	0.024	1	0.574382	0.000573248
MIR4713HG	0.767156	1.91409	0	0.029	1	0.00028751	2.78313	0.154	0.018	1	0.767156	0.000574938
RAD54B	0.827784	2.87219	0	0.016	1	0.00028751	3.1672	0.154	0.018	1	0.827784	0.000574938
ATP23	0.000292058	3.62785	0.333	0.021	1	0.000537831	2.76589	0.154	0.019	1	0.000537831	0.00058403
AHDC1	0.69168	1.06077	0	0.05	1	0.000293004	2.15046	0.308	0.06	1	0.69168	0.000585922
ZBTB18	0.734349	2.05728	0	0.037	1	0.000293696	1.59973	0.308	0.058	1	0.734349	0.000587306
ROBO3	0.0204541	2.75552	0.333	0.044	1	0.000296659	2.65454	0.231	0.037	1	0.0204541	0.00059323
PPP1R1A	0.000297545	3.51064	0.333	0.021	1	0.000299544	3.17703	0.154	0.018	1	0.000299544	0.000595002
PSMA3-AS1	0.000299682	2.66739	1	0.178	1	0.387943	0.409924	0.308	0.203	1	0.387943	0.000599274
DTWD2	0.00673996	3.15291	0.333	0.036	1	0.000300293	1.92764	0.308	0.06	1	0.00673996	0.000600497
VDAC2	0.000301515	2.45624	1	0.167	1	0.549695	-0.254304	0.308	0.202	1	0.549695	0.000602939
TRAF3IP2-AS1	0.739138	-0.990762	0.333	0.319	1	0.000301844	1.4516	0.769	0.369	1	0.739138	0.000603597
RNF180	0.000302212	2.79075	0.667	0.08	1	0.420763	0.677432	0.231	0.145	1	0.420763	0.000604332
BMPER	0.85348	2.75143	0	0.012	1	0.0003042	1.67878	0.231	0.036	1	0.85348	0.000608307
RAB4A	0.000307794	2.93194	0.667	0.082	1	0.00059191	1.70821	0.462	0.127	1	0.00059191	0.000615494
WDR49	0.745575	1.55784	0	0.034	1	0.000308217	2.60458	0.231	0.037	1	0.745575	0.000616339
SIRPA	0.0203044	1.86769	0.667	0.158	1	0.000312503	1.36927	0.615	0.19	1	0.0203044	0.000624908
NDUFB3	0.163514	1.42659	0.333	0.083	1	0.000314486	1.53051	0.385	0.087	1	0.163514	0.000628874
PPCDC	0.295457	0.844293	0.333	0.109	1	0.000322137	2.22218	0.462	0.127	1	0.295457	0.00064417
NPIPB5	0.0691251	1.56671	0.667	0.262	1	0.000322655	1.54359	0.692	0.256	1	0.0691251	0.000645206
C3orf33	0.769679	2.38748	0	0.028	1	0.000324338	1.78246	0.231	0.036	1	0.769679	0.000648572
PDE9A	0.00032517	2.5542	0.667	0.076	1	0.00117335	1.04032	0.462	0.125	1	0.00117335	0.000650233
CERCAM	0.000326461	2.70867	0.333	0.021	1	0.0130795	1.14668	0.154	0.031	1	0.0130795	0.000652816
LRRC27	0.000326461	3.56187	0.333	0.021	1	0.019546	1.08589	0.154	0.033	1	0.019546	0.000652816
DCPS	0.000326461	3.34928	0.333	0.021	1	0.04045	1.68819	0.154	0.039	1	0.04045	0.000652816
ZNF174	0.000326461	3.30845	0.333	0.021	1	0.574382	0.574982	0	0.024	1	0.574382	0.000652816
PPARA	0.000327061	2.97008	0.667	0.088	1	0.068961	1.61047	0.308	0.139	1	0.068961	0.000654015
MAPT	0.613732	0.501265	0.333	0.18	1	0.000329631	1.52012	0.615	0.206	1	0.613732	0.000659154
AL160291.1	0.000332552	3.67569	0.333	0.021	1	0.578685	0.394	0	0.023	1	0.578685	0.000664992
PBLD	0.000332552	3.06133	0.333	0.021	1	0.330167	0.843934	0.077	0.029	1	0.330167	0.000664992
AC105916.1	0.000332816	3.74299	0.333	0.022	1	0.00119427	2.15747	0.231	0.042	1	0.00119427	0.00066552
PJVK	0.000338238	4.50995	0.333	0.023	1	0.000909047	1.73722	0.231	0.04	1	0.000909047	0.000676361
CMTM4	0.503139	-0.146213	0	0.131	1	0.000339289	2.28768	0.462	0.137	1	0.503139	0.000678463
PTPN4	0.105899	1.00915	0.667	0.206	1	0.000339711	1.50353	0.692	0.243	1	0.105899	0.000679307
TRIOBP	0.000340139	2.56441	0.667	0.077	1	0.639561	0.145083	0.154	0.105	1	0.639561	0.000680162
CAMK2D	0.0209385	-4.63807	0	0.766	1	0.000340463	-3.34171	0.308	0.706	1	0.0209385	0.000680809
TGFB3	0.000344368	3.86945	0.333	0.023	1	0.570138	0.808296	0	0.024	1	0.570138	0.000688617
DMPK	0.000344368	4.15614	0.333	0.023	1	0.00415412	2.57466	0.154	0.025	1	0.00415412	0.000688617
ARHGAP31	0.0429698	1.63063	0.667	0.203	1	0.00034439	1.46285	0.692	0.274	1	0.0429698	0.000688661
AC087276.2	0.000345156	4.02879	0.333	0.022	1	0.605837	0.31338	0	0.02	1	0.605837	0.000690193
ITGA9	0.689797	1.10237	0	0.051	1	0.000349636	2.38828	0.385	0.097	1	0.689797	0.00069915
AIFM2	0.00265764	3.72869	0.333	0.03	1	0.000352411	2.27392	0.231	0.037	1	0.00265764	0.000704697
LINC00294	0.814695	2.97353	0	0.018	1	0.000352552	2.40295	0.154	0.018	1	0.814695	0.00070498
STIM1	0.00876856	2.09942	0.667	0.129	1	0.000355666	1.34159	0.615	0.196	1	0.00876856	0.000711205
AC012442.2	0.774812	2.57672	0	0.027	1	0.000356219	3.40654	0.154	0.018	1	0.774812	0.00071231
TNRC6B	0.0457901	1.00079	1	0.61	1	0.000358184	1.06894	1	0.635	1	0.0457901	0.000716241
SAMD4B	0.840366	0.125376	0.333	0.214	1	0.000359698	1.34779	0.615	0.193	1	0.840366	0.000719267
ARHGAP26	0.030096	1.05183	1	0.413	1	0.000360296	1.07853	0.923	0.456	1	0.030096	0.000720462
CDC14B	0.806596	-0.136782	0.333	0.445	1	0.000363054	1.04446	0.923	0.395	1	0.806596	0.000725976
TRERF1	0.713226	1.13985	0	0.044	1	0.000363678	2.02723	0.308	0.063	1	0.713226	0.000727224
VMP1	0.0810729	-2.43231	0.667	0.798	1	0.000366485	-3.24438	0.385	0.717	1	0.0810729	0.000732836
SLC4A7	0.467215	-1.16629	0.333	0.521	1	0.000368179	-5.25302	0	0.544	1	0.467215	0.000736221
ALAD	0.711199	1.80013	0	0.044	1	0.000368631	2.03423	0.308	0.062	1	0.711199	0.000737126
NPHP1	0.717322	1.67194	0	0.042	1	0.000370276	2.11048	0.308	0.062	1	0.717322	0.000740416
AC008443.5	0.817879	3.1665	0	0.018	1	0.00037072	3.04551	0.154	0.018	1	0.817879	0.000741303
CLIP3	0.750209	1.58263	0	0.033	1	0.000371841	2.65657	0.231	0.037	1	0.750209	0.000743544
TAP1	0.181519	1.63005	0.333	0.086	1	0.000373075	1.9535	0.231	0.037	1	0.181519	0.000746011
LEPROT	0.336155	2.05323	0.333	0.167	1	0.000374003	1.19634	0.615	0.193	1	0.336155	0.000747866
MGME1	0.160846	2.18266	0.333	0.1	1	0.000374034	1.40132	0.462	0.113	1	0.160846	0.000747928
AL158154.3	0.000377906	3.13932	0.333	0.022	1	0.463575	-1.97647	0	0.04	1	0.463575	0.000755669
ILDR2	0.00364927	2.53753	0.333	0.031	1	0.000378197	2.12144	0.231	0.037	1	0.00364927	0.00075625
NDUFA10	0.000379068	2.55363	1	0.235	1	0.0135085	1.13298	0.538	0.252	1	0.0135085	0.000757993
PRDM5	0.00251767	3.62644	0.333	0.03	1	0.000380929	2.47745	0.231	0.038	1	0.00251767	0.000761713
CCDC30	0.000385197	2.28712	0.667	0.077	1	0.00227917	1.83801	0.308	0.077	1	0.00227917	0.000770245
GSTM4	0.838295	2.8444	0	0.014	1	0.000385233	3.7356	0.154	0.019	1	0.838295	0.000770318
L2HGDH	0.585822	0.610292	0	0.091	1	0.00038934	1.57692	0.385	0.086	1	0.585822	0.000778529
DNAJC3-DT	0.000390065	2.15927	0.667	0.076	1	0.341182	-0.213166	0.154	0.073	1	0.341182	0.000779977
FBXL4	0.000390342	2.23723	1	0.188	1	0.328993	0.284746	0.385	0.235	1	0.328993	0.000780533
GPSM1	0.782738	2.48822	0	0.025	1	0.000390416	1.89818	0.231	0.037	1	0.782738	0.00078068
MUTYH	0.707189	1.34507	0	0.045	1	0.00039158	1.92167	0.231	0.036	1	0.707189	0.000783007
OLMALINC	0.00542247	2.13469	0.667	0.128	1	0.000392837	0.922149	0.538	0.15	1	0.00542247	0.000785519
TMEM250	0.857529	3.90472	0	0.011	1	0.000395075	2.56725	0.154	0.018	1	0.857529	0.000789994
SPAG16	0.378519	0.283839	0.333	0.124	1	0.000395914	1.62568	0.538	0.17	1	0.378519	0.000791671
TRAF4	0.732161	1.89157	0	0.038	1	0.000396159	2.40062	0.231	0.038	1	0.732161	0.000792162
SERP2	0.682378	1.19088	0	0.053	1	0.000397697	2.57538	0.308	0.067	1	0.682378	0.000795236
NUCKS1	0.505755	0.682315	0.667	0.457	1	0.000400003	1.21836	0.846	0.466	1	0.505755	0.000799846
TMEM185B	0.000404407	3.89103	0.333	0.023	1	0.570138	0.594515	0	0.024	1	0.570138	0.00080865
TUB	0.743291	1.5704	0	0.035	1	0.000404741	1.3323	0.308	0.06	1	0.743291	0.000809318
PLPPR2	0.000406173	3.85441	0.333	0.022	1	0.384742	2.53734	0.077	0.035	1	0.384742	0.000812182
PCBD2	0.000413372	3.04528	0.667	0.09	1	0.0228646	1.46987	0.308	0.107	1	0.0228646	0.000826573
LAMB2	0.000413543	3.2831	0.333	0.022	1	0.279004	1.54858	0.077	0.027	1	0.279004	0.000826914
KDM2B-DT	0.000413543	3.53177	0.333	0.022	1	0.0369521	2.48578	0.154	0.04	1	0.0369521	0.000826914
SLC12A4	0.000413543	3.55717	0.333	0.022	1	0.0374932	2.25255	0.154	0.041	1	0.0374932	0.000826914
AC142472.1	0.000413543	3.53558	0.333	0.022	1	0.199345	1.36416	0.077	0.022	1	0.199345	0.000826914
PATZ1	0.000413543	3.65372	0.333	0.022	1	0.00611567	2.38892	0.154	0.027	1	0.00611567	0.000826914
RFTN2	0.547672	0.731745	0.333	0.166	1	0.000415146	1.45249	0.615	0.208	1	0.547672	0.000830119
IPO9	0.251648	0.816798	0.667	0.25	1	0.00041552	1.45599	0.692	0.265	1	0.251648	0.000830867
SHF	0.000419015	4.02327	0.333	0.023	1	0.519584	-0.26698	0	0.031	1	0.519584	0.000837854
FAM182A	0.0204541	2.40504	0.333	0.044	1	0.000419036	2.69434	0.231	0.038	1	0.0204541	0.000837896
RPL34-AS1	0.000426757	4.61356	0.333	0.024	1	0.00157973	1.66158	0.231	0.043	1	0.00157973	0.000853332
AP002748.4	0.834717	3.63927	0	0.015	1	0.000427622	2.76897	0.154	0.018	1	0.834717	0.000855061
FAM66B	0.69168	1.46693	0	0.05	1	0.000428001	2.01321	0.231	0.037	1	0.69168	0.000855818
MPP6	0.000429649	2.47346	0.667	0.083	1	0.00298955	1.18233	0.385	0.114	1	0.00298955	0.000859113
MYPOP	0.000434114	4.06792	0.333	0.023	1	0.316844	1.98966	0.077	0.03	1	0.316844	0.00086804
DYNLL1	0.000434323	2.63658	1	0.203	1	0.000762341	1.65339	0.615	0.23	1	0.000762341	0.000868458
CCDC3	0.793783	1.69814	0	0.023	1	0.000435344	2.59131	0.231	0.039	1	0.793783	0.000870499
UBB	0.861628	-2.15402	0.333	0.219	1	0.000435526	-0.190477	0.692	0.243	1	0.861628	0.000870863
ZNF593	0.76219	2.08912	0	0.03	1	0.000441329	2.43534	0.154	0.018	1	0.76219	0.000882462
ZSWIM6	0.0221186	1.4913	1	0.72	1	0.000444748	1.24929	1	0.73	1	0.0221186	0.000889298
LUC7L	0.668061	-0.488563	0.333	0.373	1	0.000447966	1.24664	0.846	0.398	1	0.668061	0.000895731
LGALS1	0.000449349	2.40359	0.667	0.082	1	0.0289551	0.778213	0.308	0.115	1	0.0289551	0.000898497
STX18-AS1	0.000455452	2.67134	0.667	0.086	1	0.00409836	1.61266	0.385	0.121	1	0.00409836	0.000910697
ROR1	0.378003	0.677286	0.333	0.138	1	0.000458185	1.78269	0.462	0.125	1	0.378003	0.000916161
ADAM15	0.680551	1.5258	0	0.054	1	0.000460823	1.94237	0.308	0.063	1	0.680551	0.000921433
TM7SF3	0.355923	1.20641	0.333	0.13	1	0.000464992	1.43195	0.538	0.156	1	0.355923	0.000929768
VPS45	0.678985	1.02248	0.333	0.278	1	0.000467782	1.34135	0.769	0.291	1	0.678985	0.000935345
CHKA	0.00274706	2.231	1	0.337	1	0.000468454	1.58898	0.769	0.354	1	0.00274706	0.000936688
MRPS26	0.0242635	2.57696	0.333	0.045	1	0.000469546	1.91012	0.308	0.063	1	0.0242635	0.000938871
HMGN3	0.413023	1.75758	0.333	0.191	1	0.000470003	1.42185	0.692	0.259	1	0.413023	0.000939786
KLF12	0.00154972	2.43864	0.667	0.104	1	0.000472251	1.50891	0.615	0.192	1	0.00154972	0.00094428
AC004158.1	0.131857	1.10657	0.333	0.076	1	0.000473491	0.421869	0.538	0.142	1	0.131857	0.000946759
BCAS3	0.0771963	2.06817	0.667	0.344	1	0.00047577	1.46334	0.923	0.419	1	0.0771963	0.000951315
NCKAP5	0.0490705	0.771302	1	0.381	1	0.000478284	1.47203	0.769	0.352	1	0.0490705	0.00095634
CPLANE1	0.000478595	2.76499	1	0.218	1	0.00328707	1.21732	0.615	0.262	1	0.00328707	0.000956961
NADK2	0.566512	0.541438	0.333	0.159	1	0.000479717	1.5448	0.538	0.165	1	0.566512	0.000959205
FAM161B	0.72148	1.8062	0	0.041	1	0.000486257	2.2712	0.231	0.038	1	0.72148	0.000972278
FBXO17	0.808487	2.5616	0	0.02	1	0.000490374	3.12393	0.154	0.019	1	0.808487	0.000980508
RPP14	0.741026	2.17423	0	0.036	1	0.000495424	2.54283	0.231	0.039	1	0.741026	0.000990602
DMD	0.659329	-0.427497	0.333	0.185	1	0.00049677	0.777196	0.615	0.2	1	0.659329	0.000993293
MEF2A	0.0538076	-2.84086	0.333	0.743	1	0.000498336	-2.8381	0.385	0.716	1	0.0538076	0.000996423
ADAMTS13	0.000499739	3.40354	0.333	0.023	1	0.208501	3.05929	0.077	0.024	1	0.208501	0.000999228
MXRA7	0.0385797	2.85229	0.333	0.058	1	0.000500504	2.31836	0.308	0.067	1	0.0385797	0.00100076
CSMD1	0.000501533	1.11409	0.667	0.079	1	0.394737	-3.12201	0.077	0.151	1	0.394737	0.00100281
MTIF2	0.604332	0.744338	0	0.083	1	0.000501979	2.93414	0.385	0.099	1	0.604332	0.00100371
RYR1	0.239387	1.37964	0.333	0.105	1	0.000503284	2.13137	0.462	0.135	1	0.239387	0.00100631
NUDT3	0.434001	1.05338	0.333	0.147	1	0.000509567	1.38637	0.538	0.164	1	0.434001	0.00101887
AL365259.1	0.002622	3.3348	0.333	0.03	1	0.000510043	2.51131	0.231	0.039	1	0.002622	0.00101983
WDR60	0.115528	1.00343	0.667	0.205	1	0.000512328	1.50271	0.692	0.257	1	0.115528	0.00102439
DBN1	0.000512577	3.94945	0.333	0.023	1	0.10876	0.65238	0.154	0.05	1	0.10876	0.00102489
AC244033.2	0.671571	1.23142	0	0.057	1	0.000515878	2.08725	0.308	0.063	1	0.671571	0.00103149
SPATA6	0.00288792	1.69505	1	0.204	1	0.000518628	0.962761	0.692	0.229	1	0.00288792	0.00103699
DCXR	0.687925	1.42464	0	0.052	1	0.000522908	2.27654	0.231	0.039	1	0.687925	0.00104554
CERS4	0.43641	0.829124	0.333	0.134	1	0.0005256	1.92839	0.462	0.141	1	0.43641	0.00105092
SHC2	0.000526285	3.33083	0.667	0.089	1	0.109088	0.756915	0.231	0.091	1	0.109088	0.00105229
DNAJC27-AS1	0.0797825	1.68182	0.333	0.064	1	0.000527202	1.56109	0.308	0.068	1	0.0797825	0.00105413
USP20	0.0329366	2.29396	0.333	0.049	1	0.000534927	2.57748	0.308	0.066	1	0.0329366	0.00106957
OMG	0.00053866	3.58233	0.667	0.105	1	0.169148	1.0062	0.231	0.104	1	0.169148	0.00107703
ZNF471	0.214699	1.51521	0.333	0.093	1	0.000538964	1.58013	0.385	0.087	1	0.214699	0.00107764
DCHS1	0.857529	3.7898	0	0.011	1	0.000544462	3.98545	0.154	0.02	1	0.857529	0.00108863
AXIN2	0.808487	2.41923	0	0.02	1	0.000548328	1.82469	0.231	0.038	1	0.808487	0.00109636
AC097658.3	0.000549135	3.75859	0.333	0.023	1	0.541927	0.696008	0	0.028	1	0.541927	0.00109797
PDE4D	0.000791569	2.38696	1	0.275	1	0.000549169	0.760284	0.846	0.403	1	0.000791569	0.00109804
CLASP1	0.408295	0.304352	1	0.555	1	0.00055541	0.967024	1	0.601	1	0.408295	0.00111051
CGNL1	0.0380391	1.78142	0.333	0.053	1	0.000557169	1.29425	0.308	0.062	1	0.0380391	0.00111403
CIC	0.734349	2.13026	0	0.037	1	0.000557343	2.24856	0.231	0.038	1	0.734349	0.00111438
ZBTB41	0.451713	-0.181402	0	0.161	1	0.000560009	1.29001	0.538	0.156	1	0.451713	0.0011197
QTRT1	0.0345156	2.19088	0.333	0.05	1	0.000570671	2.51277	0.308	0.068	1	0.0345156	0.00114102
AL365295.1	0.759745	1.38423	0	0.031	1	0.000577151	2.09254	0.231	0.04	1	0.759745	0.00115397
PCBP1-AS1	0.0267029	2.2178	0.667	0.218	1	0.000578582	1.37101	0.692	0.259	1	0.0267029	0.00115683
MIR646HG	0.743291	1.80649	0	0.035	1	0.000580048	2.07861	0.308	0.065	1	0.743291	0.00115976
PER2	0.578933	0.238562	0	0.094	1	0.00058043	1.27039	0.385	0.087	1	0.578933	0.00116052
TECPR2	0.0425088	1.62667	0.667	0.166	1	0.000583211	1.57954	0.615	0.204	1	0.0425088	0.00116608
H6PD	0.686065	1.60278	0	0.052	1	0.000583254	2.11604	0.308	0.065	1	0.686065	0.00116617
MTMR10	0.346086	-0.88447	0	0.233	1	0.000583538	1.58383	0.615	0.213	1	0.346086	0.00116674
SLC16A2	0.745575	1.72579	0	0.034	1	0.0005957	1.819	0.308	0.065	1	0.745575	0.00119105
LY6E-DT	0.805457	2.5271	0	0.02	1	0.000595897	4.0262	0.077	0.005	1	0.805457	0.00119144
LINC02427	0.682378	1.25091	0	0.053	1	0.000599769	2.03801	0.231	0.039	1	0.682378	0.00119918
DDAH2	0.0711351	1.90921	0.333	0.061	1	0.00060005	2.01669	0.308	0.065	1	0.0711351	0.00119974
AC008957.2	0.00060019	2.90172	0.667	0.088	1	0.43413	0.861598	0.154	0.092	1	0.43413	0.00120002
LIMCH1	0.0308342	1.33748	1	0.351	1	0.000600569	1.17752	0.769	0.326	1	0.0308342	0.00120078
AL512328.1	0.827784	2.91702	0	0.016	1	0.000604333	3.19554	0.077	0.005	1	0.827784	0.0012083
HIGD2A	0.687925	1.36435	0	0.052	1	0.000606387	1.91052	0.308	0.066	1	0.687925	0.00121241
USP11	0.322994	0.836167	0.333	0.113	1	0.000609036	1.38302	0.462	0.122	1	0.322994	0.0012177
SMAD1	0.625348	0.390404	0	0.074	1	0.000613615	1.06994	0.462	0.122	1	0.625348	0.00122685
CCDC191	0.153642	2.06544	0.333	0.087	1	0.000615428	1.65437	0.462	0.127	1	0.153642	0.00123048
GTF2IRD2	0.664564	1.26943	0	0.059	1	0.000617459	1.27121	0.308	0.068	1	0.664564	0.00123454
ZNF443	0.000619015	3.73497	0.333	0.023	1	0.232791	1.89409	0.077	0.024	1	0.232791	0.00123765
CRYZL1	0.000619675	2.43352	1	0.239	1	0.242224	0.589197	0.462	0.284	1	0.242224	0.00123897
KCNQ2	0.000620921	4.69095	0.333	0.025	1	0.510111	0.281998	0.077	0.039	1	0.510111	0.00124146
RHOT2	0.00062152	2.61446	0.667	0.082	1	0.204937	-1.53318	0	0.111	1	0.204937	0.00124265
TOB2	0.00609968	1.83073	0.667	0.11	1	0.00062783	1.78791	0.462	0.137	1	0.00609968	0.00125526
GAS2	0.644395	0.896943	0	0.067	1	0.000628722	1.31023	0.308	0.063	1	0.644395	0.00125705
ATP5MF	0.0820029	2.01957	0.333	0.068	1	0.000633846	1.50411	0.385	0.092	1	0.0820029	0.00126729
APP	0.0311434	-4.11521	0	0.711	1	0.000649859	-3.28091	0.231	0.654	1	0.0311434	0.0012993
SLC25A40	0.000650256	2.86867	0.667	0.091	1	0.251675	0.727381	0.231	0.118	1	0.251675	0.00130009
AL683813.1	0.2773	1.48835	0.333	0.113	1	0.000652452	2.06714	0.385	0.098	1	0.2773	0.00130448
AC009120.2	0.301773	2.29326	0.333	0.158	1	0.00065559	1.53346	0.538	0.172	1	0.301773	0.00131075
NDST1	0.133426	2.0933	0.333	0.083	1	0.000663258	2.16823	0.385	0.1	1	0.133426	0.00132608
NOL4	0.0394753	1.52446	0.333	0.052	1	0.000670706	1.54735	0.385	0.091	1	0.0394753	0.00134096
KLHL7	0.315026	1.44431	0.333	0.121	1	0.000670902	1.80517	0.462	0.137	1	0.315026	0.00134135
SMPD1	0.000675251	4.13956	0.333	0.025	1	0.561818	0.456344	0	0.025	1	0.561818	0.00135005
SHTN1	0.752402	-0.719894	0.667	0.582	1	0.000678185	-5.17231	0	0.513	1	0.752402	0.00135591
BDNF-AS	0.000684297	2.48159	0.667	0.086	1	0.0186505	1.89824	0.308	0.111	1	0.0186505	0.00136812
TIRAP	0.000686658	3.8496	0.333	0.024	1	0.457707	1.28106	0.077	0.037	1	0.457707	0.00137284
FGGY	0.000689938	2.3459	1	0.21	1	0.00522131	1.13359	0.615	0.251	1	0.00522131	0.0013794
SOX1-OT	0.84954	3.24547	0	0.012	1	0.00069929	2.27593	0.154	0.019	1	0.84954	0.00139809
IARS2	0.013531	2.21842	0.667	0.16	1	0.000699765	1.63998	0.538	0.166	1	0.013531	0.00139904
SERF2	0.811827	-0.477454	0.333	0.333	1	0.000700296	0.815403	0.846	0.362	1	0.811827	0.0014001
TNS1	0.000700541	2.55833	0.667	0.092	1	0.290677	0.117778	0.308	0.174	1	0.290677	0.00140059
C1QBP	0.000707041	2.60675	0.667	0.088	1	0.572558	-0.122399	0.154	0.099	1	0.572558	0.00141358
MTR	0.000715671	2.20672	1	0.204	1	0.0762483	0.607369	0.538	0.281	1	0.0762483	0.00143083
COQ6	0.669805	1.34955	0	0.058	1	0.000716997	1.60861	0.308	0.063	1	0.669805	0.00143348
TCFL5	0.133965	1.60298	0.333	0.077	1	0.000719341	2.30542	0.308	0.067	1	0.133965	0.00143816
PFKM	0.723583	1.73457	0	0.04	1	0.000720856	1.43773	0.308	0.064	1	0.723583	0.00144119
FES	0.000721297	4.06348	0.333	0.025	1	0.535663	1.30244	0.077	0.043	1	0.535663	0.00144207
GINM1	0.426169	-0.515105	0	0.177	1	0.000723763	1.21271	0.615	0.199	1	0.426169	0.001447
KLHL21	0.623806	1.04709	0	0.075	1	0.000725389	1.85077	0.308	0.065	1	0.623806	0.00145025
SLC35B2	0.000727748	4.41047	0.333	0.026	1	0.0193535	2.26792	0.154	0.034	1	0.0193535	0.00145497
TRPS1	0.0245724	1.99351	1	0.394	1	0.00073095	1.21221	0.846	0.426	1	0.0245724	0.00146137
RNF167	0.000734381	2.46999	0.667	0.083	1	0.041374	1.55967	0.231	0.078	1	0.041374	0.00146822
PRTFDC1	0.381856	0.666866	0.333	0.124	1	0.000738219	0.93181	0.538	0.151	1	0.381856	0.00147589
NAXD	0.000738736	3.15599	0.667	0.092	1	0.696687	-0.442052	0.077	0.105	1	0.696687	0.00147693
PFKFB4	0.639535	0.915371	0	0.069	1	0.000739888	1.71501	0.308	0.064	1	0.639535	0.00147923
CDK2AP2	0.659406	1.14487	0	0.061	1	0.000740338	1.78582	0.308	0.065	1	0.659406	0.00148013
SLC25A12	0.0943818	1.03673	0.667	0.186	1	0.000741234	1.47796	0.615	0.216	1	0.0943818	0.00148192
MRPL23	0.000746311	3.12875	0.333	0.024	1	0.601141	0.376114	0	0.021	1	0.601141	0.00149207
ALDH3B1	0.000746311	3.22966	0.333	0.024	1	0.578685	0.682898	0	0.023	1	0.578685	0.00149207
AL132800.1	0.000746311	3.46775	0.333	0.024	1	0.583047	0.900994	0	0.023	1	0.583047	0.00149207
COLEC12	0.805457	1.1714	0	0.02	1	0.000753775	2.11371	0.154	0.02	1	0.805457	0.00150698
MBOAT2	0.707011	0.701075	0.333	0.273	1	0.000757882	1.28903	0.692	0.27	1	0.707011	0.00151519
LRP6	0.764896	-0.105137	0.333	0.198	1	0.000758168	1.47897	0.615	0.235	1	0.764896	0.00151576
CBY1	0.00265764	3.3589	0.333	0.03	1	0.000758869	1.95508	0.231	0.039	1	0.00265764	0.00151716
TAF1D	0.115043	-2.03227	0.333	0.66	1	0.000759488	-2.56256	0.154	0.666	1	0.115043	0.0015184
COPS7B	0.62227	1.04404	0	0.075	1	0.000760635	1.54236	0.385	0.095	1	0.62227	0.00152069
MID1	0.208402	1.6862	0.333	0.111	1	0.000760946	1.66666	0.462	0.137	1	0.208402	0.00152131
FAM221A	0.0356562	2.99415	0.333	0.053	1	0.000762923	2.33215	0.231	0.04	1	0.0356562	0.00152526
AC084816.1	0.000767585	3.56265	0.333	0.025	1	0.640943	0.276093	0	0.017	1	0.640943	0.00153458
NPTXR	0.000767585	3.66611	0.333	0.025	1	0.561818	0.280717	0	0.025	1	0.561818	0.00153458
ANKRD26	0.000768921	2.21034	1	0.237	1	0.0138274	0.872297	0.615	0.299	1	0.0138274	0.00153725
ECH1	0.000769014	2.35631	0.667	0.083	1	0.564362	0.500693	0.154	0.102	1	0.564362	0.00153744
VPS50	0.000769575	2.72872	1	0.19	1	0.565724	-0.639024	0.154	0.21	1	0.565724	0.00153856
PLCB1	0.000776555	2.06314	1	0.217	1	0.0618615	0.754279	0.538	0.321	1	0.0618615	0.00155251
ANKRD31	0.000782957	3.61127	0.333	0.025	1	0.00848008	2.04672	0.154	0.028	1	0.00848008	0.0015653
GSTM3	0.000788439	4.13936	0.333	0.026	1	0.0457429	2.09804	0.154	0.041	1	0.0457429	0.00157626
KIF21A	0.91174	-0.533071	0.333	0.284	1	0.000796973	1.36415	0.692	0.293	1	0.91174	0.00159331
SUCLG2	0.778169	0.229609	0.333	0.221	1	0.00080944	1.23696	0.769	0.292	1	0.778169	0.00161822
LMO2	0.642768	0.684254	0	0.067	1	0.000809804	2.51238	0.308	0.07	1	0.642768	0.00161895
ZFYVE28	0.000810149	1.74925	1	0.174	1	0.0112644	1.32317	0.462	0.184	1	0.0112644	0.00161964
SLC25A11	0.72999	1.88058	0	0.039	1	0.000816604	1.89561	0.231	0.039	1	0.72999	0.00163254
GRID1	0.000822326	2.36883	1	0.21	1	0.00240804	1.03862	0.615	0.242	1	0.00240804	0.00164398
IFT27	0.0121824	3.41876	0.333	0.043	1	0.000834952	1.52888	0.308	0.064	1	0.0121824	0.00166921
DPY19L3	0.133773	1.26873	0.667	0.294	1	0.000838682	1.20775	0.692	0.277	1	0.133773	0.00167666
FXN	0.686065	1.41923	0	0.052	1	0.000846038	2.02449	0.308	0.068	1	0.686065	0.00169136
PPM1A	0.000846239	2.1693	1	0.191	1	0.0271791	1.21457	0.462	0.193	1	0.0271791	0.00169176
Z84485.1	0.734349	2.03821	0	0.037	1	0.000847677	2.35946	0.231	0.041	1	0.734349	0.00169464
TADA1	0.682378	1.42337	0	0.053	1	0.000848405	2.19775	0.308	0.068	1	0.682378	0.00169609
ARHGAP23	0.55124	0.47501	0	0.107	1	0.000850425	1.65041	0.385	0.097	1	0.55124	0.00170013
MIR3936HG	0.196548	1.8015	0.333	0.107	1	0.000852503	1.94927	0.462	0.135	1	0.196548	0.00170428
BMP1	0.834717	3.36624	0	0.015	1	0.000853033	2.37373	0.154	0.02	1	0.834717	0.00170534
EHHADH	0.00348665	3.57195	0.333	0.032	1	0.000855507	1.83977	0.231	0.04	1	0.00348665	0.00171028
DACT3	0.00615117	2.82741	0.333	0.034	1	0.000858691	2.86834	0.231	0.042	1	0.00615117	0.00171664
ADAM9	0.311395	-1.3226	0.333	0.519	1	0.000874961	-3.93934	0.077	0.544	1	0.311395	0.00174916
EFCAB14	0.429529	1.79346	0.333	0.205	1	0.000877635	1.36807	0.615	0.221	1	0.429529	0.0017545
RBMS2	0.449314	0.92836	0.333	0.149	1	0.000882303	1.34272	0.538	0.175	1	0.449314	0.00176383
GLRB	0.00089187	3.11145	0.333	0.025	1	0.475908	-0.773334	0	0.038	1	0.475908	0.00178295
PCIF1	0.00089187	3.14654	0.333	0.025	1	0.340169	1.13571	0.077	0.029	1	0.340169	0.00178295
LINC00844	0.727838	1.47342	0	0.039	1	0.000895745	1.15931	0.308	0.065	1	0.727838	0.00179069
C3orf38	0.429042	-0.445327	0	0.175	1	0.000898896	1.54113	0.538	0.176	1	0.429042	0.00179698
TTC9B	0.00090163	3.61104	0.333	0.025	1	0.236773	1.56485	0.077	0.025	1	0.236773	0.00180245
PRKD1	0.290896	0.636992	0.333	0.111	1	0.000901809	0.810605	0.538	0.163	1	0.290896	0.00180281
AFG1L	0.303739	1.3865	0.333	0.121	1	0.000902059	2.07242	0.462	0.143	1	0.303739	0.0018033
ARAP2	0.119027	0.560885	1	0.411	1	0.000902901	1.03017	0.846	0.37	1	0.119027	0.00180499
SEPTIN7	0.265271	0.552073	1	0.656	1	0.000907524	1.11186	0.923	0.656	1	0.265271	0.00181423
SDR39U1	0.000907693	2.94279	0.667	0.096	1	0.570505	0.910287	0.154	0.107	1	0.570505	0.00181456
SCD	0.441714	-0.652635	0	0.167	1	0.000921307	1.17512	0.538	0.175	1	0.441714	0.00184177
SUGCT	0.231458	0.807557	0.333	0.096	1	0.000924865	2.00742	0.385	0.102	1	0.231458	0.00184888
KIF1A	0.0415167	1.1237	1	0.283	1	0.000925894	1.57171	0.615	0.232	1	0.0415167	0.00185093
CATSPERE	0.000928216	1.85828	0.667	0.085	1	0.864739	-0.315463	0.077	0.087	1	0.864739	0.00185557
RGS7	0.319223	0.602551	0.333	0.124	1	0.000938051	1.75516	0.462	0.14	1	0.319223	0.00187522
INPPL1	0.000945104	3.93694	0.333	0.026	1	0.0567143	1.91204	0.154	0.043	1	0.0567143	0.00188931
C21orf58	0.000945104	4.0856	0.333	0.026	1	0.572792	1.47196	0.077	0.046	1	0.572792	0.00188931
AC138150.1	0.569488	0.507853	0	0.098	1	0.000953865	2.28008	0.462	0.135	1	0.569488	0.00190682
ATP2B4	0.00571566	2.75989	0.667	0.143	1	0.000955466	1.39589	0.615	0.222	1	0.00571566	0.00191002
FSTL1	0.015932	1.7923	0.333	0.041	1	0.000966219	1.56389	0.308	0.068	1	0.015932	0.0019315
TMEM229B	0.782738	2.2736	0	0.025	1	0.000967748	3.96082	0.154	0.021	1	0.782738	0.00193456
DDR1	0.652652	1.12837	0	0.064	1	0.000968959	2.11401	0.308	0.067	1	0.652652	0.00193698
FLOT2	0.066734	2.24886	0.333	0.06	1	0.000981791	2.25152	0.308	0.07	1	0.066734	0.00196262
TNS3	0.121753	0.494649	0.667	0.21	1	0.000988202	0.598971	0.769	0.268	1	0.121753	0.00197543
GLB1	0.0083342	2.12596	0.667	0.127	1	0.000988854	1.4124	0.538	0.166	1	0.0083342	0.00197673
KCTD8	0.46631	-0.282306	0.333	0.14	1	0.00100029	0.523629	0.462	0.125	1	0.46631	0.00199959
EXOSC1	0.00100509	2.98204	0.667	0.096	1	0.650802	-0.787749	0.077	0.11	1	0.650802	0.00200918
SLC35G2	0.183738	1.56596	0.333	0.087	1	0.00101154	1.57792	0.385	0.096	1	0.183738	0.00202206
MAOA	0.715266	1.12483	0	0.043	1	0.00101528	1.00026	0.308	0.066	1	0.715266	0.00202953
EAF2	0.326317	0.984737	0.333	0.114	1	0.00101822	1.91536	0.385	0.099	1	0.326317	0.00203541
CUL4B	0.417349	0.624607	0.333	0.131	1	0.00102301	1.14148	0.462	0.126	1	0.417349	0.00204498
TSNARE1	0.741026	2.23409	0	0.036	1	0.0010288	2.28296	0.231	0.042	1	0.741026	0.00205655
UPF1	0.617703	1.13931	0	0.077	1	0.00103884	2.01229	0.308	0.07	1	0.617703	0.00207659
ATF6B	0.00103965	2.86769	0.667	0.096	1	0.675257	0.541895	0.154	0.114	1	0.675257	0.00207822
CSNK1E	0.00104026	1.86573	1	0.181	1	0.149853	0.961973	0.385	0.211	1	0.149853	0.00207943
TIMM8A	0.00104051	3.20961	0.333	0.025	1	0.545807	0.408174	0	0.027	1	0.545807	0.00207993
THAP1	0.699333	1.49309	0	0.048	1	0.00104576	1.75616	0.231	0.041	1	0.699333	0.00209043
AVEN	0.00105114	2.50267	0.667	0.094	1	0.13444	1.00107	0.231	0.1	1	0.13444	0.00210117
CASTOR3	0.352971	1.1633	0.333	0.128	1	0.00105216	1.52978	0.462	0.139	1	0.352971	0.00210321
ZBTB33	0.699333	1.61228	0	0.048	1	0.00105375	1.84506	0.231	0.04	1	0.699333	0.00210639
KAT2A	0.0685909	2.16668	0.333	0.064	1	0.00105395	1.44143	0.385	0.096	1	0.0685909	0.0021068
FYN	0.00376976	2.021	1	0.411	1	0.00105528	1.33906	0.769	0.42	1	0.00376976	0.00210944
TMEM38A	0.0010571	2.70849	0.333	0.025	1	0.0514009	1.06003	0.154	0.04	1	0.0514009	0.00211309
GRINA	0.297263	1.58491	0.333	0.118	1	0.00105808	2.06726	0.462	0.142	1	0.297263	0.00211503
SEC31B	0.678734	1.42862	0	0.055	1	0.00105895	1.84303	0.308	0.069	1	0.678734	0.00211677
AC025043.1	0.0010645	3.50946	0.333	0.026	1	0.523202	0.234047	0	0.031	1	0.523202	0.00212786
GNAZ	0.82442	3.19866	0	0.017	1	0.00106779	2.22783	0.154	0.02	1	0.82442	0.00213443
THNSL2	0.00107379	4.29479	0.333	0.027	1	0.170078	1.92845	0.077	0.021	1	0.170078	0.00214642
SPATA17	0.782738	2.28616	0	0.025	1	0.00107522	2.7342	0.154	0.021	1	0.782738	0.00214929
CLEC16A	0.20373	0.88702	0.667	0.278	1	0.00107764	1.2428	0.692	0.293	1	0.20373	0.00215413
ELOB	0.489706	-0.144579	0	0.139	1	0.00107916	0.890087	0.538	0.162	1	0.489706	0.00215716
HIGD1A	0.0402574	3.2722	0.333	0.061	1	0.001086	1.66705	0.308	0.069	1	0.0402574	0.00217081
SOX12	0.834717	3.21869	0	0.015	1	0.00109056	2.08959	0.154	0.02	1	0.834717	0.00217993
LRRC23	0.580301	0.133376	0	0.093	1	0.00109215	1.48392	0.385	0.103	1	0.580301	0.0021831
TSEN2	0.162879	2.02848	0.333	0.088	1	0.00110071	1.1882	0.462	0.124	1	0.162879	0.0022002
CDH23	0.0465924	1.95611	0.333	0.054	1	0.00110119	1.24996	0.385	0.095	1	0.0465924	0.00220118
ATP8B2	0.602876	0.813711	0	0.083	1	0.00110141	1.66376	0.385	0.097	1	0.602876	0.0022016
MARCKS	0.113604	1.20174	0.667	0.255	1	0.00111014	0.981448	0.769	0.335	1	0.113604	0.00221905
TTC6	0.861696	2.54039	0	0.01	1	0.00111831	3.41094	0.077	0.006	1	0.861696	0.00223536
PTPN14	0.178369	0.877717	0.333	0.088	1	0.00111929	1.33345	0.385	0.098	1	0.178369	0.00223733
ARID1A	0.00112818	2.16518	1	0.24	1	0.153381	1.10557	0.462	0.287	1	0.153381	0.00225508
FAM111A	0.00113411	2.79689	0.667	0.099	1	0.721145	-0.408054	0.077	0.101	1	0.721145	0.00226693
KIAA1191	0.650985	0.981223	0	0.064	1	0.00113527	1.65479	0.308	0.07	1	0.650985	0.00226925
NT5E	0.727838	1.42252	0	0.039	1	0.00113819	1.61194	0.308	0.071	1	0.727838	0.00227508
MTERF1	0.0289639	1.89037	0.667	0.17	1	0.00114208	1.64032	0.538	0.191	1	0.0289639	0.00228286
GLO1	0.426169	-0.469651	0	0.177	1	0.00114216	1.11257	0.538	0.162	1	0.426169	0.00228301
ENPP5	0.171664	1.53017	0.333	0.085	1	0.00114282	1.87325	0.308	0.069	1	0.171664	0.00228433
STX1A	0.782738	2.09294	0	0.025	1	0.00114449	2.74941	0.154	0.021	1	0.782738	0.00228768
DNER	0.186936	0.590305	0.667	0.245	1	0.00114534	0.721821	0.692	0.233	1	0.186936	0.00228936
FGFR1OP	0.356301	1.0612	0.333	0.12	1	0.00114798	1.46243	0.462	0.137	1	0.356301	0.00229464
SRGAP2	0.771856	-0.328187	0.333	0.476	1	0.00115471	-5.0876	0	0.484	1	0.771856	0.00230808
PRAM1	0.00115568	3.95658	0.333	0.026	1	0.358906	-0.588439	0	0.061	1	0.358906	0.00231003
QPCTL	0.00115568	3.54189	0.333	0.026	1	0.526861	0.309563	0	0.03	1	0.526861	0.00231003
COL4A5	0.671571	0.999256	0	0.057	1	0.00116038	2.06916	0.308	0.071	1	0.671571	0.00231941
CBFA2T2	0.617131	-0.598336	0.333	0.391	1	0.00116117	1.31266	0.769	0.367	1	0.617131	0.00232099
AC107068.1	0.865992	4.28089	0	0.01	1	0.00116227	3.38048	0.077	0.006	1	0.865992	0.00232318
TTC12	0.641148	1.19911	0	0.068	1	0.00117031	2.38471	0.308	0.073	1	0.641148	0.00233925
GM2A	0.00117356	3.6935	0.333	0.026	1	0.516007	0.254483	0	0.032	1	0.516007	0.00234574
KCTD6	0.678734	1.3419	0	0.055	1	0.0011766	1.48806	0.308	0.067	1	0.678734	0.00235182
MARCH1	0.680693	-1.70882	0.667	0.525	1	0.00117812	-4.82673	0.077	0.536	1	0.680693	0.00235486
C3orf14	0.0662951	1.88467	0.333	0.06	1	0.00118212	1.84451	0.231	0.042	1	0.0662951	0.00236285
CDKN1B	0.55637	0.181625	0	0.104	1	0.00118521	1.59055	0.385	0.103	1	0.55637	0.00236901
[truncated: 12,199 more rows]

## Sheet: Cancer_markers
gene	ripo_p_val	ripo_avg_log2FC	ripo_pct.1	ripo_pct.2	ripo_p_val_adj	mock_p_val	mock_avg_log2FC	mock_pct.1	mock_pct.2	mock_p_val_adj	max_pval	minimump_p_val
ZNF536	8.92499e-236	5.13937	0.865	0.038	3.26664e-231	0	6.60912	0.856	0.021	0	8.92499e-236	0
NKAIN2	4.72234e-239	6.14334	0.873	0.056	1.72842e-234	0	7.20196	0.883	0.048	3.51552e-307	4.72234e-239	0
TMTC2	1.12735e-233	5.33666	0.895	0.116	4.1262e-229	5.19605e-282	5.31993	0.913	0.126	1.90181e-277	1.12735e-233	1.03921e-281
ROBO1	5.61248e-199	3.99196	0.847	0.111	2.05422e-194	5.74855e-280	4.60995	0.904	0.104	2.10403e-275	5.61248e-199	1.14971e-279
ANO4	5.1647e-209	6.21057	0.803	0.058	1.89033e-204	2.66294e-277	6.61416	0.827	0.053	9.74661e-273	5.1647e-209	5.32587e-277
SPOCK3	4.89533e-183	4.51976	0.755	0.061	1.79174e-178	2.98887e-260	5.18789	0.796	0.048	1.09396e-255	4.89533e-183	5.97774e-260
PRUNE2	6.07677e-230	4.15144	0.926	0.158	2.22416e-225	2.52476e-251	4.02786	0.921	0.192	9.24088e-247	6.07677e-230	5.04952e-251
AKAP6	1.31585e-247	4.78706	0.977	0.219	4.81614e-243	7.65782e-249	4.72196	0.969	0.312	2.80284e-244	1.31585e-247	1.53156e-248
LINC01010	1.67992e-170	6.16101	0.679	0.028	6.14869e-166	5.44237e-239	7.2812	0.693	0.018	1.99196e-234	1.67992e-170	1.08847e-238
IL1RAPL1	2.22558e-226	4.26984	0.912	0.137	8.14585e-222	1.92186e-236	3.93485	0.904	0.186	7.03421e-232	2.22558e-226	3.84373e-236
PCDH9	5.4454e-233	3.88874	0.959	0.179	1.99307e-228	4.62042e-232	3.33048	0.966	0.274	1.69112e-227	4.62042e-232	1.08908e-232
PEX5L	2.05161e-169	5.15324	0.685	0.034	7.50911e-165	1.01647e-226	5.47585	0.708	0.038	3.72037e-222	2.05161e-169	2.03293e-226
TTLL7	7.75674e-180	3.65633	0.8	0.097	2.83904e-175	1.1841e-225	3.67842	0.828	0.106	4.33393e-221	7.75674e-180	2.3682e-225
MIR100HG	5.87402e-222	3.64443	0.949	0.189	2.14995e-217	4.50419e-212	3.07461	0.935	0.266	1.64858e-207	4.50419e-212	1.1748e-221
PCSK6	9.06056e-153	3.98307	0.672	0.048	3.31626e-148	2.50503e-219	3.97039	0.782	0.08	9.16867e-215	9.06056e-153	5.01007e-219
PTPRD	1.31484e-190	3.46391	0.85	0.117	4.81243e-186	1.93121e-214	3.02164	0.88	0.174	7.06843e-210	1.31484e-190	3.86243e-214
PPP2R2B	3.59066e-197	3.60915	0.882	0.161	1.31422e-192	6.22157e-211	3.0957	0.918	0.229	2.27716e-206	3.59066e-197	1.24431e-210
SLC44A1	5.74568e-191	3.32145	0.908	0.266	2.10297e-186	3.72318e-204	3.28687	0.911	0.304	1.36272e-199	5.74568e-191	7.44635e-204
FRMD5	3.56872e-185	3.17565	0.878	0.166	1.30619e-180	4.75674e-204	3.12419	0.89	0.205	1.74101e-199	3.56872e-185	9.51348e-204
ST18	2.6708e-130	5.03344	0.573	0.032	9.77539e-126	3.33184e-202	6.5561	0.614	0.019	1.21949e-197	2.6708e-130	6.66367e-202
RNF220	2.17602e-139	3.30137	0.735	0.138	7.96443e-135	2.13366e-201	3.79143	0.798	0.136	7.80941e-197	2.17602e-139	4.26732e-201
COBL	6.66447e-132	3.56244	0.65	0.079	2.43926e-127	3.76287e-200	4.15599	0.714	0.065	1.37725e-195	6.66447e-132	7.52575e-200
DNM3	1.95353e-175	2.65094	0.926	0.283	7.15013e-171	2.55943e-198	2.82857	0.938	0.349	9.36776e-194	1.95353e-175	5.11885e-198
LINC02821	5.33015e-138	5.95877	0.577	0.022	1.95089e-133	6.9489e-197	5.57458	0.631	0.031	2.54337e-192	5.33015e-138	1.38978e-196
CNTNAP4	3.40209e-147	6.62118	0.596	0.018	1.2452e-142	1.1864e-195	7.13748	0.592	0.017	4.34235e-191	3.40209e-147	2.3728e-195
SLC24A2	3.02403e-127	4.40054	0.58	0.042	1.10683e-122	3.74058e-195	5.05426	0.63	0.032	1.36909e-190	3.02403e-127	7.48116e-195
DPYD	4.40854e-173	3.1403	0.9	0.285	1.61357e-168	4.58728e-194	3.11557	0.921	0.334	1.67899e-189	4.40854e-173	9.17456e-194
MAP7	3.06885e-160	4.18509	0.729	0.082	1.12323e-155	8.05466e-192	3.62369	0.774	0.118	2.94809e-187	3.06885e-160	1.61093e-191
CDH19	5.97405e-131	5.32049	0.55	0.018	2.18656e-126	2.64159e-190	5.85732	0.561	0.007	9.66847e-186	5.97405e-131	5.28317e-190
ANK3	3.40009e-173	3.61251	0.825	0.143	1.24447e-168	4.90787e-189	3.54216	0.837	0.191	1.79633e-184	3.40009e-173	9.81574e-189
EDIL3	5.57378e-173	4.62892	0.724	0.047	2.04006e-168	1.10936e-186	3.20094	0.75	0.094	4.06038e-182	5.57378e-173	2.21872e-186
DNAJC6	6.28545e-129	3.43	0.665	0.097	2.30054e-124	1.74598e-184	3.94348	0.703	0.084	6.39047e-180	6.28545e-129	3.49197e-184
C10orf90	2.19307e-132	4.72275	0.579	0.032	8.02685e-128	1.93596e-184	4.76023	0.605	0.03	7.0858e-180	2.19307e-132	3.87191e-184
DST	2.96209e-181	2.34389	0.975	0.427	1.08415e-176	2.6457e-149	1.71325	0.99	0.606	9.68352e-145	2.6457e-149	5.92417e-181
SOX2-OT	4.49084e-166	3.34797	0.825	0.168	1.64369e-161	4.09849e-180	3.25947	0.835	0.202	1.50009e-175	4.49084e-166	8.19698e-180
ACTN2	5.02917e-154	2.89196	0.8	0.141	1.84073e-149	4.80866e-176	3.08731	0.813	0.184	1.76002e-171	5.02917e-154	9.61732e-176
HS3ST5	3.2159e-102	6.38043	0.451	0.017	1.17705e-97	1.30275e-173	6.22422	0.535	0.014	4.76819e-169	3.2159e-102	2.6055e-173
DLG2	5.48647e-157	2.9253	0.865	0.259	2.0081e-152	1.65706e-173	2.88694	0.892	0.328	6.06499e-169	5.48647e-157	3.31411e-173
CTNNA3	7.62781e-156	4.27222	0.741	0.124	2.79185e-151	3.0691e-172	3.47227	0.794	0.193	1.12332e-167	7.62781e-156	6.13821e-172
PLCL1	1.30718e-134	3.28711	0.695	0.111	4.78441e-130	4.18537e-171	3.3007	0.755	0.143	1.53189e-166	1.30718e-134	8.37074e-171
RETREG1	8.0839e-138	4.49319	0.607	0.04	2.95879e-133	1.39921e-167	3.71186	0.657	0.074	5.12124e-163	8.0839e-138	2.79842e-167
SLCO3A1	1.81788e-133	2.6877	0.747	0.146	6.65362e-129	2.06017e-165	2.98636	0.779	0.164	7.54044e-161	1.81788e-133	4.12034e-165
KCNMB4	5.09627e-125	2.64101	0.733	0.152	1.86528e-120	7.21467e-165	3.27308	0.736	0.137	2.64064e-160	5.09627e-125	1.44293e-164
CLMN	1.05406e-129	3.64589	0.62	0.058	3.85798e-125	7.79956e-164	3.25844	0.702	0.103	2.85472e-159	1.05406e-129	1.55991e-163
MAGI2	1.12529e-159	2.78973	0.877	0.248	4.11868e-155	8.73597e-164	2.60104	0.909	0.356	3.19745e-159	1.12529e-159	1.74719e-163
SPOCK1	4.63101e-153	2.52439	0.802	0.127	1.695e-148	8.55776e-162	2.0501	0.839	0.19	3.13222e-157	4.63101e-153	1.71155e-161
CCDC122	2.60728e-100	3.2588	0.587	0.103	9.54292e-96	2.46721e-161	3.873	0.666	0.099	9.03025e-157	2.60728e-100	4.93443e-161
SAT1	1.2097e-160	-5.46967	0.245	0.812	4.42763e-156	1.39962e-96	-4.93277	0.238	0.676	5.12274e-92	1.39962e-96	2.4194e-160
FRMD4B	2.77783e-149	2.94877	0.818	0.213	1.01671e-144	4.04449e-160	2.70952	0.839	0.244	1.48033e-155	2.77783e-149	8.08899e-160
DPYD-AS1	2.26217e-117	4.34124	0.555	0.051	8.27977e-113	2.39861e-159	4.92186	0.588	0.056	8.77916e-155	2.26217e-117	4.79722e-159
CLIP4	9.51121e-129	3.32526	0.669	0.102	3.4812e-124	2.56172e-159	3.12043	0.698	0.113	9.37615e-155	9.51121e-129	5.12344e-159
MEGF10	5.54751e-132	4.51005	0.577	0.03	2.03044e-127	3.46968e-158	4.50816	0.551	0.032	1.26994e-153	5.54751e-132	6.93937e-158
PCA3	3.82706e-140	4.94635	0.594	0.025	1.40074e-135	1.2004e-157	4.67323	0.554	0.038	4.39358e-153	3.82706e-140	2.4008e-157
TMEFF2	3.60074e-111	3.7498	0.553	0.053	1.31791e-106	1.02468e-155	4.10381	0.605	0.062	3.75044e-151	3.60074e-111	2.04937e-155
ANK2	3.24311e-155	3.2844	0.799	0.173	1.18701e-150	1.8175e-146	2.54619	0.842	0.273	6.65223e-142	1.8175e-146	6.48622e-155
STARD13	7.46286e-152	3.12737	0.878	0.355	2.73148e-147	4.61329e-150	3.01017	0.866	0.394	1.68851e-145	4.61329e-150	1.49257e-151
NCAM1	1.33303e-151	2.51084	0.844	0.176	4.87903e-147	1.58882e-128	1.82217	0.866	0.256	5.81525e-124	1.58882e-128	2.66607e-151
CT69	2.72839e-116	5.05558	0.525	0.032	9.98618e-112	2.38668e-150	5.83095	0.487	0.018	8.73549e-146	2.72839e-116	4.77336e-150
DOCK5	1.78933e-131	3.11587	0.694	0.121	6.54913e-127	4.84322e-150	2.98632	0.734	0.167	1.77267e-145	1.78933e-131	9.68645e-150
SGK1	6.2221e-123	2.12731	0.863	0.36	2.27735e-118	2.55736e-148	2.48128	0.868	0.328	9.3602e-144	6.2221e-123	5.11472e-148
PTPN13	1.26465e-147	3.84123	0.705	0.083	4.62876e-143	3.48846e-148	3.13067	0.714	0.139	1.27681e-143	1.26465e-147	6.97692e-148
ATP8A1	1.70453e-134	2.99027	0.725	0.133	6.23874e-130	3.20548e-146	2.80682	0.738	0.165	1.17324e-141	1.70453e-134	6.41096e-146
PTPRK	4.63835e-128	1.75136	0.917	0.306	1.69768e-123	2.70189e-145	2.03757	0.895	0.319	9.88918e-141	4.63835e-128	5.40377e-145
AKAP13	2.40697e-144	-4.30483	0.114	0.725	8.80977e-140	1.93558e-119	-3.98981	0.142	0.699	7.08441e-115	1.93558e-119	4.81395e-144
KLHL32	6.28091e-115	4.08171	0.542	0.037	2.29888e-110	2.56685e-142	3.68486	0.592	0.07	9.39493e-138	6.28091e-115	5.1337e-142
CLDN11	4.50726e-95	4.00756	0.454	0.028	1.6497e-90	3.78899e-138	5.17336	0.461	0.019	1.38681e-133	4.50726e-95	7.57798e-138
ENOX1	5.24358e-99	3.97078	0.532	0.07	1.9192e-94	1.88981e-137	3.64469	0.602	0.091	6.9169e-133	5.24358e-99	3.77962e-137
PDE4B	6.63048e-66	1.16764	0.956	0.615	2.42682e-61	5.06246e-137	2.08282	0.955	0.622	1.85291e-132	6.63048e-66	1.01249e-136
OTUD7A	2.20153e-93	2.69878	0.565	0.094	8.05782e-89	6.52542e-136	3.05754	0.633	0.103	2.38837e-131	2.20153e-93	1.30508e-135
LURAP1L-AS1	5.48068e-103	5.15476	0.468	0.021	2.00598e-98	1.50052e-135	5.40252	0.455	0.019	5.49206e-131	5.48068e-103	3.00104e-135
DLG1	5.01035e-113	1.96312	0.876	0.474	1.83384e-108	5.75183e-135	2.07177	0.902	0.496	2.10523e-130	5.01035e-113	1.15037e-134
NCOA7	1.84523e-115	2.35781	0.802	0.307	6.75373e-111	1.04569e-132	2.42962	0.784	0.27	3.82732e-128	1.84523e-115	2.09138e-132
SLC22A15	6.93473e-98	3.94283	0.472	0.031	2.53818e-93	3.17087e-132	4.15548	0.503	0.042	1.16057e-127	6.93473e-98	6.34173e-132
KIF13B	2.29358e-89	1.77897	0.819	0.422	8.39473e-85	2.06442e-131	2.39203	0.827	0.364	7.55597e-127	2.29358e-89	4.12883e-131
LURAP1L	3.60287e-117	5.77578	0.505	0.018	1.31869e-112	3.67255e-131	4.51913	0.477	0.032	1.34419e-126	3.60287e-117	7.34511e-131
RGS17	3.7532e-100	2.61088	0.613	0.113	1.37371e-95	1.75708e-130	3.07159	0.631	0.113	6.43108e-126	3.7532e-100	3.51416e-130
PDE1C	2.49916e-63	3.61259	0.338	0.027	9.14718e-59	1.93089e-130	4.9252	0.444	0.019	7.06724e-126	2.49916e-63	3.86177e-130
AC125613.1	6.61556e-99	3.62544	0.492	0.04	2.42136e-94	2.39707e-129	3.55312	0.542	0.061	8.77353e-125	6.61556e-99	4.79415e-129
UNC5C	1.64544e-105	3.6689	0.528	0.045	6.02247e-101	3.49458e-129	3.45407	0.561	0.073	1.27905e-124	1.64544e-105	6.98916e-129
MARCH1	3.67275e-129	1.89241	0.854	0.259	1.34426e-124	2.56984e-125	1.77459	0.889	0.381	9.40587e-121	2.56984e-125	7.34549e-129
SUPT3H	1.384e-111	2.4697	0.824	0.361	5.06557e-107	9.69719e-128	2.59835	0.835	0.372	3.54927e-123	1.384e-111	1.93944e-127
BCAS1	9.75522e-103	2.27361	0.733	0.236	3.57051e-98	6.29365e-127	2.81287	0.729	0.202	2.30354e-122	9.75522e-103	1.25873e-126
KIRREL3	3.38484e-93	5.19257	0.434	0.022	1.23889e-88	4.79152e-126	3.98941	0.48	0.037	1.75374e-121	3.38484e-93	9.58304e-126
TRIM2	3.45585e-102	2.33358	0.674	0.156	1.26488e-97	4.69594e-123	2.24299	0.726	0.183	1.71876e-118	3.45585e-102	9.39188e-123
AC025159.1	1.50937e-122	3.24556	0.696	0.148	5.52443e-118	4.95791e-123	2.60295	0.719	0.201	1.81464e-118	1.50937e-122	9.91582e-123
OSBP2	3.49716e-110	3.1637	0.631	0.116	1.28e-105	3.43224e-119	2.75117	0.631	0.129	1.25623e-114	3.49716e-110	6.86448e-119
LINC01583	1.64607e-77	6.69614	0.339	0.003	6.02479e-73	8.34562e-118	9.38524	0.353	0.001	3.05458e-113	1.64607e-77	1.66912e-117
DOCK10	2.99679e-115	1.91964	0.882	0.39	1.09686e-110	1.17655e-117	2.00289	0.878	0.426	4.30628e-113	2.99679e-115	2.35309e-117
ANKS1B	1.73368e-105	2.46897	0.655	0.126	6.34544e-101	7.89366e-117	2.28057	0.719	0.187	2.88916e-112	1.73368e-105	1.57873e-116
AOPEP	1.65389e-114	2.15065	0.792	0.27	6.05342e-110	1.78924e-81	1.68516	0.792	0.4	6.54881e-77	1.78924e-81	3.30779e-114
NTM	1.91894e-113	3.02225	0.669	0.131	7.02353e-109	2.79248e-98	2.18068	0.698	0.207	1.02208e-93	2.79248e-98	3.83789e-113
DLC1	9.90507e-102	1.82518	0.679	0.168	3.62535e-97	2.08766e-113	1.60356	0.719	0.199	7.64104e-109	9.90507e-102	4.17532e-113
MEIS2	7.42884e-113	2.9069	0.692	0.146	2.71903e-108	2.21702e-113	2.67833	0.703	0.189	8.1145e-109	7.42884e-113	4.43403e-113
IFI44L	3.92697e-113	-4.46317	0.07	0.601	1.43731e-108	1.34385e-07	-6.54749	0	0.046	0.00491864	1.34385e-07	7.85394e-113
KLHL4	1.06529e-70	4.78763	0.352	0.021	3.89907e-66	7.44403e-113	5.07546	0.388	0.016	2.72459e-108	1.06529e-70	1.48881e-112
SRGN	1.38416e-112	-5.31984	0.063	0.591	5.06616e-108	2.44356e-67	-4.06981	0.101	0.504	8.94367e-63	2.44356e-67	2.76832e-112
STARD13-AS	4.60297e-90	3.36645	0.513	0.078	1.68473e-85	2.82784e-111	3.40623	0.547	0.102	1.03502e-106	4.60297e-90	5.65569e-111
WNT2	6.52743e-70	6.25124	0.315	0.006	2.38911e-65	7.74835e-111	5.53475	0.357	0.007	2.83597e-106	6.52743e-70	1.54967e-110
CELF2	2.03784e-86	-4.29872	0.042	0.488	7.45868e-82	1.38228e-109	-4.85305	0.041	0.606	5.0593e-105	2.03784e-86	2.76457e-109
CIT	4.01145e-109	4.15406	0.539	0.053	1.46823e-104	1.43525e-91	3.18407	0.501	0.095	5.25314e-87	1.43525e-91	8.0229e-109
PPP2R3A	7.94453e-109	2.54592	0.703	0.184	2.90778e-104	1.15257e-105	2.26233	0.703	0.214	4.21852e-101	1.15257e-105	1.58891e-108
ITGB8	1.63354e-108	3.05839	0.614	0.095	5.97892e-104	1.9268e-99	2.55523	0.617	0.152	7.05226e-95	1.9268e-99	3.26708e-108
ARHGAP26	3.38095e-106	-3.82718	0.133	0.642	1.23746e-101	3.25691e-92	-3.71622	0.111	0.607	1.19206e-87	3.25691e-92	6.7619e-106
LRRTM3	7.99997e-93	3.18264	0.521	0.069	2.92807e-88	6.18448e-106	2.64356	0.587	0.118	2.26358e-101	7.99997e-93	1.2369e-105
PLSCR1	9.40481e-106	-3.25904	0.161	0.662	3.44225e-101	3.79026e-58	-5.36252	0.015	0.369	1.38727e-53	3.79026e-58	1.88096e-105
ANKRD28	3.2878e-101	2.10612	0.822	0.333	1.20337e-96	5.82725e-104	1.88123	0.82	0.368	2.13283e-99	3.2878e-101	1.16545e-103
IARS	5.11269e-76	1.48064	0.793	0.359	1.8713e-71	1.17402e-103	1.90236	0.792	0.317	4.29705e-99	5.11269e-76	2.34805e-103
HIF1A	3.52019e-99	-3.37003	0.213	0.677	1.28843e-94	3.3376e-103	-3.50414	0.213	0.702	1.2216e-98	3.52019e-99	6.6752e-103
GPM6B	3.97146e-102	1.58067	0.833	0.278	1.45359e-97	3.84402e-63	0.847371	0.818	0.349	1.40695e-58	3.84402e-63	7.94292e-102
FLT1	4.57146e-102	-6.8943	0.014	0.498	1.6732e-97	6.86257e-47	-6.15638	0.031	0.333	2.51177e-42	6.86257e-47	9.14291e-102
CAMK2D	9.60103e-57	1.10757	0.902	0.653	3.51407e-52	1.94897e-101	1.59477	0.943	0.601	7.13342e-97	9.60103e-57	3.89794e-101
SYNJ2	7.16911e-67	1.97878	0.569	0.162	2.62397e-62	3.16439e-100	2.46931	0.578	0.122	1.1582e-95	7.16911e-67	6.32878e-100
ITPR2	1.43929e-94	-4.1092	0.077	0.554	5.26795e-90	3.40543e-100	-4.11241	0.087	0.611	1.24642e-95	1.43929e-94	6.81086e-100
FRMD4A	4.24357e-100	-5.48579	0.051	0.537	1.55319e-95	3.29338e-97	-5.23635	0.084	0.59	1.20541e-92	3.29338e-97	8.48713e-100
PLIN2	8.44771e-100	-4.23968	0.149	0.628	3.09195e-95	1.88875e-57	-3.73028	0.192	0.532	6.913e-53	1.88875e-57	1.68954e-99
SOX10	1.09655e-69	5.74694	0.317	0.007	4.01348e-65	1.07052e-99	4.01151	0.34	0.011	3.91819e-95	1.09655e-69	2.14103e-99
AL136298.1	2.05184e-79	4.79413	0.372	0.016	7.50994e-75	1.36921e-99	3.69754	0.374	0.022	5.01146e-95	2.05184e-79	2.73843e-99
CD47	1.25579e-85	2.19382	0.709	0.29	4.5963e-81	1.76119e-99	2.21436	0.738	0.291	6.44614e-95	1.25579e-85	3.52238e-99
ARAP2	5.33857e-79	2.21227	0.651	0.218	1.95397e-74	3.32575e-99	2.30894	0.703	0.232	1.21726e-94	5.33857e-79	6.6515e-99
ADAM12	9.16497e-65	3.28964	0.334	0.021	3.35447e-60	3.80468e-99	3.1264	0.388	0.029	1.39255e-94	9.16497e-65	7.60936e-99
LRMDA	7.10599e-99	-6.97849	0.019	0.492	2.60086e-94	6.0343e-84	-6.35941	0.024	0.488	2.20861e-79	6.0343e-84	1.4212e-98
IRAK3	8.83879e-99	-6.06037	0.018	0.493	3.23509e-94	1.00446e-77	-6.06039	0.017	0.456	3.67644e-73	1.00446e-77	1.76776e-98
ZBTB38	5.15461e-71	1.66043	0.741	0.35	1.88664e-66	9.17684e-99	2.03533	0.775	0.342	3.35881e-94	5.15461e-71	1.83537e-98
PCDH9-AS2	6.07571e-63	4.80952	0.311	0.016	2.22377e-58	1.63987e-98	5.39118	0.34	0.013	6.00208e-94	6.07571e-63	3.27974e-98
SERINC5	4.25817e-98	2.33842	0.751	0.299	1.55853e-93	8.06563e-98	2.18534	0.758	0.315	2.9521e-93	8.06563e-98	8.51634e-98
ETS2	4.30002e-98	-6.52396	0.015	0.486	1.57385e-93	5.73208e-75	-5.31898	0.026	0.457	2.098e-70	5.73208e-75	8.60004e-98
NCAM2	9.61366e-98	2.7898	0.666	0.154	3.5187e-93	1.6726e-87	1.79821	0.738	0.247	6.12188e-83	1.6726e-87	1.92273e-97
EPSTI1	2.16919e-97	-4.48512	0.073	0.55	7.93945e-93	1.02556e-14	-5.1309	0.005	0.106	3.75365e-10	1.02556e-14	4.33838e-97
SH3RF1	2.36055e-75	2.01311	0.717	0.307	8.63983e-71	4.61306e-97	2.21534	0.753	0.318	1.68843e-92	2.36055e-75	9.22613e-97
AGAP1	1.38494e-96	1.93563	0.777	0.285	5.06901e-92	3.51648e-96	1.47138	0.834	0.371	1.28707e-91	3.51648e-96	2.76988e-96
DIP2C	5.64248e-87	1.56406	0.8	0.343	2.06521e-82	2.37184e-96	1.76072	0.82	0.379	8.68117e-92	5.64248e-87	4.74368e-96
SYTL2	1.4131e-52	2.25494	0.402	0.089	5.17209e-48	6.46305e-96	2.93219	0.47	0.071	2.36554e-91	1.4131e-52	1.29261e-95
XAF1	1.39704e-95	-7.33001	0.005	0.463	5.11331e-91	1.07214e-12	-5.7208	0.002	0.086	3.92412e-08	1.07214e-12	2.79408e-95
AC115485.1	2.20304e-70	5.61703	0.328	0.011	8.06336e-66	2.07133e-95	5.34093	0.34	0.016	7.58126e-91	2.20304e-70	4.14265e-95
PIEZO2	1.07997e-71	4.61938	0.35	0.019	3.95281e-67	3.14411e-95	4.30479	0.334	0.014	1.15077e-90	1.07997e-71	6.28821e-95
PHLPP1	3.29003e-87	2.07906	0.725	0.247	1.20418e-82	8.10599e-95	1.85897	0.772	0.306	2.96687e-90	3.29003e-87	1.6212e-94
PCGF5	2.05353e-67	1.483	0.778	0.392	7.51612e-63	1.43294e-94	1.90288	0.782	0.315	5.2447e-90	2.05353e-67	2.86588e-94
PRKAG2	4.92908e-94	-5.85632	0.023	0.482	1.80409e-89	1.23005e-85	-6.11362	0.019	0.49	4.50212e-81	1.23005e-85	9.85816e-94
MX2	1.37357e-93	-6.10293	0.015	0.47	5.02742e-89	5.23214e-08	-5.65215	0	0.049	0.00191501	5.23214e-08	2.74715e-93
VMP1	2.91829e-93	1.67659	0.94	0.683	1.06812e-88	1.79798e-90	1.64783	0.909	0.632	6.58077e-86	1.79798e-90	5.83659e-93
SHROOM4	2.59287e-67	1.93641	0.565	0.154	9.49016e-63	4.59753e-93	2.29012	0.605	0.153	1.68274e-88	2.59287e-67	9.19505e-93
ENPP2	5.02814e-65	2.96496	0.371	0.04	1.84035e-60	8.98868e-93	3.26726	0.395	0.04	3.28995e-88	5.02814e-65	1.79774e-92
LRCH1	1.6041e-92	-5.28779	0.026	0.483	5.87118e-88	5.29056e-79	-5.77409	0.019	0.463	1.9364e-74	5.29056e-79	3.20821e-92
ATP8A2	1.00965e-57	2.83546	0.286	0.012	3.69544e-53	1.93077e-92	4.17249	0.338	0.018	7.06681e-88	1.00965e-57	3.86154e-92
NALCN	2.30503e-69	2.73245	0.419	0.056	8.43664e-65	4.3214e-92	2.38684	0.523	0.102	1.58168e-87	2.30503e-69	8.64281e-92
MAML2	1.16289e-91	-2.85129	0.335	0.743	4.25631e-87	1.97123e-70	-2.22323	0.37	0.732	7.2149e-66	1.97123e-70	2.32579e-91
RAPGEF6	4.85475e-74	1.56841	0.798	0.456	1.77689e-69	1.33508e-91	1.63246	0.856	0.468	4.88651e-87	4.85475e-74	2.67015e-91
CADM2	6.4323e-88	2.01592	0.674	0.176	2.35429e-83	3.16226e-91	1.72738	0.767	0.268	1.15742e-86	6.4323e-88	6.32452e-91
SP100	6.42602e-91	-3.1783	0.175	0.63	2.35199e-86	2.3362e-63	-4.07309	0.05	0.438	8.55073e-59	2.3362e-63	1.2852e-90
NPTX2	1.0595e-78	4.15509	0.368	0.013	3.87788e-74	8.00578e-91	3.66863	0.328	0.015	2.9302e-86	1.0595e-78	1.60116e-90
DUBR	8.45858e-73	2.92949	0.419	0.048	3.09593e-68	1.22865e-90	2.86951	0.436	0.059	4.49697e-86	8.45858e-73	2.45729e-90
SLC6A15	6.1868e-65	6.08392	0.3	0.008	2.26443e-60	2.17518e-90	5.87514	0.295	0.006	7.96137e-86	6.1868e-65	4.35036e-90
ARHGAP21	1.19398e-84	1.62738	0.862	0.517	4.37008e-80	3.05416e-90	1.77171	0.863	0.557	1.11785e-85	1.19398e-84	6.10832e-90
PLA2G4C	7.8001e-54	1.7208	0.566	0.213	2.85492e-49	4.54432e-90	2.56986	0.585	0.166	1.66327e-85	7.8001e-54	9.08864e-90
UGT8	2.26044e-73	3.09269	0.436	0.06	8.27345e-69	5.19449e-90	2.56737	0.468	0.073	1.90124e-85	2.26044e-73	1.0389e-89
RAPGEF1	4.22364e-89	-3.77425	0.1	0.559	1.5459e-84	1.72012e-66	-3.35597	0.125	0.523	6.2958e-62	1.72012e-66	8.44729e-89
PLAAT3	5.30585e-43	1.6285	0.492	0.183	1.94199e-38	5.50212e-89	2.71597	0.506	0.103	2.01383e-84	5.30585e-43	1.10042e-88
LACC1	1.1321e-67	3.23287	0.464	0.099	4.14361e-63	7.13537e-89	3.26683	0.48	0.092	2.61162e-84	1.1321e-67	1.42707e-88
KIAA0586	1.6961e-83	2.16898	0.657	0.207	6.20791e-79	1.53523e-88	1.94934	0.691	0.244	5.61909e-84	1.6961e-83	3.07046e-88
EXOC6B	4.47218e-83	1.47794	0.869	0.464	1.63686e-78	2.11531e-88	1.52486	0.873	0.504	7.74225e-84	4.47218e-83	4.23062e-88
FNIP2	1.90595e-39	0.777646	0.87	0.585	6.97598e-35	4.6409e-88	1.51899	0.887	0.522	1.69861e-83	1.90595e-39	9.28179e-88
AC006148.1	3.27839e-76	4.49725	0.368	0.018	1.19992e-71	6.40546e-87	3.88653	0.358	0.032	2.34446e-82	3.27839e-76	1.28109e-86
CDC14B	1.30019e-59	1.76956	0.647	0.281	4.75881e-55	1.43502e-86	2.01469	0.702	0.268	5.25233e-82	1.30019e-59	2.87005e-86
TARSL2	6.43706e-69	2.1033	0.57	0.171	2.35603e-64	2.12712e-86	2.27277	0.605	0.174	7.78547e-82	6.43706e-69	4.25424e-86
LYN	3.30872e-86	-6.25567	0.021	0.451	1.21102e-81	2.53739e-54	-5.25544	0.024	0.361	9.28712e-50	2.53739e-54	6.61744e-86
CPEB1	3.73052e-66	2.5883	0.375	0.038	1.36541e-61	1.98922e-85	3.11528	0.386	0.044	7.28076e-81	3.73052e-66	3.97845e-85
SVIP	2.8185e-64	2.29691	0.466	0.099	1.0316e-59	2.14881e-85	2.78675	0.475	0.09	7.86485e-81	2.8185e-64	4.29762e-85
CHST11	2.86111e-85	-5.69714	0.022	0.449	1.0472e-80	5.73752e-78	-4.7697	0.029	0.476	2.09999e-73	5.73752e-78	5.72223e-85
MEF2C	8.65702e-85	-4.70012	0.051	0.486	3.16856e-80	1.03864e-77	-4.685	0.048	0.491	3.80153e-73	1.03864e-77	1.7314e-84
HHIP	1.53578e-57	4.0549	0.316	0.028	5.62112e-53	2.26783e-84	5.00034	0.314	0.018	8.30049e-80	1.53578e-57	4.53566e-84
BACH2	1.48957e-59	2.03702	0.477	0.113	5.45197e-55	4.78194e-84	2.25419	0.563	0.139	1.75024e-79	1.48957e-59	9.56388e-84
ZFP36L1	1.05837e-78	-6.37486	0.012	0.408	3.87374e-74	2.24381e-83	-6.42076	0.017	0.478	8.21255e-79	1.05837e-78	4.48761e-83
SLAIN1	1.62857e-65	2.39685	0.52	0.137	5.96072e-61	4.58826e-83	2.35706	0.557	0.147	1.67935e-78	1.62857e-65	9.17652e-83
ATP1B1	8.56712e-74	2.44518	0.538	0.133	3.13565e-69	3.5567e-82	2.08608	0.58	0.159	1.30179e-77	8.56712e-74	7.11339e-82
RASAL2	2.97538e-62	1.57485	0.833	0.565	1.08902e-57	4.84138e-82	1.99565	0.861	0.548	1.77199e-77	2.97538e-62	9.68275e-82
APBB2	4.98603e-75	1.50149	0.744	0.283	1.82494e-70	6.05038e-82	1.5794	0.779	0.331	2.2145e-77	4.98603e-75	1.21008e-81
SLC7A14-AS1	2.26944e-59	3.98876	0.317	0.025	8.30638e-55	7.56417e-82	4.39521	0.326	0.025	2.76856e-77	2.26944e-59	1.51283e-81
UCHL1	2.39193e-58	2.34643	0.434	0.092	8.7547e-54	1.15213e-81	2.41035	0.491	0.103	4.21693e-77	2.39193e-58	2.30427e-81
NPAS3	1.32741e-81	2.1089	0.639	0.187	4.85844e-77	2.25992e-80	1.62165	0.695	0.257	8.27152e-76	2.25992e-80	2.65481e-81
SHTN1	4.28984e-54	1.36012	0.778	0.423	1.57012e-49	1.77954e-81	1.78185	0.798	0.386	6.51331e-77	4.28984e-54	3.55909e-81
RGS20	4.58403e-53	3.13002	0.345	0.052	1.6778e-48	1.97698e-81	3.13566	0.396	0.054	7.23595e-77	4.58403e-53	3.95396e-81
MAP3K5	4.12554e-66	-4.31194	0.036	0.398	1.50999e-61	4.76933e-81	-4.70921	0.046	0.505	1.74562e-76	4.12554e-66	9.53867e-81
UHRF2	1.74243e-78	1.67453	0.752	0.328	6.37746e-74	9.87849e-81	1.76342	0.727	0.328	3.61563e-76	1.74243e-78	1.9757e-80
KIF21A	1.41111e-73	2.35824	0.513	0.099	5.16479e-69	1.09547e-80	1.78907	0.599	0.166	4.00951e-76	1.41111e-73	2.19093e-80
AK5	5.20313e-59	3.11213	0.321	0.027	1.9044e-54	1.15594e-80	3.797	0.316	0.022	4.23086e-76	5.20313e-59	2.31188e-80
FARP2	3.10273e-58	1.93934	0.603	0.237	1.13563e-53	2.21017e-80	2.24575	0.642	0.227	8.08944e-76	3.10273e-58	4.42034e-80
TSPAN5	1.90665e-76	1.85117	0.636	0.19	6.97853e-72	2.25517e-80	1.93102	0.64	0.207	8.25416e-76	1.90665e-76	4.51035e-80
LINC01630	3.91411e-49	4.82575	0.233	0.006	1.4326e-44	2.64866e-80	5.36591	0.269	0.007	9.69435e-76	3.91411e-49	5.29731e-80
ABR	3.92082e-80	-4.644	0.034	0.45	1.43506e-75	2.27004e-74	-4.90974	0.033	0.461	8.30859e-70	2.27004e-74	7.84165e-80
SAMSN1	1.081e-79	-6.13433	0.019	0.422	3.95658e-75	4.24287e-59	-6.48639	0.019	0.375	1.55293e-54	4.24287e-59	2.16201e-79
ATP10B	7.46312e-63	4.34671	0.319	0.019	2.73158e-58	1.15961e-79	3.51838	0.364	0.043	4.24431e-75	7.46312e-63	2.31923e-79
NCKAP5	9.12709e-54	1.80689	0.577	0.225	3.34061e-49	1.27602e-79	2.42519	0.636	0.235	4.67037e-75	9.12709e-54	2.55205e-79
SYNDIG1	1.18445e-76	2.14241	0.616	0.171	4.33522e-72	1.53637e-79	1.95349	0.593	0.176	5.62325e-75	1.18445e-76	3.07273e-79
RTN4	9.68075e-59	0.909994	0.937	0.732	3.54325e-54	4.40027e-79	1.10223	0.954	0.735	1.61054e-74	9.68075e-59	8.80054e-79
CDH20	9.21499e-79	2.49847	0.521	0.095	3.37278e-74	1.86288e-56	1.71103	0.513	0.16	6.81833e-52	1.86288e-56	1.843e-78
CAPN3	3.66228e-54	3.08771	0.35	0.054	1.34043e-49	1.26089e-78	3.64383	0.369	0.048	4.61498e-74	3.66228e-54	2.52178e-78
RNF144A	9.25608e-42	2.24975	0.319	0.06	3.38782e-37	1.59315e-78	3.08513	0.401	0.062	5.83108e-74	9.25608e-42	3.18629e-78
SLC22A23	6.63589e-53	1.83818	0.7	0.413	2.4288e-48	1.95245e-78	2.36209	0.719	0.359	7.14615e-74	6.63589e-53	3.9049e-78
DCBLD2	1.38616e-59	2.69257	0.495	0.146	5.07348e-55	2.63807e-78	2.78347	0.535	0.155	9.65562e-74	1.38616e-59	5.27615e-78
PDE4DIP	5.19991e-78	1.82076	0.7	0.267	1.90322e-73	1.97258e-62	1.57457	0.679	0.311	7.21985e-58	1.97258e-62	1.03998e-77
RBM47	6.54045e-78	-6.69268	0.012	0.403	2.39387e-73	3.13994e-54	-6.91104	0.012	0.342	1.14925e-49	3.13994e-54	1.30809e-77
KCNMA1	1.09899e-77	-5.5007	0.036	0.436	4.0224e-73	2.2709e-73	-5.10942	0.062	0.484	8.31171e-69	2.2709e-73	2.19797e-77
FCHSD2	1.33684e-77	-2.92859	0.156	0.594	4.89296e-73	2.04723e-68	-2.39284	0.216	0.631	7.49306e-64	2.04723e-68	2.67367e-77
USP54	1.477e-77	1.65849	0.633	0.183	5.40595e-73	8.86421e-58	1.10776	0.645	0.251	3.24439e-53	8.86421e-58	2.95399e-77
SLC8A1	1.04566e-68	-6.30563	0.023	0.382	3.82721e-64	3.32634e-77	-5.82582	0.036	0.472	1.21747e-72	1.04566e-68	6.65267e-77
PDE3B	4.22712e-77	-6.38744	0.021	0.413	1.54717e-72	1.22525e-60	-6.47398	0.038	0.404	4.48453e-56	1.22525e-60	8.45423e-77
ENDOD1	5.17707e-77	3.31149	0.446	0.059	1.89486e-72	4.27746e-68	2.06582	0.432	0.092	1.56559e-63	4.27746e-68	1.03541e-76
QDPR	5.51955e-77	2.39496	0.531	0.115	2.02021e-72	4.02067e-73	2.32624	0.496	0.125	1.47161e-68	4.02067e-73	1.10391e-76
MET	9.83448e-68	2.5158	0.431	0.064	3.59952e-63	8.05332e-77	2.65404	0.427	0.075	2.9476e-72	9.83448e-68	1.61066e-76
TRIM22	5.38319e-76	-3.87853	0.062	0.473	1.9703e-71	4.79693e-21	-3.89977	0.012	0.162	1.75572e-16	4.79693e-21	1.07664e-75
AC096564.1	7.79912e-51	2.97251	0.301	0.032	2.85455e-46	6.3087e-76	3.59203	0.34	0.037	2.30905e-71	7.79912e-51	1.26174e-75
MERTK	1.20756e-75	-5.4331	0.016	0.404	4.4198e-71	1.47566e-68	-7.05006	0.01	0.408	5.40106e-64	1.47566e-68	2.41513e-75
MIR181A1HG	1.25081e-75	1.5998	0.756	0.321	4.57811e-71	1.76072e-68	1.33437	0.755	0.355	6.44442e-64	1.76072e-68	2.50163e-75
PIK3R5	2.0717e-75	-7.24165	0.005	0.383	7.58262e-71	4.67742e-52	-8.1446	0.003	0.32	1.71198e-47	4.67742e-52	4.1434e-75
SAMD9L	2.55457e-75	-5.67529	0.016	0.401	9.34997e-71	1.22768e-13	-4.08317	0.005	0.1	4.49344e-09	1.22768e-13	5.10914e-75
MSR1	2.61624e-75	-6.13233	0.033	0.421	9.5757e-71	6.00729e-57	-5.82709	0.027	0.376	2.19873e-52	6.00729e-57	5.23248e-75
ADAMTS18	7.69415e-48	3.9406	0.237	0.009	2.81614e-43	8.69872e-75	4.93061	0.25	0.006	3.18382e-70	7.69415e-48	1.73974e-74
ELMO1	5.68156e-55	1.81026	0.735	0.441	2.07951e-50	1.21845e-74	2.13695	0.77	0.43	4.45966e-70	5.68156e-55	2.43691e-74
HDAC2-AS2	5.8387e-51	2.57587	0.324	0.044	2.13702e-46	1.36496e-74	2.6956	0.398	0.066	4.99588e-70	5.8387e-51	2.72991e-74
COLGALT2	2.7573e-40	3.14703	0.245	0.027	1.0092e-35	1.36671e-74	2.38657	0.35	0.041	5.0023e-70	2.7573e-40	2.73342e-74
KCNH8	3.30469e-74	2.41166	0.497	0.085	1.20955e-69	3.48035e-57	1.50807	0.484	0.133	1.27384e-52	3.48035e-57	6.60939e-74
MYO1D	6.17798e-53	1.77037	0.462	0.116	2.2612e-48	4.79575e-74	1.73981	0.552	0.151	1.75529e-69	6.17798e-53	9.5915e-74
SPATS2L	1.46734e-27	0.848379	0.654	0.391	5.37062e-23	5.4691e-74	1.88637	0.66	0.262	2.00174e-69	1.46734e-27	1.09382e-73
DIAPH2	7.20877e-74	-3.45164	0.127	0.53	2.63848e-69	3.12371e-65	-3.07668	0.154	0.546	1.14331e-60	3.12371e-65	1.44175e-73
FGFR2	8.45199e-45	2.79477	0.256	0.023	3.09351e-40	1.76271e-73	3.26474	0.286	0.018	6.45169e-69	8.45199e-45	3.52541e-73
LCP2	2.44147e-73	-7.60535	0.004	0.372	8.93601e-69	4.64754e-50	-6.67148	0.005	0.313	1.70105e-45	4.64754e-50	4.88293e-73
APBB1IP	3.71504e-73	-5.47705	0.014	0.388	1.35974e-68	6.77017e-57	-6.01609	0.009	0.352	2.47795e-52	6.77017e-57	7.43007e-73
MAP4K5	4.95992e-73	1.28991	0.828	0.437	1.81538e-68	1.87416e-70	1.20318	0.844	0.481	6.85962e-66	1.87416e-70	9.91984e-73
IFI44	5.63459e-73	-3.40948	0.101	0.509	2.06232e-68	1.29285e-13	-4.80328	0.003	0.096	4.73197e-09	1.29285e-13	1.12692e-72
GRM3	8.43687e-50	2.7162	0.283	0.024	3.08798e-45	6.15976e-73	3.90016	0.286	0.019	2.25454e-68	8.43687e-50	1.23195e-72
CCDC18-AS1	7.21758e-73	1.66772	0.748	0.343	2.64171e-68	1.09048e-62	1.45931	0.767	0.424	3.99126e-58	1.09048e-62	1.44352e-72
PXK	8.88094e-47	1.94051	0.471	0.163	3.25051e-42	8.8335e-73	2.12682	0.539	0.155	3.23315e-68	8.88094e-47	1.7667e-72
KIAA1324L	6.93622e-42	1.89363	0.353	0.081	2.53872e-37	1.2855e-72	2.47184	0.42	0.079	4.70506e-68	6.93622e-42	2.571e-72
MBNL2	1.29289e-72	1.71887	0.788	0.427	4.73212e-68	6.90869e-71	1.4892	0.823	0.482	2.52865e-66	6.90869e-71	2.58579e-72
TRIO	1.50134e-72	-1.92386	0.456	0.78	5.49504e-68	3.35805e-54	-1.60737	0.467	0.76	1.22908e-49	3.35805e-54	3.00267e-72
CDC42BPA	8.31155e-66	1.31095	0.748	0.295	3.04211e-61	1.52825e-72	1.32281	0.775	0.342	5.59354e-68	8.31155e-66	3.0565e-72
PIP4K2A	1.2715e-61	1.28652	0.845	0.52	4.6538e-57	2.38298e-72	1.28589	0.866	0.525	8.72195e-68	1.2715e-61	4.76596e-72
DOCK8	3.78511e-72	-5.81422	0.016	0.388	1.38539e-67	1.24579e-61	-6.56367	0.01	0.376	4.55973e-57	1.24579e-61	7.57022e-72
PKP4	2.23194e-48	0.823652	0.689	0.315	8.16912e-44	6.5772e-72	1.39209	0.722	0.307	2.40732e-67	2.23194e-48	1.31544e-71
FBN1	2.66406e-60	2.71965	0.402	0.068	9.75071e-56	8.08799e-72	2.69129	0.453	0.102	2.96029e-67	2.66406e-60	1.6176e-71
PRKCH	9.34397e-72	-6.04169	0.014	0.383	3.41999e-67	2.76342e-49	-5.18652	0.015	0.327	1.01144e-44	2.76342e-49	1.86879e-71
CREB5	1.05878e-43	0.701175	0.577	0.209	3.87526e-39	1.57884e-71	1.44582	0.65	0.223	5.77873e-67	1.05878e-43	3.15769e-71
ZBTB20	3.87076e-71	1.01902	0.952	0.625	1.41674e-66	2.66483e-50	0.800447	0.938	0.744	9.75353e-46	2.66483e-50	7.74152e-71
DUSP1	1.36739e-70	-3.86249	0.086	0.48	5.00477e-66	2.99451e-60	-3.50506	0.077	0.455	1.09602e-55	2.99451e-60	2.73477e-70
TLR2	1.42855e-70	-5.05866	0.073	0.449	5.22863e-66	1.96651e-52	-4.7743	0.055	0.388	7.19763e-48	1.96651e-52	2.8571e-70
WDPCP	6.84856e-69	1.75777	0.673	0.258	2.50664e-64	1.66343e-70	1.75978	0.684	0.314	6.08833e-66	6.84856e-69	3.32687e-70
RYBP	4.41377e-38	1.38163	0.601	0.309	1.61548e-33	2.42575e-70	1.791	0.667	0.285	8.87848e-66	4.41377e-38	4.8515e-70
SH3RF3	4.17403e-70	-7.08215	0.008	0.365	1.52774e-65	2.59449e-61	-6.7535	0.01	0.375	9.49609e-57	2.59449e-61	8.34807e-70
ANO6	4.97251e-70	-3.77608	0.059	0.45	1.81999e-65	6.76581e-50	-2.97599	0.072	0.415	2.47635e-45	6.76581e-50	9.94503e-70
AL163541.1	5.16658e-70	-7.10651	0.012	0.371	1.89102e-65	7.42053e-53	-5.95887	0.017	0.344	2.71599e-48	7.42053e-53	1.03332e-69
CACNA2D1	9.62845e-70	2.24437	0.538	0.13	3.52411e-65	4.97257e-59	1.41609	0.624	0.24	1.82001e-54	4.97257e-59	1.92569e-69
CD163	1.13035e-69	-6.8314	0.016	0.375	4.13721e-65	2.29932e-47	-5.6431	0.038	0.342	8.41574e-43	2.29932e-47	2.26071e-69
LRP2	1.14846e-47	5.67153	0.231	0.008	4.20346e-43	1.19878e-69	5.39601	0.24	0.007	4.38766e-65	1.14846e-47	2.39756e-69
MX1	1.42278e-69	-2.87008	0.133	0.535	5.20752e-65	9.45333e-07	-3.45361	0.007	0.054	0.0346001	9.45333e-07	2.84556e-69
PPARG	4.01747e-69	-6.41238	0.004	0.355	1.47043e-64	2.13837e-47	-6.26015	0.009	0.305	7.82664e-43	2.13837e-47	8.03494e-69
AC093879.1	4.17213e-53	3.63522	0.294	0.025	1.52704e-48	4.19662e-69	3.06137	0.341	0.047	1.53601e-64	4.17213e-53	8.39324e-69
MAG	5.59446e-54	5.3383	0.26	0.009	2.04763e-49	6.19816e-69	4.885	0.247	0.01	2.26859e-64	5.59446e-54	1.23963e-68
ARFGEF3	5.71364e-56	2.09154	0.443	0.101	2.09125e-51	7.48447e-69	1.93245	0.484	0.117	2.73939e-64	5.71364e-56	1.49689e-68
PDK4	7.80838e-69	-4.1146	0.142	0.522	2.85795e-64	1.09331e-62	-4.48042	0.137	0.509	4.00164e-58	1.09331e-62	1.56168e-68
KCNK1	1.41772e-45	3.05636	0.282	0.034	5.18899e-41	8.74449e-69	4.04046	0.252	0.012	3.20057e-64	1.41772e-45	1.7489e-68
CTSB	1.77434e-68	-3.95826	0.075	0.456	6.49426e-64	7.44649e-48	-3.45134	0.141	0.459	2.72549e-43	7.44649e-48	3.54868e-68
NKX6-2	4.83128e-63	3.94619	0.323	0.02	1.7683e-58	9.46873e-68	4.16879	0.262	0.017	3.46565e-63	4.83128e-63	1.89375e-67
RNF217-AS1	1.21443e-54	2.64601	0.361	0.055	4.44495e-50	1.1112e-67	3.02438	0.362	0.059	4.06709e-63	1.21443e-54	2.2224e-67
SDC2	1.45476e-67	-5.52527	0.025	0.381	5.32456e-63	4.55701e-47	-4.61347	0.038	0.345	1.66791e-42	4.55701e-47	2.90952e-67
LINC00877	3.96045e-41	3.05601	0.235	0.02	1.44956e-36	1.91104e-67	3.31939	0.293	0.027	6.99461e-63	3.96045e-41	3.82209e-67
ANKRD18A	7.80979e-39	4.16216	0.192	0.007	2.85846e-34	4.26778e-67	2.75184	0.228	0.006	1.56205e-62	7.80979e-39	8.53556e-67
ARHGAP31	5.0652e-67	-5.69395	0.011	0.36	1.85391e-62	9.25495e-61	-5.63431	0.021	0.386	3.3874e-56	9.25495e-61	1.01304e-66
KIF1A	3.17289e-51	1.7273	0.475	0.131	1.16131e-46	8.87692e-67	1.80582	0.492	0.124	3.24904e-62	3.17289e-51	1.77538e-66
NRDC	4.51252e-53	1.26613	0.803	0.512	1.65163e-48	9.29268e-67	1.50027	0.818	0.493	3.40122e-62	4.51252e-53	1.85854e-66
FAF1	4.67859e-64	1.3296	0.807	0.47	1.71241e-59	1.13484e-66	1.39764	0.825	0.496	4.15364e-62	4.67859e-64	2.26969e-66
SLC3A2	3.20539e-56	1.41493	0.789	0.463	1.17321e-51	1.18206e-66	1.60588	0.763	0.41	4.32644e-62	3.20539e-56	2.36411e-66
ZFHX4	1.66357e-66	2.80586	0.432	0.07	6.08883e-62	1.78732e-51	1.69188	0.422	0.111	6.54176e-47	1.78732e-51	3.32714e-66
PTPRG	2.10962e-56	-5.34057	0.036	0.349	7.72141e-52	1.76433e-66	-5.44546	0.055	0.446	6.45764e-62	2.10962e-56	3.52867e-66
SAMHD1	1.85783e-66	-3.66657	0.063	0.437	6.79985e-62	4.82226e-39	-4.50505	0.015	0.274	1.765e-34	4.82226e-39	3.71566e-66
DIP2B	1.13606e-31	0.745013	0.852	0.612	4.15808e-27	2.66674e-66	1.17944	0.866	0.548	9.76054e-62	1.13606e-31	5.33348e-66
HTATIP2	1.40038e-48	2.49761	0.41	0.109	5.12553e-44	3.34143e-66	2.89744	0.383	0.075	1.223e-61	1.40038e-48	6.68287e-66
CTTNBP2	3.36797e-66	1.90599	0.596	0.197	1.23271e-61	1.21556e-54	1.48287	0.614	0.26	4.44907e-50	1.21556e-54	6.73595e-66
COG5	6.17473e-27	0.753243	0.784	0.561	2.26001e-22	3.6563e-66	1.29543	0.818	0.51	1.33824e-61	6.17473e-27	7.3126e-66
ATP1A1	6.06714e-66	1.66844	0.695	0.308	2.22063e-61	2.40686e-61	1.54454	0.662	0.297	8.80935e-57	2.40686e-61	1.21343e-65
MAP4K4	1.09063e-31	0.577209	0.91	0.762	3.99183e-27	6.69618e-66	1.10058	0.933	0.721	2.45087e-61	1.09063e-31	1.33924e-65
RBMS1	6.84845e-66	-3.88177	0.075	0.447	2.5066e-61	6.45837e-57	-3.29945	0.091	0.46	2.36383e-52	6.45837e-57	1.36969e-65
ADGRB3	9.56401e-66	1.40081	0.605	0.171	3.50052e-61	1.03356e-48	0.889919	0.683	0.295	3.78293e-44	1.03356e-48	1.9128e-65
AP002370.2	4.0783e-32	3.63095	0.168	0.009	1.4927e-27	1.63253e-65	6.23315	0.213	0.003	5.97521e-61	4.0783e-32	3.26505e-65
SRGAP2B	1.76551e-65	-4.05114	0.062	0.427	6.46195e-61	2.15902e-37	-3.07291	0.081	0.354	7.90223e-33	2.15902e-37	3.53102e-65
LINC01473	1.77047e-65	1.75414	0.694	0.293	6.4801e-61	6.29752e-65	1.65339	0.732	0.361	2.30496e-60	6.29752e-65	3.54094e-65
RAPGEF5	4.94492e-44	0.917247	0.551	0.205	1.80989e-39	1.96776e-65	1.20072	0.612	0.208	7.2022e-61	4.94492e-44	3.93552e-65
ST6GAL1	4.11253e-65	-7.69426	0.004	0.337	1.50523e-60	3.60136e-62	-8.61897	0.002	0.367	1.31813e-57	3.60136e-62	8.22505e-65
AHI1	1.02548e-61	1.36516	0.792	0.454	3.75336e-57	8.34439e-65	1.44159	0.799	0.464	3.05413e-60	1.02548e-61	1.66888e-64
SLC11A1	1.01824e-64	-6.7327	0.011	0.347	3.72686e-60	2.47089e-55	-6.76594	0.017	0.353	9.04371e-51	2.47089e-55	2.03648e-64
FMN1	1.15356e-64	-6.26815	0.022	0.363	4.22213e-60	1.51466e-45	-5.03138	0.05	0.347	5.54382e-41	1.51466e-45	2.30711e-64
LIMCH1	1.43478e-64	1.6992	0.577	0.169	5.25144e-60	5.43049e-63	1.36553	0.609	0.209	1.98761e-58	5.43049e-63	2.86956e-64
ZFPM2-AS1	1.66402e-64	-6.22226	0.018	0.358	6.09049e-60	6.63728e-46	-5.35537	0.021	0.315	2.42931e-41	6.63728e-46	3.32805e-64
CMIP	2.88506e-64	-3.06232	0.114	0.491	1.05596e-59	3.35399e-49	-2.56167	0.156	0.493	1.22759e-44	3.35399e-49	5.77011e-64
KDM1B	3.24704e-64	2.23964	0.529	0.153	1.18845e-59	4.53973e-58	2.09607	0.47	0.144	1.66159e-53	4.53973e-58	6.49407e-64
FGFR1	2.77313e-60	1.59571	0.647	0.255	1.01499e-55	4.1034e-64	1.86502	0.623	0.249	1.50189e-59	2.77313e-60	8.20681e-64
FGD4	1.48877e-62	-3.30535	0.112	0.478	5.44904e-58	9.9051e-64	-3.29704	0.125	0.515	3.62537e-59	1.48877e-62	1.98102e-63
ABCA5	8.67639e-59	2.55433	0.376	0.054	3.17564e-54	1.82424e-63	2.25732	0.389	0.079	6.67689e-59	8.67639e-59	3.64847e-63
SLC1A3	2.03931e-63	-4.44854	0.179	0.526	7.46407e-59	4.08155e-55	-3.90277	0.228	0.539	1.49389e-50	4.08155e-55	4.07862e-63
SRP54	2.79517e-63	1.48551	0.751	0.386	1.02306e-58	6.68198e-62	1.61767	0.698	0.364	2.44567e-57	6.68198e-62	5.59035e-63
JAKMIP3	6.60292e-47	3.86508	0.26	0.021	2.41673e-42	3.21945e-63	3.23149	0.295	0.034	1.17835e-58	6.60292e-47	6.43891e-63
NHSL1	4.15944e-58	-4.13775	0.041	0.372	1.5224e-53	3.25524e-63	-3.95788	0.065	0.455	1.19145e-58	4.15944e-58	6.51047e-63
ENOSF1	1.16174e-55	1.80544	0.555	0.196	4.2521e-51	3.6717e-63	1.90464	0.602	0.24	1.34388e-58	1.16174e-55	7.34341e-63
SDCBP	6.28859e-63	-2.89915	0.133	0.513	2.30169e-58	3.50407e-34	-2.11378	0.166	0.438	1.28252e-29	3.50407e-34	1.25772e-62
NECAB1	2.94119e-38	2.05178	0.252	0.034	1.0765e-33	6.99425e-63	3.25309	0.298	0.036	2.55996e-58	2.94119e-38	1.39885e-62
CBR1	2.18852e-44	2.13384	0.382	0.095	8.01021e-40	8.32887e-63	2.80351	0.374	0.076	3.04845e-58	2.18852e-44	1.66577e-62
LINC00513	2.74963e-39	1.39347	0.581	0.292	1.00639e-34	1.13826e-62	1.75518	0.623	0.252	4.16615e-58	2.74963e-39	2.27652e-62
TNS3	1.55723e-62	-5.2283	0.025	0.361	5.69962e-58	1.77101e-57	-5.12587	0.024	0.377	6.48208e-53	1.77101e-57	3.11446e-62
GNAS	1.92612e-62	-1.93334	0.334	0.7	7.04977e-58	1.22669e-43	-1.70037	0.388	0.669	4.48981e-39	1.22669e-43	3.85223e-62
PARP14	2.23275e-62	-2.28714	0.343	0.663	8.17208e-58	2.6965e-25	-1.77237	0.16	0.388	9.86948e-21	2.6965e-25	4.46549e-62
FOXN3	2.85258e-62	-2.79629	0.163	0.537	1.04407e-57	2.12839e-50	-2.56755	0.242	0.561	7.79012e-46	2.12839e-50	5.70516e-62
TBC1D9	3.25601e-62	-5.12381	0.021	0.354	1.19173e-57	1.32426e-37	-4.26331	0.022	0.276	4.84693e-33	1.32426e-37	6.51202e-62
CCP110	1.10772e-48	2.36168	0.378	0.082	4.05436e-44	4.35591e-62	2.51585	0.374	0.072	1.59431e-57	1.10772e-48	8.71182e-62
TRIM9	4.73908e-62	1.32758	0.562	0.14	1.73455e-57	7.8409e-36	0.454283	0.566	0.218	2.86985e-31	7.8409e-36	9.47816e-62
GPRC5A	7.90352e-62	3.56387	0.356	0.039	2.89277e-57	3.40372e-56	2.54935	0.298	0.044	1.2458e-51	3.40372e-56	1.5807e-61
ADAM23	1.55771e-54	2.58113	0.353	0.049	5.70136e-50	8.00661e-62	2.20901	0.391	0.078	2.9305e-57	1.55771e-54	1.60132e-61
TCP11L2	2.94863e-53	2.23274	0.356	0.058	1.07923e-48	9.37594e-62	2.37435	0.36	0.067	3.43169e-57	2.94863e-53	1.87519e-61
KNOP1	1.23981e-51	1.85302	0.528	0.19	4.53781e-47	1.00955e-61	1.91915	0.532	0.178	3.69506e-57	1.23981e-51	2.0191e-61
IQGAP1	8.32251e-50	1.07659	0.688	0.324	3.04612e-45	2.49876e-61	1.13733	0.708	0.319	9.14572e-57	8.32251e-50	4.99752e-61
GPR158	3.21494e-61	1.56251	0.529	0.132	1.1767e-56	1.35868e-55	1.19948	0.556	0.187	4.9729e-51	1.35868e-55	6.42988e-61
FLI1	3.763e-61	-7.14703	0.004	0.32	1.37729e-56	1.86978e-46	-6.93715	0.003	0.292	6.84357e-42	1.86978e-46	7.526e-61
AL160254.1	1.85826e-32	3.517	0.164	0.007	6.8014e-28	4.26839e-61	4.42801	0.208	0.005	1.56227e-56	1.85826e-32	8.53678e-61
ASPA	9.04777e-38	2.87812	0.231	0.025	3.31157e-33	6.49229e-61	3.79875	0.242	0.016	2.37624e-56	9.04777e-38	1.29846e-60
MEIS1	3.27939e-29	2.83718	0.226	0.043	1.20029e-24	7.93553e-61	3.05595	0.31	0.044	2.90448e-56	3.27939e-29	1.58711e-60
LINC02340	2.10593e-55	2.83776	0.38	0.069	7.70791e-51	9.82376e-61	2.37366	0.41	0.098	3.5956e-56	2.10593e-55	1.96475e-60
TFEC	9.90401e-61	-6.40262	0.008	0.326	3.62497e-56	2.7569e-34	-5.82927	0.007	0.231	1.00905e-29	2.7569e-34	1.9808e-60
AC092939.1	9.89928e-39	7.1841	0.179	0.002	3.62324e-34	9.99935e-61	5.69497	0.206	0.005	3.65986e-56	9.89928e-39	1.99987e-60
PLCB1	4.01067e-45	-3.81903	0.063	0.344	1.46795e-40	1.03092e-60	-3.98245	0.058	0.435	3.77328e-56	4.01067e-45	2.06184e-60
PLCG2	3.56262e-52	-2.98462	0.263	0.6	1.30395e-47	1.53964e-60	-3.44092	0.297	0.654	5.63525e-56	3.56262e-52	3.07929e-60
OSBPL9	8.25607e-54	1.33144	0.698	0.361	3.0218e-49	1.68203e-60	1.43812	0.734	0.391	6.1564e-56	8.25607e-54	3.36406e-60
SILC1	4.75501e-53	2.26702	0.352	0.05	1.74038e-48	1.71886e-60	2.04508	0.393	0.079	6.29119e-56	4.75501e-53	3.43771e-60
DUSP10	5.85251e-53	2.65437	0.378	0.07	2.14208e-48	1.95137e-60	2.79848	0.364	0.072	7.14219e-56	5.85251e-53	3.90273e-60
UTRN	2.06631e-60	-6.30336	0.018	0.34	7.56291e-56	3.12217e-57	-5.29923	0.024	0.375	1.14274e-52	3.12217e-57	4.13262e-60
APOE	4.54373e-60	-3.56283	0.152	0.509	1.66305e-55	1.42223e-53	-3.36911	0.199	0.537	5.2055e-49	1.42223e-53	9.08746e-60
SOX2	6.821e-60	2.35864	0.462	0.102	2.49656e-55	2.37677e-45	1.30777	0.448	0.14	8.69923e-41	2.37677e-45	1.3642e-59
APP	1.74094e-41	0.655779	0.896	0.558	6.372e-37	1.57474e-59	0.878957	0.895	0.546	5.76369e-55	1.74094e-41	3.14947e-59
DTNA	2.20295e-59	1.4391	0.689	0.303	8.06303e-55	3.58151e-54	1.06116	0.738	0.372	1.31087e-49	3.58151e-54	4.40591e-59
SLA	2.37042e-59	-6.8511	0.005	0.315	8.67599e-55	4.01509e-48	-6.10288	0.012	0.312	1.46956e-43	4.01509e-48	4.74085e-59
PPP3CA	6.25399e-49	-2.05411	0.279	0.598	2.28902e-44	2.86736e-59	-2.06862	0.281	0.66	1.04948e-54	6.25399e-49	5.73473e-59
AL139351.3	5.49452e-59	-7.34383	0.001	0.306	2.01105e-54	1.89514e-30	-5.57163	0.007	0.209	6.93641e-26	1.89514e-30	1.0989e-58
AMPD3	7.01693e-37	1.59176	0.369	0.11	2.56827e-32	6.3105e-59	2.02506	0.456	0.132	2.3097e-54	7.01693e-37	1.2621e-58
LINC01792	2.25206e-35	4.4804	0.171	0.004	8.24277e-31	8.45988e-59	7.42777	0.187	0.001	3.0964e-54	2.25206e-35	1.69198e-58
PPP1R9A	1.36406e-58	2.13397	0.449	0.094	4.99259e-54	1.16717e-56	1.43225	0.513	0.155	4.27194e-52	1.16717e-56	2.72812e-58
MAL	1.51256e-45	4.51378	0.245	0.018	5.53612e-41	1.83054e-58	3.04723	0.235	0.017	6.69997e-54	1.51256e-45	3.66109e-58
ZNF708	1.84973e-58	1.44147	0.617	0.249	6.77021e-54	9.63304e-49	1.3588	0.64	0.306	3.52579e-44	9.63304e-49	3.69947e-58
OGFRL1	2.61519e-58	-3.94015	0.052	0.39	9.57185e-54	2.66513e-54	-4.14778	0.053	0.401	9.75464e-50	2.66513e-54	5.23038e-58
LRRC7	2.99334e-38	2.88034	0.282	0.053	1.09559e-33	3.12658e-58	2.69164	0.321	0.054	1.14436e-53	2.99334e-38	6.25317e-58
MRTFB	1.39201e-46	-3.42771	0.093	0.396	5.09488e-42	4.39465e-58	-3.82076	0.115	0.488	1.60849e-53	1.39201e-46	8.7893e-58
FBXL7	4.64118e-58	1.70488	0.55	0.163	1.69872e-53	1.61993e-50	1.41555	0.573	0.223	5.92911e-46	1.61993e-50	9.28237e-58
MYOF	4.85963e-58	-5.69343	0.008	0.316	1.77867e-53	5.42263e-35	-3.99172	0.014	0.249	1.98474e-30	5.42263e-35	9.71925e-58
SHC4	3.76553e-44	3.34274	0.235	0.014	1.37822e-39	5.40917e-58	2.81405	0.259	0.025	1.97981e-53	3.76553e-44	1.08183e-57
BASP1	5.4185e-58	-3.90023	0.064	0.403	1.98323e-53	2.76511e-51	-3.61842	0.057	0.395	1.01206e-46	2.76511e-51	1.0837e-57
LRP1	8.18505e-56	-5.2388	0.011	0.31	2.99581e-51	6.90694e-58	-4.78109	0.021	0.376	2.52801e-53	8.18505e-56	1.38139e-57
JAM3	1.35779e-48	1.76168	0.49	0.152	4.96963e-44	9.79793e-58	1.70567	0.53	0.178	3.58614e-53	1.35779e-48	1.95959e-57
HLA-E	1.07374e-57	-3.17295	0.108	0.46	3.93001e-53	1.19765e-21	-2.69189	0.093	0.283	4.38353e-17	1.19765e-21	2.14749e-57
AGPAT4	2.83295e-57	1.8989	0.61	0.248	1.03689e-52	1.52912e-54	1.81112	0.611	0.283	5.59675e-50	1.52912e-54	5.6659e-57
ADAMTS9	2.69826e-46	-6.94876	0.015	0.272	9.87588e-42	3.46735e-57	-8.27285	0.015	0.361	1.26909e-52	2.69826e-46	6.9347e-57
SPARCL1	1.69623e-26	-4.35597	0.161	0.365	6.20836e-22	4.59865e-57	-5.00771	0.184	0.524	1.68315e-52	1.69623e-26	9.1973e-57
LINC00870	3.06109e-29	5.74813	0.144	0.004	1.12039e-24	4.82836e-57	7.15972	0.182	0.001	1.76723e-52	3.06109e-29	9.65672e-57
KIF1B	4.99142e-57	1.14967	0.799	0.443	1.82691e-52	5.40983e-57	1.06368	0.799	0.465	1.98005e-52	5.40983e-57	9.98284e-57
OAS2	6.50072e-57	-6.93618	0.003	0.299	2.37933e-52	0.00260239	-4.27806	0	0.015	1	0.00260239	1.30014e-56
NRP1	8.05846e-57	-6.9547	0.004	0.301	2.94948e-52	6.96725e-57	-6.68012	0.007	0.35	2.55008e-52	8.05846e-57	1.39345e-56
RGS1	8.83024e-57	-5.44533	0.025	0.337	3.23196e-52	1.21156e-35	-7.52449	0.003	0.232	4.43442e-31	1.21156e-35	1.76605e-56
SLC10A6	3.58409e-30	5.21864	0.156	0.008	1.31181e-25	1.58015e-56	7.61147	0.185	0.003	5.78351e-52	3.58409e-30	3.1603e-56
PTPRC	2.17039e-56	-6.1106	0.014	0.316	7.94384e-52	2.25603e-43	-4.82388	0.017	0.297	8.2573e-39	2.25603e-43	4.34078e-56
FAM13A	1.78812e-31	-3.89381	0.03	0.229	6.54472e-27	2.54547e-56	-4.41944	0.038	0.391	9.31669e-52	1.78812e-31	5.09095e-56
SAMD12	4.10783e-41	1.04603	0.484	0.165	1.50351e-36	4.59645e-56	1.08316	0.547	0.183	1.68235e-51	4.10783e-41	9.1929e-56
PSME4	2.92955e-44	1.12595	0.796	0.516	1.07224e-39	5.66259e-56	1.29951	0.803	0.49	2.07257e-51	2.92955e-44	1.13252e-55
PIK3AP1	5.94708e-56	-7.07771	0.005	0.299	2.17669e-51	4.60062e-36	-6.26297	0.007	0.24	1.68387e-31	4.60062e-36	1.18942e-55
IFT80	2.85686e-54	2.39834	0.434	0.105	1.04564e-49	8.93781e-56	2.17569	0.415	0.111	3.27133e-51	2.85686e-54	1.78756e-55
KCNK13	2.2062e-55	-6.55068	0.011	0.306	8.0749e-51	1.93992e-38	-4.57725	0.029	0.287	7.1003e-34	1.93992e-38	4.41239e-55
ERBIN	2.87456e-20	0.845871	0.763	0.606	1.05212e-15	2.26989e-55	1.49029	0.804	0.537	8.30802e-51	2.87456e-20	4.53978e-55
RNF144B	2.93541e-55	-9.24064	0.001	0.288	1.07439e-50	6.69536e-43	-4.97726	0.005	0.278	2.45057e-38	6.69536e-43	5.87082e-55
SMAD3	3.46306e-55	-6.38206	0.005	0.297	1.26751e-50	9.90112e-35	-5.16795	0.01	0.24	3.62391e-30	9.90112e-35	6.92612e-55
IL4R	5.42806e-55	-6.21488	0.005	0.296	1.98673e-50	2.57057e-45	-5.35342	0.009	0.296	9.40854e-41	2.57057e-45	1.08561e-54
HLA-B	5.61108e-55	-2.52386	0.315	0.63	2.05371e-50	1.69137e-28	-2.3918	0.192	0.439	6.19057e-24	1.69137e-28	1.12222e-54
DOCK4	6.88252e-55	-2.07391	0.677	0.774	2.51907e-50	9.31206e-13	-1.61757	0.758	0.666	3.40831e-08	9.31206e-13	1.3765e-54
ZNF608	1.38334e-52	1.93139	0.49	0.144	5.06317e-48	7.85432e-55	1.84591	0.516	0.174	2.87476e-50	1.38334e-52	1.57086e-54
DOCK2	9.08019e-55	-3.93984	0.063	0.382	3.32344e-50	1.49724e-46	-4.23586	0.057	0.361	5.48006e-42	1.49724e-46	1.81604e-54
ZC3HAV1	2.22021e-54	-2.77664	0.14	0.492	8.12618e-50	4.6475e-19	-2.48867	0.048	0.211	1.70103e-14	4.6475e-19	4.44041e-54
ARHGAP24	2.53696e-54	-3.1771	0.126	0.463	9.28554e-50	1.72121e-45	-2.6229	0.168	0.494	6.29982e-41	1.72121e-45	5.07393e-54
IGSF11	1.91208e-47	2.0535	0.375	0.075	6.9984e-43	3.75896e-54	1.62665	0.422	0.105	1.37582e-49	1.91208e-47	7.51792e-54
DPH6-DT	5.9535e-44	3.33575	0.353	0.084	2.17904e-39	3.90127e-54	3.07967	0.437	0.138	1.4279e-49	5.9535e-44	7.80253e-54
RNF217	1.63284e-45	2.04546	0.498	0.195	5.97636e-41	4.19905e-54	2.25762	0.537	0.224	1.53689e-49	1.63284e-45	8.39809e-54
LCP1	6.15528e-54	-4.43018	0.029	0.333	2.25289e-49	2.54508e-35	-4.21495	0.036	0.281	9.31525e-31	2.54508e-35	1.23106e-53
ID2	9.78369e-34	-4.02353	0.047	0.269	3.58093e-29	6.3244e-54	-4.37971	0.045	0.389	2.31479e-49	9.78369e-34	1.26488e-53
SCN9A	3.83529e-31	3.36221	0.17	0.011	1.40375e-26	6.38868e-54	5.46599	0.184	0.004	2.33832e-49	3.83529e-31	1.27774e-53
SH3GL3	4.33353e-48	2.96336	0.316	0.048	1.58611e-43	8.48729e-54	2.50865	0.357	0.078	3.10643e-49	4.33353e-48	1.69746e-53
ETV6	1.21254e-53	-2.47644	0.215	0.545	4.438e-49	1.30845e-50	-2.41158	0.192	0.533	4.78906e-46	1.30845e-50	2.42507e-53
ARHGAP6	1.43562e-53	-5.33627	0.014	0.306	5.25451e-49	2.81426e-50	-5.75176	0.014	0.328	1.03005e-45	2.81426e-50	2.87124e-53
TMEM161B-AS1	1.70171e-53	1.28472	0.661	0.271	6.22842e-49	1.49226e-38	1.0316	0.674	0.356	5.46181e-34	1.49226e-38	3.40342e-53
CORO2B	8.17742e-45	2.94081	0.295	0.043	2.99302e-40	2.75221e-53	2.65373	0.3	0.049	1.00734e-48	8.17742e-45	5.50443e-53
SIK3	6.23737e-32	0.691542	0.871	0.67	2.28294e-27	2.84844e-53	1.07241	0.871	0.622	1.04256e-48	6.23737e-32	5.69688e-53
SEMA3C	2.44818e-22	1.56276	0.2	0.044	8.96058e-18	2.89681e-53	2.62736	0.293	0.046	1.06026e-48	2.44818e-22	5.79361e-53
BMPR2	2.90526e-53	-2.59034	0.171	0.517	1.06335e-48	6.64908e-30	-1.70532	0.23	0.485	2.43363e-25	6.64908e-30	5.81052e-53
PARD3	6.22381e-39	-4.55259	0.026	0.259	2.27798e-34	2.92049e-53	-5.10681	0.026	0.359	1.06893e-48	6.22381e-39	5.84097e-53
NEO1	7.17761e-53	1.69032	0.462	0.121	2.62708e-48	3.42524e-53	1.5644	0.496	0.158	1.25367e-48	7.17761e-53	6.85048e-53
NFKBIA	4.11531e-53	-2.75508	0.186	0.538	1.50624e-48	1.42989e-34	-2.58813	0.196	0.466	5.23354e-30	1.42989e-34	8.23062e-53
HIST1H2AC	1.54438e-47	1.93252	0.502	0.179	5.65258e-43	4.50438e-53	2.41374	0.395	0.104	1.64865e-48	1.54438e-47	9.00875e-53
CHST15	6.66018e-53	-5.06417	0.007	0.289	2.43769e-48	5.52827e-50	-6.66645	0.003	0.311	2.0234e-45	5.52827e-50	1.33204e-52
TNFAIP3	9.80291e-53	-5.13193	0.026	0.322	3.58796e-48	1.61503e-35	-5.99466	0.012	0.246	5.91118e-31	1.61503e-35	1.96058e-52
MAN1A1	9.92051e-53	-6.83955	0.004	0.282	3.631e-48	1.05701e-41	-5.95807	0.007	0.273	3.86877e-37	1.05701e-41	1.9841e-52
ITPKB	2.23298e-27	1.36892	0.427	0.193	8.17294e-23	1.70638e-52	1.94727	0.485	0.172	6.24553e-48	2.23298e-27	3.41277e-52
TBC1D1	2.9848e-52	-3.835	0.045	0.354	1.09247e-47	2.14901e-52	-3.59364	0.055	0.4	7.8656e-48	2.9848e-52	4.29802e-52
SYK	3.05227e-52	-7.50194	0.001	0.275	1.11716e-47	5.39359e-44	-7.05556	0.005	0.281	1.97411e-39	5.39359e-44	6.10455e-52
SOAT1	6.77979e-52	-3.58701	0.075	0.391	2.48147e-47	2.7249e-36	-2.9574	0.072	0.341	9.97342e-32	2.7249e-36	1.35596e-51
CTNNB1	1.28328e-51	-1.98451	0.35	0.65	4.69693e-47	5.8981e-51	-2.11172	0.326	0.634	2.15876e-46	5.8981e-51	2.56656e-51
PECAM1	1.44348e-51	-6.19051	0.011	0.29	5.28328e-47	1.57507e-42	-6.16859	0.014	0.288	5.7649e-38	1.57507e-42	2.88696e-51
CD53	2.57313e-51	-5.48495	0.014	0.293	9.4179e-47	1.06298e-41	-6.89137	0.005	0.268	3.89062e-37	1.06298e-41	5.14625e-51
ZCCHC7	1.57808e-45	1.09167	0.781	0.473	5.77592e-41	2.67872e-51	1.17611	0.794	0.484	9.80438e-47	1.57808e-45	5.35744e-51
ARHGAP5	3.74285e-47	1.17768	0.751	0.458	1.36992e-42	2.88168e-51	1.13093	0.78	0.452	1.05472e-46	3.74285e-47	5.76337e-51
FOLH1	1.40712e-30	3.99249	0.153	0.006	5.1502e-26	3.06804e-51	4.51916	0.18	0.006	1.12293e-46	1.40712e-30	6.13608e-51
RNPC3	3.67082e-51	1.4233	0.666	0.331	1.34356e-46	1.08987e-48	1.28379	0.717	0.413	3.98902e-44	1.08987e-48	7.34163e-51
SSH1	6.99411e-51	-2.9425	0.098	0.425	2.55991e-46	3.78435e-35	-2.35375	0.118	0.397	1.38511e-30	3.78435e-35	1.39882e-50
ORC3	7.42984e-51	1.58076	0.581	0.243	2.71939e-46	4.19624e-45	1.58089	0.569	0.266	1.53587e-40	4.19624e-45	1.48597e-50
MYRF	1.18132e-32	5.63913	0.159	0.004	4.32376e-28	8.31203e-51	6.89078	0.163	0.001	3.04228e-46	1.18132e-32	1.66241e-50
ZEB1	8.83212e-51	-3.21532	0.197	0.507	3.23264e-46	1.31791e-50	-2.64421	0.235	0.561	4.82367e-46	1.31791e-50	1.76642e-50
ZNF365	2.94747e-34	2.01769	0.246	0.039	1.0788e-29	8.99447e-51	2.23685	0.29	0.048	3.29207e-46	2.94747e-34	1.79889e-50
RREB1	1.26061e-50	-3.18971	0.059	0.371	4.61394e-46	4.54519e-40	-2.82103	0.069	0.361	1.66359e-35	4.54519e-40	2.52121e-50
MXI1	1.29703e-50	1.6327	0.525	0.174	4.74727e-46	1.1043e-34	1.08458	0.54	0.254	4.04186e-30	1.1043e-34	2.59406e-50
TRAK2	5.02832e-48	1.48987	0.653	0.33	1.84042e-43	1.42632e-50	1.39506	0.666	0.339	5.22046e-46	5.02832e-48	2.85263e-50
B2M	1.57906e-50	-1.87916	0.724	0.836	5.7795e-46	3.6022e-25	-1.56157	0.554	0.725	1.31844e-20	3.6022e-25	3.15811e-50
FAM102A	1.76592e-50	2.82289	0.349	0.061	6.46345e-46	3.76908e-47	2.18519	0.319	0.07	1.37952e-42	3.76908e-47	3.53184e-50
FN3K	1.18585e-37	3.30238	0.245	0.033	4.34032e-33	1.94536e-50	2.64892	0.297	0.054	7.1202e-46	1.18585e-37	3.89071e-50
EIF2AK2	2.17848e-50	-1.97833	0.259	0.59	7.97347e-46	3.58256e-18	-1.8775	0.087	0.26	1.31125e-13	3.58256e-18	4.35697e-50
GARS	1.61918e-29	1.11678	0.549	0.291	5.92635e-25	2.22854e-50	1.67356	0.566	0.251	8.1567e-46	1.61918e-29	4.45709e-50
CTSS	2.26788e-50	-6.02712	0.005	0.275	8.30065e-46	7.66904e-28	-3.68416	0.01	0.201	2.80695e-23	7.66904e-28	4.53575e-50
NAV2	6.07648e-40	0.312076	0.767	0.359	2.22405e-35	2.30023e-50	0.655772	0.803	0.407	8.41909e-46	6.07648e-40	4.60047e-50
RASSF3	2.85278e-50	-3.69336	0.031	0.326	1.04414e-45	2.57203e-30	-3.00175	0.045	0.273	9.41389e-26	2.57203e-30	5.70555e-50
DNER	3.48744e-50	2.06149	0.423	0.103	1.27644e-45	3.01582e-29	1.16696	0.408	0.163	1.10382e-24	3.01582e-29	6.97489e-50
FAM227B	5.40686e-47	2.92377	0.308	0.044	1.97896e-42	4.13087e-50	2.78229	0.309	0.062	1.51194e-45	5.40686e-47	8.26174e-50
SLC16A10	4.32623e-50	-6.56631	0.008	0.278	1.58344e-45	9.42316e-36	-5.54221	0.034	0.279	3.44897e-31	9.42316e-36	8.65247e-50
CYB5R2	8.62895e-35	2.83944	0.181	0.009	3.15828e-30	5.57873e-50	4.32303	0.197	0.012	2.04187e-45	8.62895e-35	1.11575e-49
VLDLR-AS1	1.08335e-27	2.32515	0.244	0.058	3.96517e-23	5.9256e-50	2.67747	0.302	0.057	2.16883e-45	1.08335e-27	1.18512e-49
FNBP1	6.71735e-50	1.33934	0.68	0.36	2.45862e-45	6.56771e-40	1.1279	0.693	0.411	2.40385e-35	6.56771e-40	1.34347e-49
CRYM	4.36375e-36	4.09463	0.201	0.016	1.59718e-31	8.05885e-50	3.82855	0.209	0.017	2.94962e-45	4.36375e-36	1.61177e-49
MTSS1	8.30314e-50	-2.98542	0.16	0.48	3.03903e-45	1.11092e-26	-2.23873	0.238	0.454	4.06607e-22	1.11092e-26	1.66063e-49
ELOVL6	2.67385e-33	2.38256	0.289	0.069	9.78656e-29	8.41649e-50	2.3422	0.379	0.102	3.08052e-45	2.67385e-33	1.6833e-49
SYT9	1.11029e-29	2.60244	0.182	0.019	4.06376e-25	1.19195e-49	2.95624	0.249	0.032	4.36264e-45	1.11029e-29	2.38389e-49
LRRFIP1	3.19643e-46	-2.38127	0.135	0.456	1.16992e-41	1.41865e-49	-2.53049	0.132	0.482	5.1924e-45	3.19643e-46	2.8373e-49
INSYN2A	7.93488e-34	2.46588	0.274	0.058	2.90424e-29	1.78302e-49	2.83334	0.312	0.065	6.52604e-45	7.93488e-34	3.56605e-49
MIR155HG	2.01688e-49	-5.4472	0.021	0.299	7.38199e-45	5.73803e-26	-4.12933	0.021	0.207	2.10018e-21	5.73803e-26	4.03377e-49
AMD1	8.64019e-40	1.13469	0.677	0.391	3.1624e-35	2.52788e-49	1.40169	0.667	0.351	9.25228e-45	8.64019e-40	5.05575e-49
CDK19	2.58955e-49	1.45591	0.679	0.362	9.47801e-45	2.90795e-49	1.44021	0.662	0.361	1.06434e-44	2.90795e-49	5.1791e-49
DPY19L3	2.85042e-37	1.63904	0.449	0.169	1.04328e-32	3.03199e-49	1.67485	0.497	0.186	1.10974e-44	2.85042e-37	6.06398e-49
BNC2	3.1468e-49	-7.39291	0.003	0.264	1.15176e-44	1.35628e-43	-5.68382	0.015	0.295	4.9641e-39	1.35628e-43	6.29361e-49
GPR37	2.20686e-25	4.34867	0.138	0.009	8.07732e-21	3.28941e-49	4.4144	0.166	0.004	1.20396e-44	2.20686e-25	6.57882e-49
SDK1	3.62689e-49	-5.01273	0.049	0.341	1.32748e-44	3.59095e-39	-4.31314	0.069	0.346	1.31432e-34	3.59095e-39	7.25379e-49
TMEM87A	2.33908e-44	1.40152	0.642	0.332	8.56128e-40	3.90014e-49	1.36476	0.638	0.315	1.42749e-44	2.33908e-44	7.80028e-49
HECW2	3.28871e-33	1.1956	0.324	0.082	1.2037e-28	4.35763e-49	1.81998	0.367	0.089	1.59494e-44	3.28871e-33	8.71526e-49
USP32	1.38481e-37	1.03882	0.72	0.462	5.06853e-33	5.99373e-49	1.29782	0.738	0.45	2.19377e-44	1.38481e-37	1.19875e-48
OXR1	8.41356e-49	-3.18508	0.073	0.382	3.07945e-44	1.83732e-44	-2.8199	0.105	0.423	6.72477e-40	1.83732e-44	1.68271e-48
STX16	1.53152e-47	1.22069	0.747	0.462	5.6055e-43	9.50242e-49	1.19021	0.756	0.474	3.47798e-44	1.53152e-47	1.90048e-48
SLCO2B1	1.03685e-48	-6.94194	0.004	0.264	3.79496e-44	1.03245e-46	-6.14775	0.014	0.308	3.77886e-42	1.03245e-46	2.07369e-48
NLGN1	1.13385e-48	1.21646	0.499	0.148	4.15001e-44	3.21897e-44	1.2029	0.59	0.249	1.17817e-39	3.21897e-44	2.2677e-48
NTM-AS1	2.45617e-30	3.89635	0.152	0.006	8.98984e-26	1.1834e-48	4.82823	0.17	0.005	4.33138e-44	2.45617e-30	2.36681e-48
CLCN3	1.77205e-48	1.40735	0.605	0.264	6.4859e-44	3.71231e-34	1.1539	0.602	0.336	1.35874e-29	3.71231e-34	3.54411e-48
OAS1	2.07809e-48	-3.73635	0.025	0.303	7.60602e-44	0.00330511	-4.34833	0	0.015	1	0.00330511	4.15618e-48
SH3BGRL	8.79473e-40	-2.65824	0.07	0.34	3.21896e-35	3.10517e-48	-3.30022	0.079	0.403	1.13652e-43	8.79473e-40	6.21035e-48
OTUD7B	9.31813e-44	1.38729	0.521	0.193	3.41053e-39	3.45984e-48	1.56233	0.513	0.192	1.26633e-43	9.31813e-44	6.91967e-48
LINC02197	2.76103e-37	5.31722	0.179	0.004	1.01056e-32	5.87448e-48	6.34874	0.16	0.003	2.15012e-43	2.76103e-37	1.1749e-47
RIN3	9.19521e-40	-6.17773	0.003	0.218	3.36554e-35	6.80447e-48	-7.05442	0.003	0.299	2.4905e-43	9.19521e-40	1.36089e-47
GCNT1	1.41559e-25	1.39851	0.254	0.069	5.18121e-21	9.41075e-48	2.74684	0.274	0.048	3.44443e-43	1.41559e-25	1.88215e-47
BST2	9.55177e-48	-3.98015	0.029	0.309	3.49604e-43	2.46082e-10	-3.57513	0.009	0.084	9.00684e-06	2.46082e-10	1.91035e-47
FNIP1	4.66072e-22	0.530336	0.843	0.635	1.70587e-17	1.0294e-47	0.961926	0.864	0.589	3.7677e-43	4.66072e-22	2.0588e-47
FUT9	5.10819e-43	2.58766	0.337	0.07	1.86965e-38	1.44957e-47	2.00119	0.4	0.114	5.30558e-43	5.10819e-43	2.89915e-47
IFI30	1.51184e-47	-3.91425	0.033	0.313	5.53348e-43	1.25195e-23	-2.90559	0.048	0.238	4.58227e-19	1.25195e-23	3.02368e-47
ZFYVE16	7.62003e-43	1.22108	0.75	0.495	2.78901e-38	2.18474e-47	1.28119	0.796	0.551	7.99638e-43	7.62003e-43	4.36948e-47
STAMBP	1.96868e-45	1.89381	0.476	0.172	7.20557e-41	2.71867e-47	1.67172	0.513	0.207	9.95061e-43	1.96868e-45	5.43734e-47
TYMP	2.75387e-47	-5.97194	0.005	0.26	1.00795e-42	1.39391e-22	-3.39699	0.014	0.176	5.10185e-18	1.39391e-22	5.50775e-47
MTHFD1L	3.56437e-47	-2.57813	0.156	0.474	1.3046e-42	1.27636e-32	-2.08207	0.182	0.45	4.6716e-28	1.27636e-32	7.12875e-47
TSPAN14	3.58114e-47	-3.78855	0.033	0.311	1.31073e-42	4.14514e-33	-3.21424	0.051	0.295	1.51716e-28	4.14514e-33	7.16228e-47
DENND3	6.50702e-34	-5.59393	0.005	0.195	2.38163e-29	3.66108e-47	-7.64955	0.002	0.293	1.33999e-42	6.50702e-34	7.32217e-47
TRAK1	4.04622e-47	-2.96884	0.083	0.385	1.48096e-42	1.91362e-44	-2.63884	0.099	0.42	7.00403e-40	1.91362e-44	8.09244e-47
BACE2	3.60138e-33	1.36232	0.424	0.154	1.31814e-28	4.13979e-47	1.49437	0.467	0.152	1.51521e-42	3.60138e-33	8.27958e-47
JAKMIP2	2.57301e-43	1.90122	0.394	0.101	9.41747e-39	5.48768e-47	1.39831	0.491	0.172	2.00855e-42	2.57301e-43	1.09754e-46
RAB20	1.0498e-46	-7.21965	0.003	0.251	3.84239e-42	3.07934e-35	-6.86213	0.003	0.23	1.12707e-30	3.07934e-35	2.09961e-46
NXPE3	1.32481e-31	1.75308	0.323	0.093	4.84893e-27	1.15582e-46	1.94342	0.367	0.098	4.2304e-42	1.32481e-31	2.31163e-46
RHBDF2	1.27029e-46	-5.95677	0.005	0.257	4.6494e-42	1.1172e-31	-5.20009	0.015	0.231	4.08907e-27	1.1172e-31	2.54059e-46
DENND4C	1.42007e-46	-2.15361	0.339	0.626	5.19761e-42	1.46627e-35	-1.78276	0.338	0.587	5.36669e-31	1.46627e-35	2.84015e-46
DDX60L	1.45939e-46	-2.27495	0.25	0.551	5.34151e-42	8.28802e-27	-2.29843	0.086	0.314	3.0335e-22	8.28802e-27	2.91878e-46
KIZ	1.7817e-46	1.88722	0.445	0.132	6.5212e-42	2.0604e-41	1.59	0.48	0.194	7.54128e-37	2.0604e-41	3.5634e-46
MAP2	1.83636e-46	-2.67685	0.238	0.534	6.72126e-42	5.38208e-45	-2.84882	0.194	0.504	1.9699e-40	5.38208e-45	3.67272e-46
SH3BGR	3.12562e-42	4.51329	0.222	0.013	1.14401e-37	2.25159e-46	3.50262	0.218	0.024	8.24105e-42	3.12562e-42	4.50318e-46
DDX18	2.5269e-46	1.37327	0.647	0.316	9.2487e-42	3.77486e-37	1.15758	0.631	0.345	1.38164e-32	3.77486e-37	5.0538e-46
DMGDH	5.31326e-39	2.57025	0.272	0.044	1.94471e-34	3.25777e-46	2.72685	0.29	0.058	1.19238e-41	5.31326e-39	6.51553e-46
MAP1B	3.63246e-46	0.944154	0.691	0.326	1.32951e-41	1.4185e-43	0.823656	0.734	0.375	5.19185e-39	1.4185e-43	7.26491e-46
FAM155A	6.7226e-37	-6.17471	0.015	0.227	2.46054e-32	3.77826e-46	-5.57662	0.031	0.328	1.38288e-41	6.7226e-37	7.55652e-46
XRRA1	4.93895e-41	1.72547	0.486	0.197	1.80771e-36	4.35243e-46	1.78534	0.491	0.191	1.59303e-41	4.93895e-41	8.70486e-46
FYB1	4.62644e-46	-6.8101	0.005	0.254	1.69332e-41	1.25361e-39	-7.236	0.007	0.26	4.58834e-35	1.25361e-39	9.25287e-46
LAPTM5	6.46386e-46	-5.14863	0.015	0.272	2.36584e-41	2.53057e-27	-3.93574	0.019	0.212	9.26216e-23	2.53057e-27	1.29277e-45
SRGAP2	6.93883e-46	-2.51282	0.335	0.589	2.53968e-41	5.05234e-17	-1.65733	0.398	0.517	1.84921e-12	5.05234e-17	1.38777e-45
ENTPD1	1.24865e-38	-4.80265	0.011	0.23	4.57019e-34	6.95017e-46	-4.93013	0.019	0.314	2.54383e-41	1.24865e-38	1.39003e-45
LINC00882	7.46823e-46	2.45482	0.293	0.038	2.73345e-41	1.75357e-42	2.3141	0.312	0.076	6.41825e-38	1.75357e-42	1.49365e-45
CNDP1	6.86539e-27	4.13014	0.164	0.018	2.5128e-22	9.06483e-46	4.85197	0.17	0.008	3.31782e-41	6.86539e-27	1.81297e-45
DOCK1	1.7846e-42	0.900893	0.65	0.279	6.53182e-38	1.34451e-45	1.07605	0.671	0.307	4.92105e-41	1.7846e-42	2.68903e-45
TRIM38	1.89854e-45	-6.64818	0.004	0.248	6.94886e-41	1.8981e-30	-5.72363	0.003	0.203	6.94724e-26	1.8981e-30	3.79709e-45
ADAM28	4.31171e-41	-9.64981	0	0.218	1.57813e-36	1.96992e-45	-6.61017	0.007	0.292	7.2101e-41	4.31171e-41	3.93984e-45
ST3GAL1	2.1714e-45	-4.08475	0.018	0.278	7.94756e-41	7.21705e-45	-4.76052	0.021	0.311	2.64151e-40	7.21705e-45	4.34281e-45
BACH1	2.23603e-45	-2.06886	0.309	0.592	8.18408e-41	1.55868e-32	-1.77052	0.355	0.576	5.70493e-28	1.55868e-32	4.47205e-45
JUN	2.25582e-45	-3.14538	0.086	0.385	8.25654e-41	2.22319e-37	-2.8337	0.12	0.399	8.1371e-33	2.22319e-37	4.51164e-45
PCID2	2.27649e-45	1.90345	0.453	0.143	8.33217e-41	1.05445e-43	1.69129	0.468	0.183	3.85939e-39	1.05445e-43	4.55297e-45
AL139294.1	1.7762e-29	3.82879	0.159	0.01	6.50107e-25	2.55466e-45	5.40051	0.161	0.006	9.35032e-41	1.7762e-29	5.10933e-45
TOM1L2	2.55991e-45	1.53801	0.451	0.137	9.36952e-41	7.04213e-39	1.36391	0.461	0.177	2.57749e-34	7.04213e-39	5.11982e-45
E2F3	2.72201e-45	-5.66583	0.008	0.256	9.96283e-41	1.00578e-37	-6.23291	0.003	0.245	3.68126e-33	1.00578e-37	5.44402e-45
RNF213	3.10172e-45	-1.99481	0.423	0.649	1.13526e-40	1.37269e-13	-0.933903	0.376	0.533	5.02418e-09	1.37269e-13	6.20343e-45
LINC00278	3.1462e-45	-4.83803	0.011	0.262	1.15154e-40	3.63017e-35	-5.69634	0.01	0.242	1.32868e-30	3.63017e-35	6.2924e-45
FNDC3B	3.82612e-45	-1.71285	0.416	0.681	1.4004e-40	4.99346e-21	-1.1224	0.484	0.646	1.82766e-16	4.99346e-21	7.65223e-45
TGFBR2	1.65802e-36	-2.94004	0.057	0.305	6.06853e-32	4.84804e-45	-3.23444	0.084	0.399	1.77443e-40	1.65802e-36	9.69609e-45
AL591043.2	8.9823e-35	2.75906	0.246	0.04	3.28761e-30	5.40275e-45	2.51324	0.264	0.045	1.97746e-40	8.9823e-35	1.08055e-44
FAM241A	1.61591e-37	1.36238	0.469	0.168	5.91438e-33	5.76971e-45	1.57194	0.415	0.13	2.11177e-40	1.61591e-37	1.15394e-44
PDE5A	9.14179e-39	1.70835	0.427	0.145	3.34599e-34	5.83016e-45	1.72714	0.453	0.164	2.1339e-40	9.14179e-39	1.16603e-44
MAP3K8	5.83746e-45	-5.25333	0.011	0.26	2.13657e-40	5.48759e-37	-5.19933	0.01	0.253	2.00851e-32	5.48759e-37	1.16749e-44
OLR1	5.86037e-45	-6.97409	0.005	0.248	2.14496e-40	2.99079e-39	-5.69859	0.015	0.272	1.09466e-34	2.99079e-39	1.17207e-44
AC090015.1	6.73068e-31	4.579	0.16	0.008	2.46349e-26	8.1791e-45	4.68565	0.172	0.01	2.99363e-40	6.73068e-31	1.63582e-44
PLD1	8.9355e-45	1.75961	0.503	0.184	3.27048e-40	2.44283e-42	1.52364	0.527	0.235	8.94099e-38	2.44283e-42	1.7871e-44
NRIP1	1.0717e-44	-2.11556	0.295	0.599	3.92252e-40	1.16233e-19	-1.31555	0.333	0.521	4.25424e-15	1.16233e-19	2.14339e-44
NEBL	1.50371e-38	-4.44853	0.03	0.264	5.50372e-34	1.44813e-44	-5.76732	0.017	0.302	5.30029e-40	1.50371e-38	2.89626e-44
IFIH1	1.67507e-44	-3.06796	0.107	0.408	6.13093e-40	0.00401438	-1.02772	0.033	0.065	1	0.00401438	3.35014e-44
KAT2B	4.61235e-38	1.47257	0.512	0.217	1.68817e-33	1.70412e-44	1.29277	0.542	0.229	6.23727e-40	4.61235e-38	3.40825e-44
STRADB	2.70202e-36	1.67094	0.395	0.128	9.88967e-32	1.8797e-44	1.86886	0.405	0.13	6.8799e-40	2.70202e-36	3.75941e-44
ARHGAP15	2.08581e-44	-6.30534	0.01	0.254	7.63426e-40	5.0709e-38	-6.79447	0.009	0.254	1.856e-33	5.0709e-38	4.17161e-44
EPB41L3	2.44253e-44	-3.77169	0.052	0.328	8.93991e-40	1.03178e-40	-4.20325	0.063	0.346	3.77642e-36	1.03178e-40	4.88506e-44
PLCL2	2.68882e-44	-4.99572	0.011	0.258	9.84136e-40	1.68395e-35	-4.19032	0.021	0.262	6.16342e-31	1.68395e-35	5.37765e-44
SH3PXD2B	2.96578e-30	1.05876	0.609	0.336	1.0855e-25	3.04859e-44	1.23029	0.672	0.343	1.11581e-39	2.96578e-30	6.09717e-44
SPRY2	2.37273e-33	1.33608	0.431	0.161	8.68442e-29	3.58735e-44	1.83087	0.424	0.146	1.31301e-39	2.37273e-33	7.17471e-44
KCNQ3	3.1316e-43	-4.49415	0.034	0.293	1.1462e-38	3.62877e-44	-4.31727	0.038	0.333	1.32817e-39	3.1316e-43	7.25755e-44
MS4A7	3.69015e-44	-5.08504	0.012	0.259	1.35063e-39	6.77939e-41	-4.67499	0.015	0.282	2.48133e-36	6.77939e-41	7.38031e-44
SKIL	4.12589e-44	-2.34376	0.138	0.449	1.51012e-39	6.46192e-26	-1.70844	0.153	0.397	2.36513e-21	6.46192e-26	8.25179e-44
TTC4	4.97558e-30	1.76573	0.361	0.133	1.82111e-25	5.49354e-44	1.995	0.396	0.128	2.01069e-39	4.97558e-30	1.09871e-43
FNBP1L	5.60655e-44	-4.61946	0.019	0.271	2.05206e-39	1.5369e-32	-3.39107	0.029	0.262	5.62522e-28	1.5369e-32	1.12131e-43
ZMYND8	2.32625e-42	1.43849	0.613	0.317	8.51432e-38	5.6765e-44	1.36878	0.65	0.374	2.07766e-39	2.32625e-42	1.1353e-43
TBC1D4	5.79882e-44	-7.72613	0.003	0.238	2.12243e-39	1.03709e-36	-8.1529	0.002	0.235	3.79587e-32	1.03709e-36	1.15976e-43
PHACTR1	3.91746e-40	-2.5122	0.17	0.457	1.43383e-35	7.85676e-44	-2.48972	0.209	0.52	2.87565e-39	3.91746e-40	1.57135e-43
PRELID2	2.68468e-23	2.32926	0.297	0.109	9.82621e-19	9.5274e-44	2.9029	0.35	0.1	3.48712e-39	2.68468e-23	1.90548e-43
SRRM1	5.82011e-41	1.12109	0.74	0.486	2.13022e-36	1.05153e-43	1.16766	0.743	0.459	3.8487e-39	5.82011e-41	2.10306e-43
MAFB	1.17584e-43	-4.67496	0.018	0.267	4.30367e-39	1.88669e-26	-3.6997	0.024	0.217	6.90547e-22	1.88669e-26	2.35167e-43
DSCAM	8.98094e-36	-6.85343	0.007	0.206	3.28711e-31	1.1814e-43	-5.78769	0.019	0.301	4.32406e-39	8.98094e-36	2.36281e-43
KLF6	1.26797e-43	-2.21101	0.316	0.596	4.6409e-39	2.22028e-17	-1.4761	0.341	0.509	8.12643e-13	2.22028e-17	2.53594e-43
RAB30-DT	3.25198e-40	1.42165	0.535	0.238	1.19026e-35	1.42726e-43	1.43644	0.573	0.275	5.2239e-39	3.25198e-40	2.85451e-43
ABCA8	1.51343e-37	2.93156	0.226	0.024	5.5393e-33	1.4652e-43	2.51268	0.232	0.032	5.36276e-39	1.51343e-37	2.93039e-43
MOG	1.59945e-24	3.08133	0.134	0.009	5.85416e-20	1.74597e-43	4.98741	0.156	0.006	6.39041e-39	1.59945e-24	3.49193e-43
SRRM2	1.54902e-28	-1.0192	0.539	0.723	5.66958e-24	1.78037e-43	-1.32099	0.52	0.741	6.51634e-39	1.54902e-28	3.56075e-43
MPZL1	4.97045e-41	-3.12292	0.064	0.337	1.81923e-36	1.8262e-43	-3.19932	0.075	0.382	6.68408e-39	4.97045e-41	3.6524e-43
ZNF146	2.40179e-43	1.69521	0.529	0.228	8.79079e-39	1.8538e-43	1.63592	0.525	0.235	6.7851e-39	2.40179e-43	3.70761e-43
PITPNC1	3.76772e-27	-2.78849	0.13	0.346	1.37902e-22	2.11499e-43	-2.97653	0.118	0.427	7.74106e-39	3.76772e-27	4.22997e-43
LNCAROD	2.98922e-43	-8.20245	0.004	0.237	1.09408e-38	2.47338e-42	-6.93347	0.014	0.284	9.05282e-38	2.47338e-42	5.97844e-43
FARP1	6.10123e-35	-4.2769	0.016	0.224	2.23311e-30	3.41919e-43	-5.12744	0.014	0.292	1.25146e-38	6.10123e-35	6.83838e-43
LRRC1	3.97328e-43	1.63932	0.369	0.086	1.45426e-38	1.40924e-40	1.44174	0.395	0.125	5.15797e-36	1.40924e-40	7.94655e-43
MPC1	4.002e-43	1.77273	0.428	0.131	1.46477e-38	3.81598e-37	1.48323	0.429	0.166	1.39669e-32	3.81598e-37	8.004e-43
RIMKLB	4.58029e-43	-3.24591	0.068	0.351	1.67643e-38	1.38866e-30	-2.45947	0.089	0.337	5.08263e-26	1.38866e-30	9.16058e-43
KYNU	5.309e-43	-7.5935	0.004	0.236	1.94315e-38	8.82372e-32	-5.65221	0.012	0.226	3.22957e-27	8.82372e-32	1.0618e-42
ENG	5.51259e-43	-4.79348	0.011	0.252	2.01766e-38	2.5241e-34	-4.4274	0.017	0.251	9.23845e-30	2.5241e-34	1.10252e-42
ARHGAP18	5.71349e-43	-4.87267	0.011	0.251	2.09119e-38	2.5676e-40	-3.76835	0.022	0.294	9.39768e-36	2.5676e-40	1.1427e-42
RBMS3	8.14401e-37	-4.89337	0.041	0.27	2.98079e-32	6.54927e-43	-5.22286	0.039	0.325	2.3971e-38	8.14401e-37	1.30985e-42
ABCC4	7.31939e-43	-5.91753	0.005	0.239	2.67897e-38	6.72735e-42	-5.65056	0.005	0.271	2.46228e-37	6.72735e-42	1.46388e-42
NRCAM	1.9164e-38	1.52023	0.576	0.261	7.0142e-34	7.38709e-43	1.59138	0.619	0.315	2.70375e-38	1.9164e-38	1.47742e-42
CADPS2	7.44111e-43	-5.43238	0.011	0.25	2.72352e-38	1.23988e-28	-5.04072	0.012	0.207	4.5381e-24	1.23988e-28	1.48822e-42
OSBPL3	9.78304e-43	-5.35086	0.01	0.247	3.58069e-38	1.22737e-35	-3.75529	0.031	0.28	4.49228e-31	1.22737e-35	1.95661e-42
ANKRD30B	4.80262e-18	5.72212	0.108	0.011	1.75781e-13	1.08477e-42	8.1344	0.16	0.008	3.97037e-38	4.80262e-18	2.16954e-42
SP140	1.5019e-42	-4.42519	0.026	0.276	5.4971e-38	1.56239e-08	-2.2138	0.026	0.101	0.00057185	1.56239e-08	3.0038e-42
KIF5C	3.97198e-31	0.803274	0.566	0.271	1.45378e-26	1.82124e-42	0.988047	0.621	0.274	6.66592e-38	3.97198e-31	3.64248e-42
CEP290	1.91122e-42	1.59539	0.488	0.184	6.99526e-38	7.50167e-27	1.11954	0.46	0.224	2.74568e-22	7.50167e-27	3.82244e-42
ITGAX	2.9313e-42	-4.76138	0.012	0.25	1.07288e-37	1.52729e-31	-4.65821	0.017	0.233	5.59003e-27	1.52729e-31	5.8626e-42
CLU	3.40515e-42	0.746727	0.57	0.221	1.24632e-37	2.17542e-26	0.119914	0.59	0.298	7.96225e-22	2.17542e-26	6.81031e-42
UGCG	4.61595e-42	-2.99486	0.092	0.375	1.68948e-37	5.80346e-30	-2.41652	0.118	0.363	2.12412e-25	5.80346e-30	9.2319e-42
B4GALT1	4.69606e-42	-4.47926	0.023	0.269	1.71881e-37	7.94681e-28	-3.31595	0.036	0.245	2.90861e-23	7.94681e-28	9.39212e-42
NUP58	1.61572e-37	1.13969	0.647	0.365	5.91371e-33	5.39827e-42	1.21134	0.628	0.329	1.97582e-37	1.61572e-37	1.07965e-41
NPL	3.26084e-39	-3.23197	0.074	0.332	1.1935e-34	5.56981e-42	-3.49132	0.103	0.393	2.0386e-37	3.26084e-39	1.11396e-41
AC092881.2	1.62107e-25	4.92842	0.127	0.004	5.93328e-21	5.61339e-42	4.22313	0.149	0.005	2.05456e-37	1.62107e-25	1.12268e-41
MALT1	5.88606e-42	-2.83164	0.073	0.352	2.15436e-37	1.23561e-37	-3.13635	0.063	0.338	4.52247e-33	1.23561e-37	1.17721e-41
DISP1	6.16522e-42	-2.48876	0.119	0.413	2.25653e-37	2.11941e-36	-2.45236	0.117	0.402	7.75724e-32	2.11941e-36	1.23304e-41
MBOAT2	6.34171e-42	1.58852	0.443	0.136	2.32113e-37	3.96255e-38	1.30762	0.48	0.185	1.45033e-33	3.96255e-38	1.26834e-41
PLA2G7	7.07273e-42	-5.08949	0.014	0.25	2.58869e-37	1.52053e-35	-4.82493	0.014	0.25	5.56529e-31	1.52053e-35	1.41455e-41
CNOT2	5.88322e-31	1.06514	0.726	0.507	2.15332e-26	7.11787e-42	1.35086	0.767	0.54	2.60521e-37	5.88322e-31	1.42357e-41
INPP1	7.43096e-42	1.75794	0.451	0.152	2.71981e-37	1.87881e-38	1.59099	0.446	0.172	6.87663e-34	1.87881e-38	1.48619e-41
SMG6	7.80296e-42	1.36373	0.631	0.328	2.85596e-37	1.1535e-40	1.30412	0.652	0.383	4.22192e-36	1.1535e-40	1.56059e-41
LPAR6	8.22293e-42	-2.82718	0.107	0.393	3.00968e-37	1.24575e-28	-2.63771	0.103	0.337	4.55958e-24	1.24575e-28	1.64459e-41
NCKAP5-AS2	4.16369e-13	2.746	0.109	0.023	1.52395e-08	8.87657e-42	3.67852	0.17	0.012	3.24891e-37	4.16369e-13	1.77531e-41
FGF1	1.34133e-26	2.13003	0.276	0.082	4.90941e-22	1.03666e-41	1.88284	0.322	0.084	3.79428e-37	1.34133e-26	2.07332e-41
AQP9	1.09625e-41	-5.94523	0.007	0.236	4.01237e-37	2.91096e-23	-5.28773	0.01	0.171	1.06544e-18	2.91096e-23	2.19249e-41
ADD3	1.16287e-41	1.80417	0.483	0.181	4.25622e-37	4.59345e-30	1.12409	0.489	0.232	1.68125e-25	4.59345e-30	2.32574e-41
TTL	1.31132e-41	1.92942	0.439	0.152	4.79957e-37	5.61646e-41	1.7172	0.432	0.163	2.05568e-36	5.61646e-41	2.62264e-41
RHOH	1.43561e-41	-5.94959	0.005	0.233	5.25448e-37	6.44891e-26	-6.55358	0.003	0.175	2.36036e-21	6.44891e-26	2.87122e-41
CSMD2	1.68022e-41	1.82921	0.342	0.072	6.14977e-37	8.03778e-32	1.08615	0.355	0.116	2.94191e-27	8.03778e-32	3.36044e-41
LUZP1	2.0064e-41	-3.03467	0.063	0.338	7.34364e-37	6.87314e-34	-3.2709	0.046	0.295	2.51564e-29	6.87314e-34	4.01281e-41
OAS3	2.11943e-41	-3.2394	0.045	0.308	7.75732e-37	0.000675414	-2.89808	0.002	0.023	1	0.000675414	4.23886e-41
TBXAS1	2.97644e-35	-3.22943	0.073	0.315	1.08941e-30	2.24949e-41	-4.09696	0.072	0.356	8.23337e-37	2.97644e-35	4.49899e-41
AC138627.1	5.08672e-29	2.55404	0.186	0.022	1.86179e-24	2.55255e-41	2.69705	0.24	0.041	9.3426e-37	5.08672e-29	5.10511e-41
SYNE2	1.22234e-40	-4.131	0.044	0.295	4.47389e-36	3.11192e-41	-3.91614	0.055	0.338	1.13899e-36	1.22234e-40	6.22383e-41
C1QC	3.20399e-41	-4.10401	0.042	0.298	1.17269e-36	6.00521e-20	-2.7719	0.036	0.196	2.19797e-15	6.00521e-20	6.40799e-41
LINC02062	3.31001e-41	2.38901	0.352	0.087	1.2115e-36	8.07263e-20	1.278	0.305	0.133	2.95466e-15	8.07263e-20	6.62003e-41
CD86	3.48932e-41	-6.4289	0.005	0.23	1.27712e-36	5.29098e-33	-5.72336	0.009	0.227	1.93655e-28	5.29098e-33	6.97863e-41
ITSN2	1.61273e-32	1.1036	0.762	0.542	5.90276e-28	3.56833e-41	1.24914	0.748	0.5	1.30605e-36	1.61273e-32	7.13667e-41
MORF4L2	3.75578e-41	0.805554	0.765	0.46	1.37465e-36	1.35473e-37	0.959662	0.726	0.441	4.95846e-33	1.35473e-37	7.51155e-41
PPP1R12B	1.19233e-39	1.1233	0.61	0.3	4.36404e-35	4.06455e-41	1.24934	0.631	0.332	1.48767e-36	1.19233e-39	8.1291e-41
AC246817.1	2.0429e-28	2.40895	0.198	0.029	7.4772e-24	4.15407e-41	3.13876	0.206	0.026	1.52043e-36	2.0429e-28	8.30813e-41
ARHGAP25	6.65713e-41	-7.6159	0.001	0.22	2.43657e-36	1.79622e-24	-7.35803	0.002	0.163	6.57435e-20	1.79622e-24	1.33143e-40
TRIM59	3.6057e-22	2.58375	0.149	0.02	1.31972e-17	7.14647e-41	3.31079	0.175	0.015	2.61568e-36	3.6057e-22	1.42929e-40
ELOVL7	2.02281e-29	0.345018	0.472	0.182	7.40367e-25	7.58233e-41	0.795094	0.441	0.139	2.77521e-36	2.02281e-29	1.51647e-40
CTSC	7.59928e-41	-3.82066	0.04	0.293	2.78141e-36	1.85843e-31	-2.99828	0.048	0.282	6.80204e-27	1.85843e-31	1.51986e-40
LRIF1	6.82408e-30	1.47731	0.41	0.168	2.49768e-25	8.42176e-41	1.71717	0.434	0.161	3.08245e-36	6.82408e-30	1.68435e-40
INPP5D	9.29181e-41	-5.71671	0.007	0.231	3.4009e-36	1.33701e-34	-5.38417	0.005	0.231	4.89359e-30	1.33701e-34	1.85836e-40
LINC00240	9.32346e-30	3.17774	0.197	0.027	3.41248e-25	9.67536e-41	2.82861	0.204	0.026	3.54128e-36	9.32346e-30	1.93507e-40
PTPRM	1.9249e-28	-2.46032	0.197	0.427	7.04534e-24	1.07506e-40	-2.4149	0.184	0.487	3.93484e-36	1.9249e-28	2.15013e-40
WHRN	1.50385e-26	3.4369	0.174	0.023	5.50423e-22	1.2186e-40	3.17218	0.202	0.026	4.46021e-36	1.50385e-26	2.43721e-40
NSUN6	1.35523e-40	1.25384	0.595	0.289	4.96026e-36	9.94487e-35	1.18307	0.583	0.313	3.63992e-30	9.94487e-35	2.71045e-40
SIPA1L2	1.36025e-40	-2.4302	0.14	0.432	4.97863e-36	4.00867e-25	-1.84224	0.173	0.402	1.46721e-20	4.00867e-25	2.72049e-40
CDH8	5.42953e-17	3.05057	0.101	0.01	1.98726e-12	1.48485e-40	4.62692	0.149	0.007	5.43471e-36	5.42953e-17	2.96971e-40
LINC01725	6.36999e-27	3.27103	0.153	0.012	2.33148e-22	1.51625e-40	4.00202	0.17	0.013	5.54962e-36	6.36999e-27	3.0325e-40
MARCKS	1.11295e-31	-2.63116	0.122	0.364	4.07351e-27	1.56441e-40	-2.90914	0.125	0.429	5.72591e-36	1.11295e-31	3.12883e-40
MCF2L2	1.60009e-40	1.46209	0.575	0.272	5.8565e-36	1.7448e-36	1.07057	0.583	0.294	6.38614e-32	1.7448e-36	3.20019e-40
PGAP1	1.19309e-33	0.839846	0.506	0.199	4.36682e-29	1.70493e-40	1.02929	0.537	0.22	6.24023e-36	1.19309e-33	3.40987e-40
NEDD9	1.85673e-39	-5.4779	0.014	0.238	6.79581e-35	1.89901e-40	-4.68786	0.022	0.29	6.95058e-36	1.85673e-39	3.79803e-40
MRPS5	1.98439e-40	1.27029	0.655	0.374	7.26306e-36	7.15312e-36	1.03028	0.688	0.413	2.61811e-31	7.15312e-36	3.96877e-40
CALCRL	2.1147e-40	-5.03908	0.04	0.286	7.74001e-36	1.25668e-34	-3.30251	0.084	0.339	4.59958e-30	1.25668e-34	4.2294e-40
EML4	2.7839e-40	-2.1058	0.283	0.551	1.01893e-35	2.23559e-29	-1.88484	0.304	0.528	8.18249e-25	2.23559e-29	5.56779e-40
PTBP2	2.00996e-32	1.01723	0.643	0.383	7.35665e-28	3.37897e-40	0.976278	0.724	0.434	1.23674e-35	2.00996e-32	6.75793e-40
LTBP1	3.50394e-40	1.81651	0.343	0.079	1.28248e-35	8.23659e-24	0.461865	0.384	0.163	3.01468e-19	8.23659e-24	7.00789e-40
GOLGA3	4.01261e-40	1.68739	0.48	0.192	1.46866e-35	9.45907e-37	1.34902	0.491	0.216	3.46211e-32	9.45907e-37	8.02522e-40
CAMK1D	5.23562e-30	-2.19531	0.026	0.217	1.91629e-25	4.04625e-40	-4.30452	0.027	0.297	1.48097e-35	5.23562e-30	8.09249e-40
SSBP2	7.96604e-36	0.823666	0.736	0.432	2.91565e-31	4.1198e-40	0.898036	0.756	0.463	1.50789e-35	7.96604e-36	8.23961e-40
FANCL	4.46901e-22	1.28143	0.38	0.175	1.6357e-17	4.51958e-40	1.81069	0.407	0.145	1.65421e-35	4.46901e-22	9.03915e-40
ARL15	4.77577e-40	-2.56742	0.166	0.458	1.74798e-35	2.99054e-26	-2.06677	0.208	0.446	1.09457e-21	2.99054e-26	9.55153e-40
CD22	4.15604e-25	3.63188	0.134	0.008	1.52115e-20	4.86988e-40	4.9944	0.136	0.003	1.78242e-35	4.15604e-25	9.73975e-40
EPAS1	6.55705e-40	-5.88044	0.01	0.233	2.39995e-35	1.98449e-39	-5.67873	0.009	0.263	7.26342e-35	1.98449e-39	1.31141e-39
HABP4	6.60518e-40	1.65858	0.435	0.143	2.41756e-35	5.42994e-39	1.49949	0.434	0.165	1.98741e-34	5.42994e-39	1.32104e-39
AP000688.2	3.48715e-22	4.58056	0.115	0.006	1.27633e-17	6.80491e-40	8.82645	0.123	0	2.49067e-35	3.48715e-22	1.36098e-39
TMEM64	1.47566e-18	1.66743	0.182	0.047	5.40108e-14	7.30203e-40	2.50483	0.261	0.054	2.67262e-35	1.47566e-18	1.46041e-39
LAMP2	2.88397e-37	1.19611	0.603	0.31	1.05556e-32	7.38486e-40	1.12663	0.595	0.293	2.70293e-35	2.88397e-37	1.47697e-39
MYO18A	3.73397e-38	1.67408	0.357	0.099	1.36667e-33	8.31954e-40	1.90714	0.393	0.139	3.04504e-35	3.73397e-38	1.66391e-39
ACOT9	8.44954e-40	-3.92186	0.025	0.262	3.09262e-35	8.8949e-19	-2.79037	0.026	0.174	3.25562e-14	8.8949e-19	1.68991e-39
IFITM3	8.7281e-40	-3.89171	0.068	0.331	3.19457e-35	1.64137e-19	-4.48296	0.027	0.177	6.00758e-15	1.64137e-19	1.74562e-39
ADSS	2.88263e-35	1.85156	0.428	0.166	1.05507e-30	1.06958e-39	1.76211	0.455	0.183	3.91476e-35	2.88263e-35	2.13915e-39
BBX	1.13309e-39	1.0611	0.699	0.391	4.14724e-35	6.1811e-39	1.06362	0.715	0.439	2.26235e-34	6.1811e-39	2.26619e-39
PTPRS	2.46859e-38	1.36072	0.386	0.105	9.0353e-34	1.16924e-39	1.10948	0.439	0.146	4.27955e-35	2.46859e-38	2.33849e-39
RAB31	1.02318e-25	-1.60725	0.265	0.492	3.74494e-21	1.26294e-39	-1.9042	0.276	0.567	4.62249e-35	1.02318e-25	2.52588e-39
FA2H	5.89281e-29	3.46559	0.163	0.012	2.15683e-24	1.48598e-39	3.37167	0.173	0.015	5.43884e-35	5.89281e-29	2.97196e-39
NIPAL4	4.35564e-16	2.38041	0.111	0.016	1.59421e-11	1.54172e-39	4.58644	0.139	0.004	5.64284e-35	4.35564e-16	3.08344e-39
CDKL3	1.87188e-39	1.57836	0.424	0.137	6.85126e-35	1.95253e-25	1.34239	0.386	0.173	7.14645e-21	1.95253e-25	3.74375e-39
PRPF6	2.47076e-39	1.59285	0.483	0.195	9.04322e-35	1.43423e-33	1.28038	0.494	0.228	5.24942e-29	1.43423e-33	4.94152e-39
ANGPTL4	2.54623e-39	-3.89164	0.06	0.315	9.31947e-35	2.11396e-37	-4.35271	0.057	0.32	7.7373e-33	2.11396e-37	5.09247e-39
GNAI1	4.32008e-27	1.4119	0.313	0.1	1.58119e-22	2.6169e-39	1.44178	0.381	0.12	9.57813e-35	4.32008e-27	5.23381e-39
PPM1H	1.73491e-16	1.42381	0.209	0.07	6.34994e-12	3.16888e-39	1.84654	0.297	0.072	1.15984e-34	1.73491e-16	6.33776e-39
ZFHX3	6.923e-28	-2.1416	0.204	0.436	2.53389e-23	4.13127e-39	-2.09783	0.237	0.54	1.51208e-34	6.923e-28	8.26253e-39
PSAP	8.35641e-38	0.842868	0.848	0.62	3.05853e-33	4.13133e-39	0.853521	0.871	0.636	1.51211e-34	8.35641e-38	8.26266e-39
PRKY	6.07733e-39	-4.66642	0.007	0.225	2.22436e-34	6.39969e-24	-5.32693	0.009	0.172	2.34235e-19	6.39969e-24	1.21547e-38
MAGI2-AS3	7.0486e-39	1.65557	0.394	0.117	2.57986e-34	8.83488e-33	1.29849	0.398	0.148	3.23365e-28	8.83488e-33	1.40972e-38
TTC37	7.52656e-39	1.09226	0.722	0.437	2.7548e-34	4.15421e-36	0.992945	0.739	0.475	1.52048e-31	4.15421e-36	1.50531e-38
BCAR3	7.87489e-39	-3.23043	0.044	0.293	2.88229e-34	6.28562e-25	-2.44228	0.043	0.241	2.3006e-20	6.28562e-25	1.57498e-38
SCFD2	3.4007e-33	1.47031	0.501	0.234	1.24469e-28	8.44426e-39	1.61232	0.54	0.261	3.09068e-34	3.4007e-33	1.68885e-38
NPC1	1.71217e-17	0.493257	0.653	0.432	6.26671e-13	8.68336e-39	1.1093	0.686	0.402	3.1782e-34	1.71217e-17	1.73667e-38
LARP6	7.87369e-35	2.05089	0.289	0.062	2.88185e-30	8.70413e-39	1.86143	0.274	0.062	3.1858e-34	7.87369e-35	1.74083e-38
DISC1FP1	2.16341e-23	2.60592	0.148	0.017	7.91828e-19	8.97065e-39	3.67918	0.166	0.014	3.28335e-34	2.16341e-23	1.79413e-38
CHD2	2.77806e-21	0.569989	0.876	0.71	1.0168e-16	9.69586e-39	1.01611	0.88	0.667	3.54878e-34	2.77806e-21	1.93917e-38
AC106791.1	2.68882e-24	2.40452	0.205	0.044	9.84136e-20	1.02513e-38	2.39199	0.262	0.056	3.75207e-34	2.68882e-24	2.05026e-38
GALNT7	9.9311e-17	1.04274	0.375	0.196	3.63488e-12	1.03333e-38	1.30364	0.477	0.187	3.78207e-34	9.9311e-17	2.06665e-38
RNASET2	1.04494e-38	-4.97522	0.011	0.23	3.8246e-34	2.68226e-33	-3.64936	0.027	0.263	9.81734e-29	2.68226e-33	2.08989e-38
NRXN1	2.59531e-20	-4.27064	0.036	0.177	9.49911e-16	1.23756e-38	-4.88043	0.038	0.299	4.52961e-34	2.59531e-20	2.47513e-38
GCLM	1.67048e-16	0.699406	0.35	0.171	6.11413e-12	1.43493e-38	1.68768	0.395	0.138	5.252e-34	1.67048e-16	2.86987e-38
AL139260.1	2.33221e-20	0.97813	0.331	0.141	8.53614e-16	1.44582e-38	1.83226	0.381	0.128	5.29185e-34	2.33221e-20	2.89164e-38
SLC31A2	1.56803e-27	1.80512	0.306	0.097	5.73916e-23	1.45598e-38	2.1146	0.333	0.099	5.32902e-34	1.56803e-27	2.91195e-38
TMIGD3	1.92343e-38	-4.7898	0.015	0.237	7.03996e-34	1.05687e-28	-4.67921	0.012	0.208	3.86826e-24	1.05687e-28	3.84687e-38
OFD1	6.27332e-31	1.40605	0.454	0.2	2.2961e-26	1.95057e-38	1.55279	0.482	0.213	7.13928e-34	6.27332e-31	3.90114e-38
ELL2	6.49863e-10	0.146834	0.919	0.745	2.37856e-05	2.08824e-38	0.746195	0.901	0.699	7.64317e-34	6.49863e-10	4.17648e-38
MEF2A	2.26214e-38	-1.35677	0.705	0.773	8.27967e-34	7.34016e-16	-0.939425	0.703	0.718	2.68657e-11	7.34016e-16	4.52429e-38
LINC01578	2.37281e-38	0.824101	0.739	0.455	8.68472e-34	1.39866e-30	0.879259	0.717	0.485	5.11922e-26	1.39866e-30	4.74562e-38
PLEKHH2	3.63943e-25	1.62046	0.269	0.08	1.33207e-20	2.87661e-38	2.09543	0.316	0.087	1.05287e-33	3.63943e-25	5.75322e-38
CTNNA1	2.75692e-35	0.902412	0.733	0.477	1.00906e-30	2.98006e-38	1.0399	0.724	0.482	1.09073e-33	2.75692e-35	5.96012e-38
MIR222HG	3.12012e-38	-3.76976	0.055	0.303	1.14199e-33	1.59057e-19	-3.18483	0.038	0.197	5.82165e-15	1.59057e-19	6.24023e-38
MKNK1	3.21541e-38	-3.46426	0.03	0.267	1.17687e-33	4.92523e-37	-3.60187	0.046	0.306	1.80268e-32	4.92523e-37	6.43083e-38
PROX1	3.10482e-32	2.14589	0.295	0.075	1.13639e-27	3.29488e-38	1.77317	0.314	0.083	1.20596e-33	3.10482e-32	6.58977e-38
AC006230.1	3.42441e-38	-8.84344	0	0.204	1.25337e-33	7.22227e-33	-8.55653	0	0.21	2.64342e-28	7.22227e-33	6.84883e-38
CD163L1	3.6926e-38	-6.15266	0.008	0.221	1.35153e-33	1.27924e-27	-5.25388	0.015	0.206	4.68213e-23	1.27924e-27	7.38519e-38
PLXNA2	3.70892e-38	-6.88167	0.001	0.207	1.3575e-33	4.51081e-34	-7.57875	0.002	0.221	1.651e-29	4.51081e-34	7.41785e-38
TPT1-AS1	3.98706e-38	1.46353	0.512	0.218	1.4593e-33	4.13395e-33	1.08354	0.564	0.288	1.51307e-28	4.13395e-33	7.97412e-38
RHOB	1.99298e-22	-2.26332	0.133	0.328	7.29452e-18	4.2016e-38	-2.94244	0.148	0.427	1.53783e-33	1.99298e-22	8.40319e-38
WDFY4	4.49752e-38	-6.08743	0.005	0.215	1.64614e-33	7.93266e-28	-6.11412	0.003	0.187	2.90343e-23	7.93266e-28	8.99503e-38
ATP6V0D2	8.89084e-21	3.80211	0.124	0.012	3.25414e-16	5.71661e-38	4.67845	0.139	0.006	2.09233e-33	8.89084e-21	1.14332e-37
GXYLT2	9.89123e-23	3.73374	0.118	0.006	3.62029e-18	6.22224e-38	3.96198	0.153	0.01	2.2774e-33	9.89123e-23	1.24445e-37
GPRIN3	1.15766e-35	-5.92621	0.007	0.206	4.23715e-31	6.42227e-38	-5.69104	0.009	0.254	2.35062e-33	1.15766e-35	1.28445e-37
PEG3	3.83059e-24	2.13594	0.182	0.032	1.40204e-19	6.66685e-38	3.6416	0.173	0.018	2.44013e-33	3.83059e-24	1.33337e-37
RBM28	6.92484e-38	1.35788	0.56	0.261	2.53456e-33	1.13457e-21	0.854531	0.516	0.302	4.15262e-17	1.13457e-21	1.38497e-37
PLEKHH1	7.68799e-17	1.67481	0.241	0.093	2.81388e-12	7.06595e-38	2.1037	0.295	0.075	2.58621e-33	7.68799e-17	1.41319e-37
C11orf96	9.8294e-38	1.1237	0.352	0.089	3.59766e-33	1.31798e-13	-0.652451	0.328	0.159	4.82392e-09	1.31798e-13	1.96588e-37
CMTM7	9.93552e-38	-3.97595	0.023	0.249	3.6365e-33	2.94183e-20	-2.85068	0.029	0.189	1.07674e-15	2.94183e-20	1.9871e-37
TMEM144	4.34494e-25	1.53293	0.401	0.181	1.59029e-20	1.10279e-37	1.87721	0.419	0.161	4.03632e-33	4.34494e-25	2.20558e-37
BIN1	3.0006e-18	1.24623	0.335	0.156	1.09825e-13	1.22033e-37	1.73194	0.358	0.116	4.46651e-33	3.0006e-18	2.44065e-37
FSD1L	3.39738e-32	1.62299	0.409	0.159	1.24347e-27	1.41189e-37	1.54575	0.412	0.153	5.16766e-33	3.39738e-32	2.82378e-37
RUFY3	1.24494e-36	0.93672	0.718	0.435	4.55659e-32	1.45039e-37	1.00343	0.714	0.435	5.30857e-33	1.24494e-36	2.90078e-37
KCNH1	1.47933e-37	2.41841	0.26	0.039	5.41449e-33	3.68813e-26	1.1059	0.292	0.097	1.34989e-21	3.68813e-26	2.95865e-37
NFASC	1.8467e-37	1.18979	0.41	0.12	6.75911e-33	1.51127e-36	0.814876	0.48	0.177	5.5314e-32	1.51127e-36	3.6934e-37
CDK13	3.15048e-32	1.07063	0.718	0.485	1.15311e-27	1.97408e-37	1.07001	0.732	0.5	7.22531e-33	3.15048e-32	3.94815e-37
MON2	1.65644e-34	0.968736	0.752	0.518	6.06273e-30	1.97765e-37	0.991949	0.791	0.55	7.23838e-33	1.65644e-34	3.95529e-37
CMPK2	2.0918e-37	-2.96731	0.055	0.303	7.65619e-33	0.0180698	-3.60545	0	0.01	1	0.0180698	4.1836e-37
TMEM165	7.19092e-17	0.547359	0.729	0.567	2.63195e-12	2.29681e-37	0.974903	0.784	0.548	8.40656e-33	7.19092e-17	4.59362e-37
MAN2A1	2.20277e-27	0.639682	0.676	0.4	8.06235e-23	2.64042e-37	1.04472	0.691	0.413	9.66419e-33	2.20277e-27	5.28084e-37
DMD	1.83716e-25	1.13003	0.298	0.094	6.72418e-21	2.79591e-37	1.56926	0.377	0.128	1.02333e-32	1.83716e-25	5.59183e-37
IER3	3.71357e-37	-3.95762	0.057	0.302	1.3592e-32	5.13543e-31	-3.52415	0.06	0.293	1.87962e-26	5.13543e-31	7.42714e-37
DYNC1I1	1.66948e-26	1.46085	0.233	0.05	6.11048e-22	4.07353e-37	1.96157	0.28	0.067	1.49095e-32	1.66948e-26	8.14707e-37
LINC02798	4.09483e-37	-4.01657	0.027	0.255	1.49875e-32	2.14256e-11	-2.24561	0.038	0.141	7.84199e-07	2.14256e-11	8.18966e-37
ITGB3BP	6.356e-33	1.54637	0.464	0.203	2.32636e-28	4.32951e-37	1.39115	0.508	0.226	1.58464e-32	6.356e-33	8.65902e-37
SPOCD1	7.62628e-22	3.72908	0.137	0.016	2.79129e-17	4.40391e-37	3.88687	0.173	0.019	1.61187e-32	7.62628e-22	8.80782e-37
LPAR1	4.65883e-37	1.09908	0.557	0.239	1.70518e-32	1.99479e-32	0.925081	0.583	0.284	7.30114e-28	1.99479e-32	9.31766e-37
EPRS	4.6878e-37	1.4346	0.491	0.207	1.71578e-32	4.601e-30	0.970255	0.521	0.273	1.68401e-25	4.601e-30	9.37561e-37
CA2	2.08093e-27	1.49371	0.234	0.05	7.6164e-23	4.9617e-37	1.90675	0.24	0.047	1.81603e-32	2.08093e-27	9.92341e-37
MYO5A	3.25996e-35	0.959606	0.624	0.319	1.19318e-30	5.23629e-37	0.953285	0.678	0.373	1.91654e-32	3.25996e-35	1.04726e-36
AHR	1.4543e-18	0.837974	0.353	0.169	5.32288e-14	5.33219e-37	1.62163	0.403	0.147	1.95164e-32	1.4543e-18	1.06644e-36
HCLS1	5.64562e-37	-4.0641	0.011	0.224	2.06635e-32	3.36592e-31	-4.1068	0.012	0.225	1.23196e-26	3.36592e-31	1.12912e-36
KCNJ2	7.62891e-25	1.9731	0.22	0.05	2.79226e-20	5.68055e-37	2.13299	0.252	0.053	2.07914e-32	7.62891e-25	1.13611e-36
PCDH9-AS4	1.02847e-28	5.90734	0.138	0.003	3.76432e-24	5.76051e-37	4.49224	0.134	0.005	2.1084e-32	1.02847e-28	1.1521e-36
VSIG4	8.37675e-37	-4.71304	0.011	0.22	3.06597e-32	2.16758e-29	-4.99016	0.027	0.235	7.93356e-25	2.16758e-29	1.67535e-36
CAST	1.44699e-15	0.457121	0.756	0.559	5.29613e-11	8.77316e-37	0.882577	0.772	0.512	3.21107e-32	1.44699e-15	1.75463e-36
ST8SIA4	7.90032e-35	-5.91483	0.005	0.199	2.8916e-30	8.92431e-37	-6.61488	0.005	0.242	3.26639e-32	7.90032e-35	1.78486e-36
COL4A2	1.21629e-30	-6.91567	0.005	0.177	4.45173e-26	9.02088e-37	-6.53108	0.012	0.253	3.30173e-32	1.21629e-30	1.80418e-36
GNG7	9.31258e-37	1.59946	0.456	0.183	3.4085e-32	9.34768e-28	1.14617	0.467	0.232	3.42134e-23	9.34768e-28	1.86252e-36
FMNL3	1.01174e-36	-2.46775	0.086	0.347	3.70309e-32	1.26564e-32	-2.35434	0.096	0.356	4.63237e-28	1.26564e-32	2.02349e-36
MGAT4A	1.03172e-36	-2.47162	0.118	0.384	3.7762e-32	3.52181e-29	-2.19441	0.137	0.383	1.28902e-24	3.52181e-29	2.06344e-36
MIR99AHG	1.1031e-36	0.968032	0.514	0.198	4.03745e-32	1.42789e-09	0.179672	0.575	0.374	5.22621e-05	1.42789e-09	2.2062e-36
EGFR	1.46781e-33	-6.95175	0.004	0.189	5.37233e-29	1.12581e-36	-5.26594	0.012	0.254	4.12057e-32	1.46781e-33	2.25162e-36
PLEKHM1	1.24977e-36	1.53813	0.465	0.188	4.57427e-32	5.95076e-34	1.34281	0.446	0.193	2.17804e-29	5.95076e-34	2.49953e-36
AC104596.1	1.25866e-36	2.15531	0.306	0.066	4.60681e-32	1.68571e-24	1.45067	0.316	0.12	6.16985e-20	1.68571e-24	2.51731e-36
EBF1	1.43982e-36	-5.42291	0.007	0.212	5.2699e-32	1.75508e-31	-8.30864	0.003	0.208	6.42376e-27	1.75508e-31	2.87965e-36
GRID1	1.47396e-36	1.5405	0.356	0.095	5.39485e-32	2.19573e-31	0.756596	0.436	0.163	8.03659e-27	2.19573e-31	2.94793e-36
RAD50	1.5361e-36	1.24744	0.555	0.267	5.62228e-32	4.62646e-27	0.881264	0.576	0.326	1.69333e-22	4.62646e-27	3.0722e-36
MYO10	1.65172e-36	-3.42784	0.047	0.285	6.04547e-32	2.08639e-36	-3.5072	0.053	0.312	7.63639e-32	2.08639e-36	3.30345e-36
LANCL1	2.27713e-16	1.39426	0.233	0.086	8.33452e-12	1.67689e-36	1.72595	0.336	0.101	6.13757e-32	2.27713e-16	3.35377e-36
NT5DC1	9.0739e-21	1.85496	0.26	0.091	3.32114e-16	1.79884e-36	1.76574	0.36	0.118	6.58392e-32	9.0739e-21	3.59767e-36
DISC1	1.98337e-36	-2.31812	0.119	0.39	7.25933e-32	7.72469e-35	-2.11822	0.17	0.446	2.82732e-30	7.72469e-35	3.96674e-36
MIR137HG	6.96621e-24	3.39883	0.123	0.006	2.5497e-19	2.00751e-36	3.61798	0.151	0.011	7.34769e-32	6.96621e-24	4.01502e-36
BTD	2.13994e-36	1.63446	0.386	0.118	7.83238e-32	8.16626e-33	1.53216	0.369	0.136	2.98893e-28	8.16626e-33	4.27987e-36
PAXBP1	2.26428e-36	1.16142	0.739	0.488	8.28751e-32	9.49734e-22	0.840323	0.729	0.551	3.47612e-17	9.49734e-22	4.52857e-36
ADK	7.60333e-27	0.727536	0.772	0.546	2.7829e-22	2.42386e-36	0.874558	0.787	0.54	8.87156e-32	7.60333e-27	4.84771e-36
MYO6	6.19764e-36	0.842183	0.711	0.395	2.2684e-31	2.49877e-36	0.835211	0.731	0.441	9.14575e-32	6.19764e-36	4.99754e-36
PDGFB	2.59314e-36	-6.41679	0.004	0.204	9.49115e-32	5.22123e-23	-7.11679	0.002	0.154	1.91102e-18	5.22123e-23	5.18628e-36
TANC1	1.40863e-34	0.946605	0.621	0.31	5.15571e-30	2.66498e-36	1.06791	0.684	0.407	9.75409e-32	1.40863e-34	5.32996e-36
GNA12	2.73605e-36	-2.59501	0.103	0.363	1.00142e-31	7.74681e-36	-2.56171	0.113	0.391	2.83541e-31	7.74681e-36	5.47211e-36
LRRFIP2	8.55679e-20	0.632683	0.681	0.464	3.13187e-15	2.79378e-36	1.04123	0.695	0.422	1.02255e-31	8.55679e-20	5.58756e-36
SOD2	2.87574e-36	-3.35325	0.187	0.45	1.05255e-31	1.7376e-34	-2.93359	0.204	0.467	6.35981e-30	1.7376e-34	5.75148e-36
C5AR1	3.22982e-36	-3.93445	0.025	0.246	1.18215e-31	2.4226e-28	-4.85109	0.012	0.206	8.86695e-24	2.4226e-28	6.45964e-36
LINC01374	3.31701e-36	-4.35682	0.004	0.204	1.21406e-31	1.24101e-35	-5.15239	0.005	0.236	4.54221e-31	1.24101e-35	6.63401e-36
COL4A1	1.2399e-24	-6.14273	0.008	0.152	4.53817e-20	3.73313e-36	-6.18664	0.015	0.255	1.36636e-31	1.2399e-24	7.46627e-36
FBXO32	4.27334e-36	2.16856	0.316	0.075	1.56408e-31	7.21865e-17	1.38962	0.268	0.117	2.6421e-12	7.21865e-17	8.54668e-36
PRMT3	4.34199e-36	1.68163	0.428	0.161	1.58921e-31	4.86826e-36	1.79434	0.441	0.183	1.78183e-31	4.86826e-36	8.68399e-36
ESCO1	4.3805e-36	1.60149	0.491	0.209	1.60331e-31	1.04216e-18	1.04926	0.467	0.28	3.8144e-14	1.04216e-18	8.761e-36
HCK	5.55953e-36	-6.56492	0.004	0.202	2.03484e-31	4.93518e-31	-6.56621	0.003	0.206	1.80633e-26	4.93518e-31	1.11191e-35
SPATA13	1.94513e-27	1.14728	0.542	0.297	7.11937e-23	5.95961e-36	1.22915	0.569	0.29	2.18128e-31	1.94513e-27	1.19192e-35
ZNF516	6.2235e-36	-4.51045	0.016	0.227	2.27786e-31	3.04363e-30	-4.27765	0.014	0.221	1.114e-25	3.04363e-30	1.2447e-35
PARP9	6.75736e-36	-1.75027	0.223	0.499	2.47326e-31	0.0604685	-0.693972	0.105	0.133	1	0.0604685	1.35147e-35
SEC22B	4.71221e-32	1.40647	0.465	0.206	1.72472e-27	7.021e-36	1.39083	0.487	0.221	2.56976e-31	4.71221e-32	1.4042e-35
SPAG9	1.13214e-21	0.481997	0.886	0.745	4.14374e-17	7.08155e-36	0.722444	0.93	0.761	2.59192e-31	1.13214e-21	1.41631e-35
SESN2	3.84999e-26	1.9293	0.269	0.076	1.40914e-21	8.17037e-36	2.03961	0.266	0.065	2.99044e-31	3.84999e-26	1.63407e-35
DMXL1	4.68522e-26	0.893356	0.647	0.399	1.71484e-21	8.40937e-36	1.04077	0.664	0.401	3.07791e-31	4.68522e-26	1.68187e-35
JDP2	9.85789e-36	-4.8772	0.014	0.22	3.60809e-31	6.01117e-20	-3.09111	0.033	0.191	2.20015e-15	6.01117e-20	1.97158e-35
ADGRL4	1.3256e-35	-6.9073	0.007	0.205	4.85182e-31	2.37198e-23	-5.83445	0.01	0.172	8.6817e-19	2.37198e-23	2.65119e-35
PRKCA	5.80565e-27	-1.84694	0.194	0.434	2.12493e-22	1.43645e-35	-1.91951	0.225	0.506	5.25755e-31	5.80565e-27	2.8729e-35
LPL	1.48586e-35	-9.33983	0	0.19	5.4384e-31	6.07912e-23	-5.56532	0.009	0.166	2.22502e-18	6.07912e-23	2.97172e-35
SPART	8.37975e-23	0.787874	0.59	0.359	3.06707e-18	1.50523e-35	1.06646	0.59	0.306	5.50929e-31	8.37975e-23	3.01046e-35
ARPC1B	1.51047e-35	-2.91679	0.045	0.281	5.52849e-31	6.6768e-25	-2.1782	0.075	0.291	2.44378e-20	6.6768e-25	3.02095e-35
PRKACB	1.5478e-35	1.13252	0.473	0.185	5.66512e-31	1.15263e-31	1.06852	0.485	0.221	4.21876e-27	1.15263e-31	3.09561e-35
UBXN2A	1.14622e-14	0.863436	0.425	0.252	4.19526e-10	1.6408e-35	1.36733	0.489	0.223	6.0055e-31	1.14622e-14	3.2816e-35
POPDC3	1.2378e-14	3.1604	0.085	0.008	4.53048e-10	1.84166e-35	4.76527	0.129	0.005	6.74066e-31	1.2378e-14	3.68332e-35
CLCF1	2.83783e-26	2.1821	0.245	0.061	1.03867e-21	1.84927e-35	2.48389	0.235	0.049	6.76852e-31	2.83783e-26	3.69854e-35
RAP1GDS1	1.87455e-35	1.10273	0.636	0.339	6.86103e-31	1.18126e-29	0.952144	0.631	0.37	4.32354e-25	1.18126e-29	3.74909e-35
HNMT	5.46296e-22	-3.95002	0.01	0.142	1.9995e-17	1.89161e-35	-5.35558	0.009	0.241	6.92347e-31	5.46296e-22	3.78321e-35
PLXDC2	2.16646e-35	-3.71081	0.215	0.445	7.92945e-31	6.43091e-24	-3.54479	0.283	0.444	2.35378e-19	6.43091e-24	4.33291e-35
NFIA	1.44335e-32	0.937406	0.602	0.298	5.28279e-28	2.25091e-35	0.939394	0.679	0.376	8.23857e-31	1.44335e-32	4.50183e-35
HIF1A-AS3	2.67572e-29	-1.83871	0.092	0.32	9.79339e-25	2.38615e-35	-2.88429	0.087	0.36	8.73355e-31	2.67572e-29	4.7723e-35
SCIN	2.78604e-35	-6.82483	0.004	0.198	1.01972e-30	9.42084e-15	-4.51805	0.007	0.111	3.44812e-10	9.42084e-15	5.57208e-35
LRRK1	2.96604e-35	-5.86648	0.004	0.198	1.0856e-30	2.39264e-33	-4.96831	0.01	0.232	8.7573e-29	2.39264e-33	5.93207e-35
LRRC49	1.23931e-28	1.76209	0.338	0.113	4.53599e-24	3.15068e-35	1.72714	0.367	0.127	1.15318e-30	1.23931e-28	6.30135e-35
FOS	9.10553e-19	-1.99443	0.26	0.432	3.33272e-14	3.74903e-35	-2.63802	0.233	0.478	1.37218e-30	9.10553e-19	7.49805e-35
SERPINB9	4.25055e-35	-3.01803	0.063	0.305	1.55574e-30	7.48688e-26	-2.80575	0.048	0.251	2.74027e-21	7.48688e-26	8.5011e-35
UBN2	4.6528e-35	1.35699	0.555	0.271	1.70297e-30	3.43144e-25	1.19003	0.521	0.306	1.25594e-20	3.43144e-25	9.30561e-35
CERS6	2.32142e-27	-3.77112	0.027	0.205	8.49661e-23	4.76046e-35	-3.91653	0.031	0.275	1.74238e-30	2.32142e-27	9.52092e-35
CSGALNACT1	6.49975e-21	-5.88238	0.007	0.128	2.37897e-16	4.9245e-35	-6.94256	0.005	0.232	1.80242e-30	6.49975e-21	9.849e-35
AC108047.1	5.68422e-31	3.72427	0.183	0.018	2.08048e-26	5.1403e-35	2.90274	0.199	0.032	1.8814e-30	5.68422e-31	1.02806e-34
SYTL3	4.19865e-29	-5.05263	0.008	0.176	1.53675e-24	5.50266e-35	-5.35095	0.015	0.249	2.01403e-30	4.19865e-29	1.10053e-34
NCKAP1L	5.8284e-35	-6.32369	0.003	0.194	2.13325e-30	1.8752e-29	-5.73566	0.007	0.202	6.86343e-25	1.8752e-29	1.16568e-34
THAP6	6.00812e-35	2.08428	0.372	0.126	2.19903e-30	8.04723e-35	1.64344	0.377	0.136	2.94537e-30	8.04723e-35	1.20162e-34
CD83	6.90273e-35	-5.19624	0.01	0.208	2.52647e-30	7.52242e-22	-5.55397	0.003	0.15	2.75328e-17	7.52242e-22	1.38055e-34
LILRB1	7.94906e-35	-5.28611	0.003	0.194	2.90944e-30	9.68598e-25	-6.30578	0.002	0.165	3.54516e-20	9.68598e-25	1.58981e-34
AC005670.3	2.68047e-20	1.08803	0.458	0.27	9.8108e-16	7.96246e-35	1.4836	0.501	0.246	2.91434e-30	2.68047e-20	1.59249e-34
PALM2-AKAP2	8.43224e-35	0.765017	0.558	0.247	3.08628e-30	1.34953e-30	0.515736	0.528	0.24	4.93941e-26	1.34953e-30	1.68645e-34
MECOM	8.44301e-35	-7.29926	0.01	0.206	3.09022e-30	5.63708e-23	-8.16903	0.007	0.163	2.06323e-18	5.63708e-23	1.6886e-34
SOBP	5.40695e-30	1.55807	0.365	0.126	1.979e-25	9.20493e-35	1.45513	0.405	0.152	3.3691e-30	5.40695e-30	1.84099e-34
NABP1	1.08335e-34	-2.59069	0.088	0.34	3.96516e-30	9.45318e-35	-2.75537	0.079	0.342	3.45996e-30	1.08335e-34	1.89064e-34
PCED1B	9.65527e-25	-5.64309	0.004	0.144	3.53393e-20	1.06263e-34	-6.64027	0.007	0.232	3.88933e-30	9.65527e-25	2.12526e-34
PREPL	2.51861e-33	0.889783	0.579	0.278	9.21835e-29	1.14234e-34	0.948701	0.599	0.31	4.18107e-30	2.51861e-33	2.28468e-34
MCTP1	1.22791e-34	-5.45948	0.018	0.223	4.49428e-30	4.47591e-29	-4.79127	0.019	0.222	1.63823e-24	4.47591e-29	2.45582e-34
DICER1	5.01071e-28	0.773131	0.673	0.432	1.83397e-23	1.24732e-34	1.08436	0.719	0.48	4.5653e-30	5.01071e-28	2.49463e-34
GALNT13	1.27919e-34	0.640766	0.465	0.153	4.68197e-30	8.47606e-30	0.410527	0.528	0.223	3.10232e-25	8.47606e-30	2.55838e-34
FUT8	9.99633e-28	0.95599	0.503	0.25	3.65876e-23	1.46442e-34	1.09558	0.569	0.286	5.35991e-30	9.99633e-28	2.92883e-34
GRID2	7.58463e-19	-3.78909	0.023	0.151	2.77605e-14	1.76932e-34	-4.45681	0.034	0.274	6.47588e-30	7.58463e-19	3.53864e-34
A2M	3.93115e-31	-4.73736	0.01	0.19	1.43884e-26	1.78691e-34	-5.08692	0.019	0.252	6.54026e-30	3.93115e-31	3.57381e-34
BEST1	9.74556e-21	1.63168	0.253	0.087	3.56697e-16	1.83409e-34	1.74587	0.317	0.098	6.71295e-30	9.74556e-21	3.66818e-34
RALGAPA1	1.84588e-34	0.817873	0.776	0.501	6.75611e-30	1.31586e-30	0.80948	0.774	0.561	4.81618e-26	1.31586e-30	3.69176e-34
GPHN	2.42267e-34	0.850077	0.709	0.394	8.86723e-30	6.11127e-33	0.734944	0.777	0.491	2.23679e-28	6.11127e-33	4.84535e-34
GRB10	3.34068e-33	0.783468	0.472	0.184	1.22272e-28	2.63248e-34	0.921388	0.441	0.171	9.63512e-30	3.34068e-33	5.26495e-34
C1orf198	2.69346e-34	2.58515	0.25	0.043	9.85833e-30	6.39408e-14	1.02451	0.214	0.087	2.3403e-09	6.39408e-14	5.38692e-34
AC068587.4	7.34321e-19	-3.60293	0.066	0.216	2.68769e-14	2.79442e-34	-4.20377	0.086	0.342	1.02278e-29	7.34321e-19	5.58883e-34
AC010618.3	3.13869e-34	2.20923	0.315	0.082	1.14879e-29	3.02607e-30	1.83738	0.283	0.087	1.10757e-25	3.02607e-30	6.27738e-34
ZCCHC17	3.04185e-32	1.7389	0.391	0.145	1.11335e-27	3.37075e-34	1.32125	0.443	0.185	1.23373e-29	3.04185e-32	6.74151e-34
STK17B	3.71452e-34	-3.96068	0.025	0.236	1.35955e-29	7.33123e-28	-3.57633	0.026	0.227	2.68331e-23	7.33123e-28	7.42904e-34
TRPC1	3.86148e-34	1.60939	0.395	0.131	1.41334e-29	2.15619e-33	1.29467	0.473	0.205	7.89187e-29	2.15619e-33	7.72295e-34
IGF2BP2	3.49651e-13	1.14552	0.19	0.071	1.27976e-08	3.88229e-34	2.07749	0.24	0.052	1.42096e-29	3.49651e-13	7.76458e-34
CYB5R4	2.30936e-25	0.95461	0.546	0.311	8.45249e-21	3.94563e-34	1.20119	0.575	0.312	1.44414e-29	2.30936e-25	7.89126e-34
MIS18BP1	4.03262e-34	-3.43543	0.038	0.261	1.47598e-29	5.52495e-31	-2.81695	0.046	0.279	2.02219e-26	5.52495e-31	8.06524e-34
KLHL5	4.11646e-34	-1.86779	0.242	0.505	1.50667e-29	2.58763e-25	-1.41931	0.286	0.518	9.47098e-21	2.58763e-25	8.23293e-34
PIBF1	4.71472e-34	0.858078	0.741	0.468	1.72563e-29	8.03287e-31	0.890635	0.753	0.523	2.94011e-26	8.03287e-31	9.42944e-34
TTC3	4.74135e-34	0.825884	0.733	0.452	1.73538e-29	1.94923e-19	0.558849	0.738	0.537	7.13438e-15	1.94923e-19	9.48271e-34
HIBADH	4.89175e-34	1.49296	0.428	0.157	1.79043e-29	6.60331e-26	1.22088	0.437	0.212	2.41688e-21	6.60331e-26	9.7835e-34
ARHGAP29	5.15477e-34	-6.0373	0.011	0.205	1.8867e-29	2.56241e-30	-5.99383	0.01	0.213	9.37869e-26	2.56241e-30	1.03095e-33
GPM6A	6.88535e-21	-3.68459	0.07	0.23	2.52011e-16	5.3079e-34	-4.60212	0.063	0.306	1.94274e-29	6.88535e-21	1.06158e-33
SOX5	1.43237e-29	-4.14089	0.033	0.224	5.24263e-25	5.66517e-34	-4.24566	0.031	0.269	2.07351e-29	1.43237e-29	1.13303e-33
DOCK3	2.09769e-33	1.0043	0.534	0.239	7.67775e-29	6.6844e-34	0.92215	0.587	0.284	2.44656e-29	2.09769e-33	1.33688e-33
IGFBP7	1.76061e-19	-4.38105	0.053	0.199	6.444e-15	7.14361e-34	-4.80671	0.055	0.3	2.61463e-29	1.76061e-19	1.42872e-33
AGFG1	7.15071e-34	-1.66811	0.357	0.591	2.61723e-29	6.22836e-16	-1.1956	0.4	0.54	2.27964e-11	6.22836e-16	1.43014e-33
AC009318.1	7.57939e-22	2.43905	0.181	0.038	2.77413e-17	7.41949e-34	2.71867	0.201	0.034	2.71561e-29	7.57939e-22	1.4839e-33
AC063944.1	2.85972e-28	3.85497	0.153	0.01	1.04669e-23	7.51311e-34	4.83152	0.13	0.007	2.74987e-29	2.85972e-28	1.50262e-33
AP000873.2	2.40919e-29	1.94228	0.365	0.14	8.81789e-25	7.9925e-34	1.75688	0.37	0.139	2.92534e-29	2.40919e-29	1.5985e-33
PAG1	8.75867e-34	-2.40782	0.192	0.444	3.20576e-29	2.30981e-26	-2.15251	0.226	0.438	8.45413e-22	2.30981e-26	1.75173e-33
JOSD1	8.58208e-33	1.44639	0.436	0.175	3.14113e-28	9.3947e-34	1.46581	0.427	0.179	3.43855e-29	8.58208e-33	1.87894e-33
NRAD1	3.63748e-27	3.61218	0.157	0.013	1.33136e-22	1.0254e-33	4.48214	0.132	0.008	3.75308e-29	3.63748e-27	2.05081e-33
IKZF1	1.02919e-33	-6.99013	0.003	0.187	3.76693e-29	2.20125e-30	-7.89831	0.002	0.199	8.0568e-26	2.20125e-30	2.05838e-33
CTSH	1.06529e-33	-5.06345	0.011	0.205	3.89908e-29	1.59447e-26	-3.19116	0.022	0.216	5.83593e-22	1.59447e-26	2.13059e-33
PRRG1	2.81597e-26	1.36017	0.369	0.142	1.03067e-21	1.08989e-33	1.38812	0.377	0.135	3.98909e-29	2.81597e-26	2.17977e-33
NOTCH2	1.27849e-33	-3.92317	0.021	0.225	4.6794e-29	7.48873e-25	-3.0722	0.033	0.222	2.74095e-20	7.48873e-25	2.55698e-33
CDCP1	1.31683e-33	-6.25925	0.003	0.187	4.81971e-29	3.32167e-26	-5.52528	0.007	0.183	1.21576e-21	3.32167e-26	2.63365e-33
TUBE1	1.57222e-33	2.05913	0.32	0.086	5.75449e-29	1.56312e-31	1.60732	0.343	0.12	5.72116e-27	1.56312e-31	3.14444e-33
VCAN	1.75132e-07	-2.34989	0.074	0.153	0.00640999	1.59994e-33	-3.4279	0.074	0.323	5.85595e-29	1.75132e-07	3.19989e-33
CFL2	1.51682e-27	1.58318	0.324	0.11	5.5517e-23	1.65249e-33	1.44439	0.352	0.12	6.04829e-29	1.51682e-27	3.30499e-33
AC051619.5	2.23164e-23	3.08073	0.172	0.03	8.16804e-19	1.73793e-33	2.60822	0.194	0.032	6.36099e-29	2.23164e-23	3.47585e-33
DIRAS2	1.38106e-27	2.26996	0.222	0.043	5.05482e-23	1.77607e-33	2.49593	0.225	0.046	6.50059e-29	1.38106e-27	3.55214e-33
GAREM1	2.03897e-08	0.330302	0.48	0.329	0.000746285	1.91098e-33	1.14982	0.482	0.213	6.99438e-29	2.03897e-08	3.82196e-33
CD99	1.94984e-33	-3.51418	0.03	0.241	7.13663e-29	1.78628e-32	-3.63836	0.046	0.284	6.53797e-28	1.78628e-32	3.89969e-33
ACTN1	1.00053e-29	-4.58493	0.01	0.183	3.66204e-25	2.08254e-33	-3.78659	0.015	0.244	7.62232e-29	1.00053e-29	4.16509e-33
LDLRAD4	2.12448e-33	-2.68448	0.135	0.381	7.7758e-29	4.12723e-33	-2.19828	0.154	0.419	1.51061e-28	4.12723e-33	4.24896e-33
UNC5B	2.16266e-33	2.30409	0.291	0.071	7.91556e-29	1.65286e-31	1.62391	0.307	0.099	6.04963e-27	1.65286e-31	4.32532e-33
DAPK2	4.67198e-21	2.09242	0.145	0.02	1.70999e-16	2.17151e-33	2.73968	0.168	0.021	7.94794e-29	4.67198e-21	4.34302e-33
RABGEF1	2.17618e-33	1.07045	0.706	0.447	7.96505e-29	2.22263e-31	1.04981	0.702	0.444	8.13503e-27	2.22263e-31	4.35237e-33
C21orf91	3.20449e-33	2.10914	0.278	0.061	1.17288e-28	6.7585e-28	1.97121	0.242	0.068	2.47368e-23	6.7585e-28	6.40898e-33
RARS2	1.35508e-22	1.00683	0.568	0.365	4.95975e-18	3.45465e-33	1.11922	0.621	0.37	1.26444e-28	1.35508e-22	6.9093e-33
FOXRED1	3.48392e-33	2.47532	0.295	0.076	1.27515e-28	5.26485e-20	1.27732	0.28	0.114	1.92699e-15	5.26485e-20	6.96783e-33
GCNT2	3.57353e-33	-5.4139	0.007	0.194	1.30795e-28	7.6034e-27	-5.94088	0.005	0.184	2.78292e-22	7.6034e-27	7.14705e-33
METTL16	4.46346e-33	1.27414	0.525	0.258	1.63367e-28	1.09172e-32	1.28067	0.521	0.262	3.99581e-28	1.09172e-32	8.92692e-33
CRTC3	3.09055e-31	1.2504	0.413	0.154	1.13117e-26	4.91873e-33	1.3398	0.436	0.18	1.80031e-28	3.09055e-31	9.83747e-33
THEMIS	1.96553e-21	2.26956	0.115	0.007	7.19405e-17	7.20369e-33	4.07692	0.118	0.004	2.63662e-28	1.96553e-21	1.44074e-32
QKI	1.27495e-22	0.497093	0.949	0.856	4.66644e-18	7.78948e-33	0.634058	0.954	0.852	2.85103e-28	1.27495e-22	1.5579e-32
PDE10A	8.43286e-33	-5.49719	0.014	0.205	3.08651e-28	4.88412e-28	-4.91431	0.024	0.222	1.78764e-23	4.88412e-28	1.68657e-32
CDC42EP3	8.6339e-33	-5.09133	0.015	0.208	3.16009e-28	6.05888e-21	-4.09269	0.024	0.181	2.21761e-16	6.05888e-21	1.72678e-32
KLF12	1.62451e-21	-3.20847	0.025	0.169	5.94588e-17	9.99498e-33	-3.84347	0.033	0.265	3.65826e-28	1.62451e-21	1.999e-32
PSMA1	1.14161e-32	-2.11852	0.269	0.511	4.17842e-28	5.49228e-32	-2.06731	0.25	0.499	2.01023e-27	5.49228e-32	2.28323e-32
EIF4E3	5.96757e-11	1.65106	0.107	0.028	2.18419e-06	1.22349e-32	2.70497	0.178	0.026	4.47808e-28	5.96757e-11	2.44697e-32
COPB2	1.27254e-32	1.10963	0.576	0.297	4.65764e-28	1.05325e-22	0.895813	0.552	0.342	3.85499e-18	1.05325e-22	2.54509e-32
DOCK11	1.42515e-32	-2.45539	0.075	0.311	5.2162e-28	1.68096e-29	-2.5511	0.093	0.328	6.15249e-25	1.68096e-29	2.85031e-32
RCSD1	1.48039e-32	-7.35369	0.001	0.178	5.41838e-28	1.70166e-28	-6.11971	0.003	0.191	6.22823e-24	1.70166e-28	2.96078e-32
PRPF3	4.95182e-26	1.05227	0.501	0.255	1.81242e-21	1.50967e-32	1.19152	0.509	0.254	5.52553e-28	4.95182e-26	3.01933e-32
PLEKHA2	1.89826e-32	-3.36962	0.027	0.234	6.94782e-28	6.15576e-24	-2.58678	0.048	0.241	2.25307e-19	6.15576e-24	3.79652e-32
PACSIN2	1.93269e-32	-2.5098	0.093	0.336	7.07385e-28	2.5918e-23	-1.87693	0.132	0.352	9.48625e-19	2.5918e-23	3.86538e-32
IL13RA1	2.22072e-22	-2.83331	0.037	0.197	8.12807e-18	1.99662e-32	-3.62646	0.034	0.266	7.30782e-28	2.22072e-22	3.99323e-32
AC113414.1	2.08629e-18	1.54219	0.171	0.041	7.63602e-14	2.01787e-32	2.50728	0.226	0.051	7.38559e-28	2.08629e-18	4.03573e-32
MPP5	5.2449e-17	0.771094	0.475	0.28	1.91968e-12	2.02624e-32	1.2051	0.52	0.259	7.41624e-28	5.2449e-17	4.05248e-32
RYR1	2.52476e-32	-5.3996	0.005	0.187	9.24089e-28	6.30231e-28	-5.60883	0.007	0.194	2.30671e-23	6.30231e-28	5.04953e-32
TNFRSF10D	3.03395e-32	-3.21817	0.034	0.243	1.11045e-27	8.32092e-24	-3.16826	0.034	0.219	3.04554e-19	8.32092e-24	6.06789e-32
PDXDC1	3.54773e-32	1.01081	0.632	0.37	1.2985e-27	1.68972e-29	0.971489	0.652	0.416	6.18455e-25	1.68972e-29	7.09546e-32
TMEM51	3.846e-32	-6.19313	0.003	0.179	1.40768e-27	5.60361e-29	-5.66908	0.002	0.191	2.05098e-24	5.60361e-29	7.692e-32
SPRED3	4.74275e-21	2.14463	0.187	0.043	1.73589e-16	4.08699e-32	2.34752	0.223	0.048	1.49588e-27	4.74275e-21	8.17398e-32
ACYP2	4.47613e-32	1.27716	0.577	0.309	1.63831e-27	3.28827e-22	0.961217	0.583	0.372	1.20354e-17	3.28827e-22	8.95226e-32
PCLO	3.81244e-19	1.42044	0.264	0.097	1.39539e-14	4.50251e-32	1.69374	0.322	0.106	1.64796e-27	3.81244e-19	9.00501e-32
ME1	6.12187e-21	1.42126	0.233	0.069	2.24066e-16	4.66159e-32	1.93794	0.25	0.062	1.70619e-27	6.12187e-21	9.32317e-32
YBX3	4.74462e-32	-3.22633	0.042	0.256	1.73658e-27	8.72853e-28	-3.15755	0.065	0.285	3.19473e-23	8.72853e-28	9.48925e-32
C1QB	4.86935e-32	-3.48541	0.029	0.234	1.78223e-27	2.82199e-12	-2.02628	0.057	0.177	1.03288e-07	2.82199e-12	9.73871e-32
PAQR3	2.58684e-31	1.605	0.401	0.154	9.46808e-27	5.541e-32	1.60207	0.413	0.176	2.02806e-27	2.58684e-31	1.1082e-31
CLIC1	5.55548e-32	-3.62311	0.031	0.237	2.03336e-27	7.62648e-19	-3.02901	0.038	0.191	2.79137e-14	7.62648e-19	1.1111e-31
CARMIL1	8.83612e-32	-5.26855	0.007	0.187	3.23411e-27	5.60112e-32	-5.87371	0.007	0.218	2.05006e-27	8.83612e-32	1.12022e-31
GLIS3	5.11602e-24	-3.83991	0.033	0.195	1.87251e-19	5.76065e-32	-3.089	0.048	0.285	2.10846e-27	5.11602e-24	1.15213e-31
ZBTB43	2.82964e-07	0.426293	0.378	0.261	0.0103568	5.97131e-32	1.49006	0.4	0.161	2.18556e-27	2.82964e-07	1.19426e-31
BLZF1	1.34172e-15	1.03256	0.449	0.272	4.91082e-11	6.07614e-32	1.51854	0.431	0.183	2.22393e-27	1.34172e-15	1.21523e-31
RUNX1	6.89817e-32	-2.15079	0.239	0.47	2.5248e-27	1.29535e-13	-1.45848	0.273	0.412	4.74113e-09	1.29535e-13	1.37963e-31
ZNF565	7.23368e-32	1.72237	0.373	0.137	2.6476e-27	3.01282e-28	1.55957	0.343	0.135	1.10272e-23	3.01282e-28	1.44674e-31
JARID2	2.5495e-22	-1.79162	0.295	0.496	9.33141e-18	7.521e-32	-1.88943	0.312	0.555	2.75276e-27	2.5495e-22	1.5042e-31
SLC16A7	7.6853e-32	1.66852	0.285	0.064	2.8129e-27	4.70268e-25	1.15804	0.302	0.107	1.72123e-20	4.70268e-25	1.53706e-31
NRXN3	7.35711e-20	1.29166	0.298	0.118	2.69278e-15	7.96224e-32	1.49384	0.422	0.17	2.91426e-27	7.35711e-20	1.59245e-31
GNAO1	7.89742e-23	1.51684	0.259	0.08	2.89053e-18	8.19253e-32	1.41215	0.345	0.116	2.99855e-27	7.89742e-23	1.63851e-31
HDAC4	9.6414e-32	1.25851	0.532	0.264	3.52885e-27	1.35893e-12	0.57197	0.554	0.375	4.97381e-08	1.35893e-12	1.92828e-31
AC127522.1	4.8902e-16	4.10748	0.086	0.006	1.78986e-11	1.01907e-31	5.59124	0.111	0.004	3.72989e-27	4.8902e-16	2.03814e-31
REL	1.06924e-31	-2.40388	0.189	0.44	3.91352e-27	3.40291e-21	-1.85192	0.184	0.391	1.2455e-16	3.40291e-21	2.13848e-31
CCNH	1.25906e-30	0.779423	0.843	0.617	4.60828e-26	1.09643e-31	0.850056	0.846	0.628	4.01304e-27	1.25906e-30	2.19286e-31
FTL	1.12845e-31	-2.46268	0.718	0.801	4.13023e-27	8.64353e-17	-1.30696	0.755	0.773	3.16362e-12	8.64353e-17	2.25689e-31
CACNA1A	1.26161e-31	-4.53101	0.027	0.226	4.61761e-27	4.64232e-31	-3.75689	0.051	0.283	1.69914e-26	4.64232e-31	2.52322e-31
ELK3	1.30874e-31	-2.78887	0.06	0.282	4.79011e-27	6.50497e-17	-1.91041	0.103	0.268	2.38088e-12	6.50497e-17	2.61748e-31
TNR	1.2802e-23	-5.77165	0.011	0.152	4.68566e-19	1.31965e-31	-5.64893	0.024	0.241	4.83005e-27	1.2802e-23	2.6393e-31
AL162414.1	1.52963e-31	-4.23959	0.012	0.198	5.59859e-27	2.69899e-06	-1.5891	0.01	0.058	0.0987856	2.69899e-06	3.05926e-31
AC004784.1	1.24759e-21	1.7223	0.109	0.004	4.56632e-17	1.53415e-31	4.86083	0.118	0.006	5.61514e-27	1.24759e-21	3.0683e-31
TNFRSF1B	1.57689e-31	-5.81119	0.004	0.179	5.77157e-27	1.31084e-29	-5.37559	0.005	0.202	4.79779e-25	1.31084e-29	3.15378e-31
MATN2	1.68318e-31	2.31779	0.254	0.053	6.16059e-27	1.55593e-23	1.34747	0.269	0.094	5.69485e-19	1.55593e-23	3.36635e-31
MICAL3	2.60397e-23	0.843758	0.454	0.212	9.53081e-19	1.70704e-31	1.10044	0.511	0.242	6.24794e-27	2.60397e-23	3.41408e-31
USP48	1.75694e-31	1.12004	0.558	0.288	6.43059e-27	2.50336e-21	0.985778	0.542	0.351	9.16254e-17	2.50336e-21	3.51389e-31
MAP1A	2.26182e-31	1.59714	0.301	0.078	8.27848e-27	1.15089e-29	1.21392	0.304	0.094	4.21236e-25	1.15089e-29	4.52363e-31
MTMR2	2.33288e-31	1.29981	0.454	0.19	8.53857e-27	9.57124e-19	0.99861	0.425	0.234	3.50317e-14	9.57124e-19	4.66576e-31
RAP1B	2.39843e-31	-1.5107	0.402	0.615	8.77848e-27	3.26753e-11	-0.98754	0.427	0.537	1.19595e-06	3.26753e-11	4.79685e-31
CARD11	2.41571e-31	-5.93286	0.007	0.184	8.84173e-27	3.8896e-20	-5.26214	0.003	0.139	1.42363e-15	3.8896e-20	4.83141e-31
TYW1B	6.83391e-27	1.54499	0.373	0.151	2.50128e-22	2.54615e-31	1.32541	0.417	0.173	9.31917e-27	6.83391e-27	5.0923e-31
LGALS9	2.55965e-31	-5.10511	0.008	0.187	9.36856e-27	7.6061e-11	-2.52393	0.015	0.1	2.78391e-06	7.6061e-11	5.11929e-31
GOLGA4	1.44148e-10	0.319607	0.87	0.705	5.27597e-06	2.70662e-31	0.82591	0.873	0.661	9.90648e-27	1.44148e-10	5.41323e-31
SLC35D2	2.79049e-31	1.8429	0.323	0.097	1.02135e-26	3.53627e-27	1.78287	0.305	0.112	1.29431e-22	3.53627e-27	5.58098e-31
CCDC152	1.62181e-22	4.48907	0.119	0.007	5.936e-18	2.8452e-31	4.26586	0.12	0.007	1.04137e-26	1.62181e-22	5.69039e-31
PLEK	2.9969e-31	-7.4607	0.001	0.172	1.09689e-26	7.87096e-17	-6.07258	0.003	0.117	2.88085e-12	7.87096e-17	5.9938e-31
DIXDC1	3.01793e-31	1.38358	0.363	0.115	1.10459e-26	2.64997e-26	1.11451	0.358	0.142	9.69915e-22	2.64997e-26	6.03587e-31
SUSD6	3.05763e-31	-2.34148	0.137	0.38	1.11912e-26	6.40947e-23	-1.6455	0.153	0.375	2.34593e-18	6.40947e-23	6.11526e-31
COBLL1	3.16167e-31	-7.13784	0.004	0.177	1.1572e-26	1.1061e-28	-6.09298	0.009	0.201	4.04842e-24	1.1061e-28	6.32333e-31
GALNT6	6.52347e-14	1.54958	0.133	0.033	2.38765e-09	4.56518e-31	0.899505	0.149	0.017	1.6709e-26	6.52347e-14	9.13035e-31
SRGAP2C	4.5936e-31	-2.31427	0.156	0.392	1.6813e-26	3.72063e-11	-1.36291	0.184	0.315	1.36179e-06	3.72063e-11	9.1872e-31
RAB40B	5.83265e-27	2.69083	0.194	0.031	2.13481e-22	4.72631e-31	2.29836	0.196	0.037	1.72987e-26	5.83265e-27	9.45261e-31
RASGRF2	1.71836e-09	-0.432336	0.369	0.197	6.28936e-05	5.15531e-31	0.464876	0.415	0.15	1.8869e-26	1.71836e-09	1.03106e-30
ST3GAL6	5.57034e-31	-2.63826	0.122	0.358	2.0388e-26	9.86397e-21	-2.44195	0.106	0.29	3.61031e-16	9.86397e-21	1.11407e-30
IQSEC1	5.5717e-31	-2.30984	0.077	0.303	2.0393e-26	1.27412e-20	-2.2353	0.098	0.286	4.66342e-16	1.27412e-20	1.11434e-30
PUM3	1.69252e-20	0.570721	0.666	0.43	6.19478e-16	5.61489e-31	0.907989	0.684	0.422	2.05511e-26	1.69252e-20	1.12298e-30
NCK2	6.03105e-31	-3.39394	0.038	0.243	2.20743e-26	2.26674e-29	-3.23352	0.05	0.273	8.29649e-25	2.26674e-29	1.20621e-30
AL033527.4	6.30547e-20	7.7294	0.089	0	2.30787e-15	6.14078e-31	4.09203	0.117	0.006	2.24759e-26	6.30547e-20	1.22816e-30
SH3D19	2.8276e-25	0.862089	0.486	0.229	1.03493e-20	6.74816e-31	0.897666	0.545	0.258	2.46989e-26	2.8276e-25	1.34963e-30
DAB2	7.22137e-31	-2.36949	0.085	0.316	2.64309e-26	1.51308e-27	-2.49098	0.075	0.301	5.53801e-23	1.51308e-27	1.44427e-30
BTBD3	7.36305e-31	2.21739	0.317	0.097	2.69495e-26	5.0992e-26	1.59019	0.326	0.129	1.86636e-21	5.0992e-26	1.47261e-30
AP000331.1	7.6949e-31	-3.5326	0.037	0.239	2.81641e-26	1.10883e-13	-1.87006	0.046	0.172	4.05843e-09	1.10883e-13	1.53898e-30
FCGRT	8.23174e-31	-3.52565	0.016	0.204	3.0129e-26	6.09033e-30	-4.72601	0.007	0.207	2.22912e-25	6.09033e-30	1.64635e-30
HLCS	8.26932e-31	1.65946	0.365	0.128	3.02665e-26	2.36194e-26	1.15115	0.444	0.216	8.64495e-22	2.36194e-26	1.65386e-30
C2CD6	4.92823e-19	1.75335	0.131	0.019	1.80378e-14	8.66578e-31	3.4147	0.151	0.018	3.17176e-26	4.92823e-19	1.73316e-30
THUMPD3-AS1	8.68285e-31	1.12704	0.613	0.367	3.17801e-26	3.47492e-25	1.31284	0.542	0.325	1.27185e-20	3.47492e-25	1.73657e-30
EVA1C	4.65204e-15	0.950893	0.259	0.105	1.70269e-10	1.06526e-30	1.32913	0.338	0.116	3.89895e-26	4.65204e-15	2.13052e-30
SARS	1.17837e-30	1.3991	0.428	0.175	4.31294e-26	7.51967e-23	1.01449	0.413	0.203	2.75228e-18	7.51967e-23	2.35673e-30
FAM171B	1.14702e-27	1.36071	0.342	0.115	4.1982e-23	1.45272e-30	1.18692	0.377	0.137	5.31711e-26	1.14702e-27	2.90544e-30
ZNF462	7.83884e-30	1.15632	0.363	0.117	2.86909e-25	1.45426e-30	1.07173	0.422	0.169	5.32272e-26	7.83884e-30	2.90851e-30
SEMA4D	4.7156e-27	1.89737	0.335	0.125	1.72596e-22	1.55199e-30	1.84806	0.346	0.134	5.68044e-26	4.7156e-27	3.10398e-30
GRAMD1B	1.60399e-30	-5.42127	0.007	0.181	5.87075e-26	1.63681e-27	-4.42376	0.014	0.204	5.99088e-23	1.63681e-27	3.20797e-30
OPHN1	2.28517e-19	-2.64224	0.079	0.241	8.36395e-15	1.75949e-30	-3.00309	0.111	0.356	6.4399e-26	2.28517e-19	3.51898e-30
CARD8	1.7792e-30	-2.49515	0.085	0.315	6.51204e-26	9.46149e-20	-1.76059	0.108	0.297	3.463e-15	9.46149e-20	3.55839e-30
CCDC50	1.83765e-30	-2.2949	0.101	0.339	6.72598e-26	1.94896e-25	-2.03504	0.11	0.338	7.1334e-21	1.94896e-25	3.6753e-30
PRKCB	1.84586e-30	-2.57896	0.089	0.318	6.75602e-26	1.54849e-09	-1.57613	0.115	0.229	5.66764e-05	1.54849e-09	3.69171e-30
PTPRJ	1.92129e-30	-1.89601	0.23	0.467	7.03212e-26	7.15162e-26	-1.76366	0.249	0.47	2.61756e-21	7.15162e-26	3.84259e-30
GAB3	1.94342e-30	-4.69027	0.007	0.181	7.11312e-26	2.68308e-26	-4.26007	0.012	0.195	9.82034e-22	2.68308e-26	3.88684e-30
CEBPB	4.09321e-30	-2.65925	0.1	0.327	1.49816e-25	2.3183e-30	-2.76399	0.093	0.334	8.4852e-26	4.09321e-30	4.6366e-30
AGTPBP1	2.74325e-28	1.03909	0.513	0.248	1.00406e-23	2.57407e-30	1.10408	0.554	0.312	9.42137e-26	2.74325e-28	5.14815e-30
TF	7.64918e-23	1.94422	0.182	0.034	2.79968e-18	2.94531e-30	2.16136	0.197	0.038	1.07801e-25	7.64918e-23	5.89063e-30
FAM120B	3.06343e-30	1.03183	0.579	0.323	1.12125e-25	1.02948e-22	0.764173	0.636	0.408	3.768e-18	1.02948e-22	6.12686e-30
AC006355.2	8.89221e-17	3.00085	0.112	0.016	3.25464e-12	3.19853e-30	3.13432	0.137	0.014	1.17069e-25	8.89221e-17	6.39706e-30
KLHL6	3.53142e-30	-8.46748	0	0.163	1.29253e-25	3.73013e-26	-8.16225	0	0.17	1.36527e-21	3.73013e-26	7.06284e-30
CD2AP	3.57455e-30	-1.72104	0.163	0.408	1.30832e-25	8.31016e-18	-1.50772	0.172	0.359	3.0416e-13	8.31016e-18	7.14909e-30
TNRC6C	3.65389e-30	1.26202	0.415	0.157	1.33736e-25	5.16704e-16	0.833341	0.408	0.227	1.89119e-11	5.16704e-16	7.30777e-30
ERGIC1	3.72615e-30	-2.26751	0.104	0.334	1.36381e-25	3.81788e-12	-1.3415	0.17	0.314	1.39738e-07	3.81788e-12	7.45229e-30
HSPA9	9.1194e-18	0.573978	0.601	0.386	3.33779e-13	3.86397e-30	0.882547	0.602	0.346	1.41425e-25	9.1194e-18	7.72794e-30
LARS	4.01048e-30	0.961519	0.625	0.358	1.46787e-25	3.1799e-17	0.598691	0.619	0.406	1.16387e-12	3.1799e-17	8.02095e-30
PRKCQ-AS1	3.10717e-26	4.50059	0.144	0.01	1.13726e-21	4.07678e-30	3.40722	0.13	0.011	1.49214e-25	3.10717e-26	8.15357e-30
DYNLT3	1.45793e-23	1.53135	0.275	0.089	5.33617e-19	4.1993e-30	1.31168	0.309	0.103	1.53699e-25	1.45793e-23	8.3986e-30
AC011603.2	1.51711e-24	1.8621	0.23	0.059	5.55278e-20	4.30683e-30	2.13539	0.249	0.068	1.57634e-25	1.51711e-24	8.61367e-30
PGM3	2.54676e-27	1.61105	0.368	0.147	9.3214e-23	4.40801e-30	1.50894	0.401	0.169	1.61338e-25	2.54676e-27	8.81603e-30
THSD7A	4.46215e-30	-7.80989	0.004	0.172	1.63319e-25	2.80706e-25	-4.76623	0.015	0.194	1.02741e-20	2.80706e-25	8.92429e-30
MPP1	4.46504e-30	-3.4067	0.03	0.225	1.63425e-25	5.01528e-19	-2.92588	0.034	0.188	1.83564e-14	5.01528e-19	8.93008e-30
GRB2	4.60706e-30	-1.73417	0.293	0.527	1.68623e-25	9.1349e-24	-1.62462	0.334	0.533	3.34346e-19	9.1349e-24	9.21411e-30
SQOR	5.13765e-30	-4.22239	0.01	0.185	1.88043e-25	1.48136e-22	-4.5345	0.014	0.173	5.42191e-18	1.48136e-22	1.02753e-29
ATF7IP2	7.08588e-29	-5.11967	0.01	0.177	2.5935e-24	5.63955e-30	-5.43761	0.007	0.207	2.06413e-25	7.08588e-29	1.12791e-29
DNHD1	6.17754e-30	1.77867	0.379	0.147	2.26104e-25	1.37902e-17	1.18116	0.31	0.149	5.04736e-13	1.37902e-17	1.23551e-29
AC098617.1	3.26408e-14	1.29289	0.101	0.016	1.19469e-09	6.422e-30	3.35413	0.132	0.012	2.35052e-25	3.26408e-14	1.2844e-29
DPYSL5	1.40732e-21	2.04404	0.166	0.03	5.15094e-17	7.04044e-30	1.94657	0.178	0.03	2.57687e-25	1.40732e-21	1.40809e-29
CCR1	7.2729e-30	-5.03478	0.011	0.185	2.66195e-25	9.00666e-11	-3.633	0.012	0.093	3.29653e-06	9.00666e-11	1.45458e-29
AC104170.1	1.01959e-21	4.62865	0.107	0.003	3.7318e-17	7.47548e-30	4.37361	0.122	0.009	2.7361e-25	1.01959e-21	1.4951e-29
AC007389.1	2.79781e-22	1.76811	0.2	0.045	1.02403e-17	7.57905e-30	0.665943	0.233	0.056	2.77401e-25	2.79781e-22	1.51581e-29
ITGBL1	2.03575e-11	2.54459	0.079	0.012	7.45105e-07	7.83508e-30	5.8134	0.108	0.004	2.86772e-25	2.03575e-11	1.56702e-29
ABCB1	9.18515e-30	-6.5305	0.005	0.173	3.36186e-25	6.48347e-20	-6.29356	0.009	0.147	2.37301e-15	6.48347e-20	1.83703e-29
ITGB5	9.18819e-30	-3.96741	0.023	0.209	3.36297e-25	5.48944e-24	-3.05053	0.043	0.231	2.00919e-19	5.48944e-24	1.83764e-29
FGD2	9.35945e-30	-8.38741	0	0.161	3.42565e-25	1.45497e-18	-7.51938	0	0.122	5.32535e-14	1.45497e-18	1.87189e-29
ABTB2	7.76253e-20	1.49883	0.227	0.07	2.84116e-15	9.90289e-30	1.73833	0.271	0.078	3.62456e-25	7.76253e-20	1.98058e-29
STPG1	9.148e-19	2.16456	0.181	0.047	3.34826e-14	1.02041e-29	2.37382	0.213	0.048	3.73479e-25	9.148e-19	2.04081e-29
PTPRZ1	3.46612e-23	-5.83278	0.019	0.165	1.26863e-18	1.09705e-29	-4.09346	0.036	0.25	4.0153e-25	3.46612e-23	2.19409e-29
CARS	2.09749e-25	1.22241	0.401	0.175	7.67701e-21	1.19833e-29	1.34899	0.432	0.196	4.38599e-25	2.09749e-25	2.39665e-29
CTTN	1.26828e-29	1.08471	0.446	0.182	4.64203e-25	8.4681e-29	0.969372	0.48	0.215	3.09941e-24	8.4681e-29	2.53656e-29
C3AR1	1.30245e-29	-6.07334	0.004	0.169	4.76709e-25	8.30354e-17	-3.63403	0.014	0.138	3.03918e-12	8.30354e-17	2.6049e-29
CTSZ	1.33035e-29	-5.8667	0.004	0.169	4.86921e-25	1.45628e-24	-3.06086	0.017	0.194	5.33013e-20	1.45628e-24	2.6607e-29
DOT1L	2.30673e-29	0.814219	0.365	0.134	8.44287e-25	1.37972e-29	1.57455	0.369	0.147	5.04991e-25	2.30673e-29	2.75944e-29
RHBDD1	4.96665e-22	0.998275	0.473	0.248	1.81785e-17	1.46975e-29	1.18654	0.513	0.267	5.37944e-25	4.96665e-22	2.93951e-29
LINC02154	1.54858e-16	1.76996	0.118	0.018	5.66796e-12	1.47578e-29	3.93699	0.136	0.014	5.4015e-25	1.54858e-16	2.95156e-29
STAG1	1.72474e-29	-1.1441	0.531	0.702	6.31272e-25	4.35072e-21	-0.909774	0.547	0.684	1.59241e-16	4.35072e-21	3.44948e-29
TRPM6	9.14301e-18	1.45324	0.14	0.025	3.34643e-13	1.84623e-29	2.88899	0.151	0.02	6.75738e-25	9.14301e-18	3.69246e-29
FCER1G	1.94555e-29	-4.56009	0.011	0.184	7.12092e-25	2.55294e-16	-2.83728	0.029	0.161	9.34401e-12	2.55294e-16	3.89111e-29
PWRN1	2.19296e-19	2.14347	0.122	0.013	8.02646e-15	1.96143e-29	2.95374	0.132	0.012	7.17903e-25	2.19296e-19	3.92286e-29
TMSB4X	6.37063e-21	-1.34484	0.456	0.626	2.33171e-16	1.99604e-29	-1.55182	0.415	0.637	7.30569e-25	6.37063e-21	3.99207e-29
TNFRSF10B	2.02257e-29	-2.4066	0.077	0.297	7.4028e-25	1.22873e-14	-2.04832	0.065	0.206	4.49729e-10	1.22873e-14	4.04514e-29
CHRM5	7.77983e-20	2.71663	0.16	0.032	2.8475e-15	2.19908e-29	2.88724	0.197	0.042	8.04885e-25	7.77983e-20	4.39816e-29
RNF145	2.28655e-29	-1.82873	0.17	0.42	8.369e-25	9.70625e-26	-1.73298	0.185	0.424	3.55259e-21	9.70625e-26	4.5731e-29
RADX	7.12958e-24	2.43389	0.181	0.032	2.6095e-19	2.2904e-29	1.87628	0.22	0.05	8.3831e-25	7.12958e-24	4.5808e-29
SYT1	2.32999e-29	2.03865	0.345	0.123	8.528e-25	3.1792e-28	1.5498	0.37	0.151	1.16362e-23	3.1792e-28	4.65998e-29
COPS8	2.68587e-29	1.41344	0.425	0.178	9.83054e-25	2.37835e-21	1.10629	0.389	0.19	8.70499e-17	2.37835e-21	5.37173e-29
AL117336.2	7.75103e-26	1.89258	0.285	0.09	2.83696e-21	2.80386e-29	1.83153	0.295	0.098	1.02624e-24	7.75103e-26	5.60771e-29
TMTC4	5.38802e-29	2.55031	0.238	0.051	1.97207e-24	3.50317e-29	1.88738	0.269	0.081	1.28219e-24	5.38802e-29	7.00633e-29
TRIM14	3.76042e-29	-2.7525	0.056	0.264	1.37635e-24	5.70531e-09	-1.80185	0.031	0.113	0.00020882	5.70531e-09	7.52083e-29
VPS53	3.87077e-29	0.972874	0.631	0.382	1.41674e-24	5.42194e-18	0.894946	0.585	0.411	1.98448e-13	5.42194e-18	7.74154e-29
CBLB	4.08429e-29	1.05516	0.568	0.302	1.49489e-24	1.8544e-24	0.730248	0.593	0.353	6.78728e-20	1.8544e-24	8.16858e-29
ZBTB8OS	4.39345e-29	1.36368	0.451	0.209	1.60805e-24	3.68327e-28	1.22332	0.448	0.215	1.34811e-23	3.68327e-28	8.78691e-29
NXN	4.5611e-29	-4.69904	0.011	0.182	1.66941e-24	5.85061e-24	-4.44422	0.012	0.18	2.14138e-19	5.85061e-24	9.1222e-29
DDIT3	6.07258e-25	1.26717	0.317	0.109	2.22263e-20	5.14252e-29	1.67859	0.309	0.106	1.88221e-24	6.07258e-25	1.0285e-28
ZNF397	5.23891e-29	1.62102	0.404	0.171	1.91749e-24	7.44734e-27	1.30151	0.431	0.211	2.7258e-22	7.44734e-27	1.04778e-28
ATL1	5.50296e-29	1.45057	0.29	0.075	2.01414e-24	6.42539e-18	1.10664	0.257	0.102	2.35176e-13	6.42539e-18	1.10059e-28
DHRSX	5.87558e-29	-2.44433	0.066	0.279	2.15052e-24	2.49978e-24	-2.01937	0.067	0.275	9.14943e-20	2.49978e-24	1.17512e-28
TJP1	3.54042e-25	0.550648	0.763	0.522	1.29583e-20	5.89645e-29	0.608454	0.777	0.515	2.15816e-24	3.54042e-25	1.17929e-28
GREB1L	3.20335e-23	1.1626	0.26	0.075	1.17246e-18	5.96176e-29	1.01285	0.34	0.114	2.18206e-24	3.20335e-23	1.19235e-28
TVP23C	2.67102e-18	0.980377	0.387	0.196	9.77619e-14	6.23636e-29	1.45024	0.429	0.202	2.28257e-24	2.67102e-18	1.24727e-28
LINC01535	7.6862e-23	2.82607	0.159	0.023	2.81323e-18	6.24749e-29	2.35802	0.19	0.038	2.28664e-24	7.6862e-23	1.2495e-28
GEMIN8	4.38147e-18	1.95155	0.187	0.053	1.60366e-13	6.34058e-29	2.07916	0.259	0.077	2.32072e-24	4.38147e-18	1.26812e-28
ZC3H12C	6.36491e-29	-2.21375	0.194	0.424	2.32962e-24	1.13511e-10	-1.39798	0.192	0.323	4.15463e-06	1.13511e-10	1.27298e-28
SLFN5	2.1596e-08	0.509825	0.369	0.243	0.000790434	7.05609e-29	1.53005	0.381	0.163	2.5826e-24	2.1596e-08	1.41122e-28
CSAD	7.73582e-29	1.41035	0.408	0.165	2.83139e-24	3.95568e-16	0.993237	0.405	0.232	1.44782e-11	3.95568e-16	1.54716e-28
GOLGB1	8.08984e-29	1.0854	0.657	0.427	2.96096e-24	3.6375e-15	0.83556	0.64	0.481	1.33136e-10	3.6375e-15	1.61797e-28
UGDH-AS1	8.28547e-29	1.99559	0.295	0.086	3.03257e-24	1.96468e-23	1.48721	0.292	0.112	7.19092e-19	1.96468e-23	1.65709e-28
TMEM117	2.6495e-27	1.44754	0.443	0.208	9.69743e-23	9.68751e-29	1.29093	0.511	0.262	3.54572e-24	2.6495e-27	1.9375e-28
RNF150	1.40724e-28	-4.25674	0.022	0.199	5.15063e-24	1.05334e-28	-3.31526	0.027	0.235	3.85534e-24	1.40724e-28	2.10669e-28
PTPRO	3.57272e-25	-5.65182	0.004	0.146	1.30765e-20	1.07954e-28	-6.13753	0.005	0.195	3.95123e-24	3.57272e-25	2.15909e-28
FGR	1.09253e-28	-4.82019	0.005	0.168	3.99878e-24	2.26939e-17	-4.33505	0.007	0.128	8.30618e-13	2.26939e-17	2.18507e-28
TBC1D16	3.2545e-25	-2.43968	0.081	0.278	1.19118e-20	1.13333e-28	-2.58045	0.072	0.303	4.14811e-24	3.2545e-25	2.26666e-28
THSD4	1.19624e-28	-6.01542	0.012	0.181	4.37835e-24	5.7397e-18	-4.95617	0.022	0.158	2.10079e-13	5.7397e-18	2.39248e-28
KIF3A	1.19736e-28	1.34755	0.371	0.135	4.38247e-24	1.90361e-11	0.618151	0.31	0.169	6.96741e-07	1.90361e-11	2.39472e-28
GSTO2	1.11694e-24	3.07305	0.141	0.011	4.08812e-20	1.44237e-28	2.84247	0.149	0.021	5.2792e-24	1.11694e-24	2.88473e-28
SHQ1	5.45459e-24	1.50972	0.308	0.11	1.99644e-19	1.4672e-28	1.80952	0.317	0.113	5.37008e-24	5.45459e-24	2.93439e-28
ANKRD12	9.30543e-18	0.555294	0.863	0.717	3.40588e-13	1.47235e-28	0.746966	0.882	0.692	5.38896e-24	9.30543e-18	2.94471e-28
RAPGEF2	1.48517e-28	-1.74682	0.387	0.599	5.43587e-24	8.06973e-16	-0.944809	0.427	0.586	2.9536e-11	8.06973e-16	2.97034e-28
SORBS2	1.55673e-28	-5.57775	0.012	0.181	5.69779e-24	1.67418e-27	-4.96169	0.026	0.222	6.12766e-23	1.67418e-27	3.11346e-28
SELENOP	1.62128e-28	2.4546	0.218	0.039	5.93405e-24	1.06055e-24	1.83223	0.206	0.054	3.88171e-20	1.06055e-24	3.24256e-28
ABLIM1	7.36122e-21	-4.33146	0.023	0.161	2.69428e-16	1.64165e-28	-5.42158	0.017	0.213	6.00859e-24	7.36122e-21	3.28329e-28
VRK2	1.431e-15	0.971866	0.544	0.368	5.2376e-11	1.69367e-28	1.47164	0.494	0.26	6.19901e-24	1.431e-15	3.38734e-28
RNMT	1.245e-26	0.653046	0.629	0.385	4.55683e-22	1.69571e-28	0.898586	0.633	0.378	6.20646e-24	1.245e-26	3.39141e-28
MYO1F	2.15756e-23	-3.7797	0.019	0.168	7.89688e-19	1.72512e-28	-4.30467	0.015	0.213	6.31412e-24	2.15756e-23	3.45024e-28
MAML3	1.78924e-28	-2.03559	0.187	0.429	6.54881e-24	5.55161e-21	-1.7123	0.261	0.456	2.03194e-16	5.55161e-21	3.57849e-28
SPATA6	5.69839e-26	1.7266	0.319	0.113	2.08567e-21	1.92568e-28	1.42431	0.389	0.165	7.04818e-24	5.69839e-26	3.85136e-28
PLEKHG1	1.94557e-28	-4.64055	0.044	0.233	7.121e-24	1.85038e-26	-4.14046	0.039	0.238	6.77258e-22	1.85038e-26	3.89115e-28
LINC01619	1.955e-28	-3.17666	0.055	0.259	7.1555e-24	2.1371e-20	-2.29142	0.063	0.243	7.822e-16	2.1371e-20	3.91e-28
YARS	2.17358e-28	1.31324	0.447	0.207	7.95551e-24	3.83728e-28	1.26333	0.419	0.19	1.40448e-23	3.83728e-28	4.34715e-28
GAS2	5.73243e-14	2.54235	0.118	0.025	2.09813e-09	2.32305e-28	2.96134	0.158	0.024	8.5026e-24	5.73243e-14	4.6461e-28
TATDN1	2.41228e-28	1.13043	0.464	0.214	8.8292e-24	3.1459e-23	1.06178	0.468	0.251	1.15143e-18	3.1459e-23	4.82457e-28
ERG	2.5066e-28	-8.00077	0.001	0.156	9.17439e-24	2.97916e-20	-6.00111	0.005	0.143	1.0904e-15	2.97916e-20	5.01319e-28
IFNGR1	7.65717e-23	-1.38185	0.287	0.493	2.8026e-18	2.65476e-28	-1.60744	0.264	0.498	9.7167e-24	7.65717e-23	5.30952e-28
SLC30A9	4.29407e-24	1.00112	0.502	0.274	1.57167e-19	2.67998e-28	1.07588	0.58	0.338	9.80898e-24	4.29407e-24	5.35995e-28
FOXJ3	6.07011e-24	0.803026	0.67	0.458	2.22172e-19	2.71931e-28	0.97398	0.684	0.446	9.95295e-24	6.07011e-24	5.43862e-28
DENND4A	1.29078e-19	0.360916	0.754	0.558	4.7244e-15	2.87157e-28	0.663346	0.738	0.52	1.05102e-23	1.29078e-19	5.74314e-28
FAM218A	2.88765e-19	3.85193	0.112	0.01	1.05691e-14	2.97558e-28	3.8975	0.115	0.008	1.08909e-23	2.88765e-19	5.95117e-28
SPAG6	1.52487e-20	2.65235	0.16	0.03	5.58116e-16	3.05365e-28	3.23675	0.156	0.024	1.11767e-23	1.52487e-20	6.1073e-28
FRY	3.61801e-17	-2.68686	0.053	0.19	1.32423e-12	3.1491e-28	-3.03171	0.081	0.305	1.1526e-23	3.61801e-17	6.29821e-28
BRINP2	1.49248e-11	1.17989	0.16	0.056	5.46262e-07	3.22606e-28	1.61146	0.244	0.066	1.18077e-23	1.49248e-11	6.45213e-28
SOCS6	3.24622e-28	-2.64887	0.077	0.288	1.18815e-23	6.10811e-19	-1.68709	0.094	0.274	2.23563e-14	6.10811e-19	6.49244e-28
AC137494.1	3.28931e-28	4.23125	0.145	0.007	1.20392e-23	1.23973e-23	4.14751	0.11	0.012	4.53752e-19	1.23973e-23	6.57862e-28
FAM49A	7.00832e-26	-2.76139	0.056	0.247	2.56511e-21	3.676e-28	-3.11211	0.057	0.275	1.34545e-23	7.00832e-26	7.35199e-28
SUSD1	3.97488e-28	-3.93928	0.021	0.197	1.45485e-23	5.28608e-18	-3.03596	0.031	0.174	1.93476e-13	5.28608e-18	7.94977e-28
MGST2	4.0445e-28	-3.92614	0.014	0.184	1.48033e-23	7.78782e-19	-2.7082	0.034	0.186	2.85042e-14	7.78782e-19	8.089e-28
ARHGAP12	4.23018e-28	-1.55487	0.254	0.491	1.54829e-23	5.52138e-13	-1.04632	0.304	0.459	2.02088e-08	5.52138e-13	8.46036e-28
BCL2L1	2.00565e-05	0.386963	0.44	0.338	0.734087	4.24296e-28	1.12216	0.503	0.265	1.55297e-23	2.00565e-05	8.48592e-28
AL139317.5	5.81034e-17	1.10864	0.267	0.105	2.12664e-12	4.47751e-28	1.4872	0.305	0.103	1.63881e-23	5.81034e-17	8.95502e-28
S100A11	4.57507e-28	-3.34507	0.04	0.23	1.67452e-23	2.22671e-16	-2.77338	0.045	0.187	8.14999e-12	2.22671e-16	9.15014e-28
TNFRSF1A	5.04624e-28	-4.64132	0.005	0.165	1.84698e-23	5.69846e-23	-4.25648	0.009	0.168	2.08569e-18	5.69846e-23	1.00925e-27
SORBS1	9.36154e-24	-3.19745	0.066	0.245	3.42642e-19	5.29117e-28	-3.08139	0.093	0.316	1.93662e-23	9.36154e-24	1.05823e-27
AC007785.1	2.72612e-26	6.05176	0.127	0.003	9.97788e-22	5.5581e-28	5.50056	0.099	0.004	2.03432e-23	2.72612e-26	1.11162e-27
IL10RA	5.64149e-28	-4.73882	0.014	0.182	2.06484e-23	6.54428e-25	-4.55507	0.009	0.18	2.39527e-20	6.54428e-25	1.1283e-27
FERMT2	3.57864e-24	0.727924	0.517	0.256	1.30982e-19	5.9256e-28	0.755917	0.552	0.281	2.16883e-23	3.57864e-24	1.18512e-27
LRRC8B	6.2419e-18	0.841026	0.387	0.194	2.2846e-13	6.46897e-28	1.21432	0.448	0.214	2.36771e-23	6.2419e-18	1.29379e-27
SAMD9	7.36461e-28	-2.69025	0.052	0.249	2.69552e-23	9.75836e-06	-1.91835	0.017	0.065	0.357166	9.75836e-06	1.47292e-27
DIPK1A	7.71533e-28	0.729568	0.363	0.128	2.82389e-23	2.83571e-17	0.82043	0.341	0.172	1.0379e-12	2.83571e-17	1.54307e-27
MARK3	3.81382e-20	0.577326	0.778	0.601	1.3959e-15	8.09838e-28	0.769986	0.799	0.6	2.96409e-23	3.81382e-20	1.61968e-27
MEF2C-AS1	2.60542e-21	-4.17891	0.008	0.135	9.53608e-17	9.88526e-28	-5.34714	0.009	0.196	3.6181e-23	2.60542e-21	1.97705e-27
TRIM5	1.01198e-27	-2.51264	0.053	0.255	3.70393e-23	0.00203659	-0.932818	0.045	0.085	1	0.00203659	2.02395e-27
USP6NL	1.11376e-27	-1.93417	0.183	0.417	4.07647e-23	4.02116e-24	-1.74334	0.151	0.379	1.47178e-19	4.02116e-24	2.22752e-27
ATG4B	1.19603e-27	1.29581	0.446	0.209	4.3776e-23	3.07826e-20	1.06935	0.436	0.246	1.12667e-15	3.07826e-20	2.39207e-27
AC016831.7	3.60481e-11	0.518491	0.453	0.292	1.3194e-06	1.20426e-27	0.969523	0.513	0.264	4.40773e-23	3.60481e-11	2.40853e-27
CKMT2-AS1	1.2095e-27	2.01667	0.267	0.072	4.42689e-23	4.12381e-25	1.78585	0.262	0.089	1.50936e-20	4.12381e-25	2.419e-27
PLCB4	3.61708e-25	-5.98804	0.007	0.152	1.32389e-20	1.3899e-27	-4.55625	0.01	0.199	5.08718e-23	3.61708e-25	2.7798e-27
B3GAT1	1.4271e-27	1.95171	0.224	0.045	5.22333e-23	1.20283e-22	1.29774	0.221	0.066	4.40249e-18	1.20283e-22	2.8542e-27
CCL20	1.53881e-27	-4.38409	0.027	0.205	5.6322e-23	8.11317e-10	-3.22435	0.05	0.144	2.9695e-05	8.11317e-10	3.07762e-27
FMNL2	1.47463e-07	-0.12273	0.912	0.712	0.00539731	1.54186e-27	0.477724	0.918	0.706	5.64337e-23	1.47463e-07	3.08372e-27
ZFPM2	1.60196e-27	-3.99572	0.036	0.217	5.86332e-23	2.39842e-22	-3.34619	0.031	0.203	8.77845e-18	2.39842e-22	3.20391e-27
IL1RL2	9.08793e-13	1.89787	0.124	0.032	3.32627e-08	1.77277e-27	2.9045	0.141	0.018	6.4885e-23	9.08793e-13	3.54553e-27
SH3TC1	1.78376e-27	-6.81606	0.001	0.152	6.52874e-23	1.69912e-21	-7.38293	0	0.141	6.21896e-17	1.69912e-21	3.56752e-27
PCDH17	1.78931e-27	1.40945	0.293	0.082	6.54904e-23	2.58762e-19	1.0481	0.281	0.114	9.47095e-15	2.58762e-19	3.57862e-27
CSF2RA	1.91364e-27	-8.16418	0	0.148	7.00412e-23	4.72055e-26	-6.1998	0.003	0.176	1.72777e-21	4.72055e-26	3.82728e-27
UBE4A	1.93046e-27	1.20642	0.508	0.268	7.06569e-23	2.31495e-17	1.00476	0.468	0.295	8.47295e-13	2.31495e-17	3.86093e-27
AARS	2.08447e-27	1.44214	0.384	0.154	7.62937e-23	1.23419e-23	1.305	0.367	0.169	4.51727e-19	1.23419e-23	4.16894e-27
GFPT2	8.36968e-21	3.01365	0.146	0.022	3.06339e-16	2.09591e-27	2.00136	0.201	0.045	7.67126e-23	8.36968e-21	4.19183e-27
TFPI	2.14855e-27	-3.73574	0.077	0.275	7.8639e-23	1.68779e-21	-2.92304	0.096	0.282	6.17747e-17	1.68779e-21	4.29709e-27
ADGRF5	2.20206e-27	-6.69842	0.004	0.157	8.05977e-23	1.1128e-19	-5.93371	0.005	0.139	4.07298e-15	1.1128e-19	4.40412e-27
LINC00174	2.24747e-27	1.51233	0.352	0.126	8.22596e-23	1.68294e-12	1.01496	0.317	0.177	6.15973e-08	1.68294e-12	4.49494e-27
HIP1	2.5306e-27	0.951215	0.601	0.331	9.26225e-23	8.91195e-26	0.788518	0.633	0.38	3.26186e-21	8.91195e-26	5.0612e-27
SGIP1	3.11956e-27	0.78327	0.356	0.123	1.14179e-22	1.6393e-18	0.340175	0.419	0.211	5.99999e-14	1.6393e-18	6.23912e-27
CDKL2	7.18088e-12	0.883919	0.094	0.018	2.62827e-07	3.12985e-27	3.23707	0.129	0.014	1.14555e-22	7.18088e-12	6.25969e-27
WRN	3.21803e-27	1.11312	0.528	0.277	1.17783e-22	4.21779e-21	0.979308	0.52	0.311	1.54375e-16	4.21779e-21	6.43605e-27
ZFP36L2	3.68974e-13	-2.70526	0.068	0.186	1.35048e-08	3.22613e-27	-3.01394	0.06	0.276	1.1808e-22	3.68974e-13	6.45226e-27
PSMG4	3.37991e-27	1.92	0.321	0.112	1.23708e-22	9.80274e-24	1.48709	0.31	0.125	3.5879e-19	9.80274e-24	6.75982e-27
CPB1	1.03076e-20	6.88815	0.096	0.001	3.77268e-16	3.40683e-27	6.44678	0.089	0.001	1.24693e-22	1.03076e-20	6.81366e-27
RAB8B	3.40912e-27	-1.74305	0.224	0.46	1.24777e-22	9.24659e-19	-1.45357	0.194	0.391	3.38434e-14	9.24659e-19	6.81824e-27
APLP2	3.42817e-27	-1.49076	0.276	0.505	1.25474e-22	1.43668e-21	-1.23118	0.316	0.534	5.25839e-17	1.43668e-21	6.85634e-27
AL162713.2	4.76939e-15	5.03098	0.073	0.002	1.74564e-10	3.76631e-27	5.47397	0.094	0.003	1.37851e-22	4.76939e-15	7.53261e-27
GAB2	2.585e-19	0.54168	0.762	0.553	9.46136e-15	3.79278e-27	0.699205	0.78	0.547	1.3882e-22	2.585e-19	7.58556e-27
TNS1	2.38762e-21	-3.4699	0.018	0.154	8.73893e-17	3.87255e-27	-3.62054	0.034	0.235	1.41739e-22	2.38762e-21	7.7451e-27
AFF1	3.98623e-27	-1.44526	0.434	0.626	1.459e-22	1.50226e-06	-0.669947	0.489	0.563	0.0549843	1.50226e-06	7.97247e-27
C21orf62-AS1	4.6711e-27	2.07299	0.215	0.041	1.70967e-22	4.3802e-21	1.63766	0.226	0.076	1.6032e-16	4.3802e-21	9.34219e-27
PLA2G4A	5.12857e-27	-5.66901	0.007	0.162	1.87711e-22	5.92711e-27	-5.31683	0.009	0.191	2.16938e-22	5.92711e-27	1.02571e-26
PCDH9-AS3	2.40587e-15	4.99586	0.074	0.002	8.80574e-11	5.2016e-27	6.77849	0.086	0.001	1.90384e-22	2.40587e-15	1.04032e-26
CD14	2.46006e-24	-4.46875	0.011	0.157	9.00406e-20	5.23596e-27	-3.9042	0.039	0.24	1.91642e-22	2.46006e-24	1.04719e-26
N4BP2L2	2.21359e-26	0.630835	0.9	0.724	8.10197e-22	5.27344e-27	0.567681	0.913	0.755	1.93013e-22	2.21359e-26	1.05469e-26
KIF13A	6.0237e-27	0.524464	0.596	0.328	2.20473e-22	5.4908e-27	0.715274	0.635	0.38	2.00969e-22	6.0237e-27	1.09816e-26
PEX1	5.68897e-27	1.84308	0.317	0.107	2.08222e-22	6.26016e-25	1.40654	0.376	0.166	2.29128e-20	6.26016e-25	1.13779e-26
GPNMB	5.85385e-27	-4.67083	0.005	0.159	2.14257e-22	4.69639e-19	-4.17793	0.002	0.129	1.71892e-14	4.69639e-19	1.17077e-26
AC061708.1	8.15572e-16	4.3673	0.088	0.007	2.98508e-11	5.93953e-27	3.98819	0.106	0.007	2.17393e-22	8.15572e-16	1.18791e-26
C1QA	6.1022e-27	-4.28998	0.008	0.165	2.23347e-22	5.7348e-13	-3.2066	0.014	0.112	2.09899e-08	5.7348e-13	1.22044e-26
XKR9	5.17684e-19	2.76627	0.122	0.014	1.89478e-14	6.12728e-27	2.61092	0.134	0.016	2.24265e-22	5.17684e-19	1.22546e-26
AC053527.2	6.21254e-27	1.743	0.326	0.111	2.27385e-22	7.83121e-22	1.27471	0.365	0.17	2.8663e-17	7.83121e-22	1.24251e-26
NEK1	8.76455e-26	1.10374	0.487	0.248	3.20791e-21	6.30393e-27	1.03625	0.545	0.305	2.3073e-22	8.76455e-26	1.26079e-26
STK39	1.56412e-20	1.20374	0.295	0.112	5.72484e-16	6.42646e-27	1.00289	0.381	0.158	2.35215e-22	1.56412e-20	1.28529e-26
HOOK3	7.12165e-27	0.80853	0.711	0.487	2.6066e-22	1.81733e-22	0.689191	0.714	0.513	6.65159e-18	1.81733e-22	1.42433e-26
SCD5	8.37339e-27	0.817995	0.394	0.146	3.06475e-22	5.17416e-25	0.46175	0.491	0.227	1.89379e-20	5.17416e-25	1.67468e-26
SENP2	8.41515e-27	1.5588	0.354	0.136	3.08003e-22	3.56123e-13	0.910493	0.322	0.18	1.30345e-08	3.56123e-13	1.68303e-26
ID3	3.64996e-19	-4.00647	0.018	0.143	1.33592e-14	9.04414e-27	-5.01129	0.019	0.207	3.31025e-22	3.64996e-19	1.80883e-26
UFL1	9.10343e-27	1.33695	0.44	0.209	3.33195e-22	1.05376e-18	0.958203	0.458	0.27	3.85688e-14	1.05376e-18	1.82069e-26
MSANTD3	3.79619e-11	0.755521	0.312	0.171	1.38944e-06	9.32337e-27	1.15655	0.376	0.155	3.41245e-22	3.79619e-11	1.86467e-26
KCNT2	9.7897e-27	-4.60602	0.014	0.175	3.58313e-22	1.11974e-24	-3.8966	0.021	0.199	4.09837e-20	1.11974e-24	1.95794e-26
LY6E	9.82866e-27	-4.23706	0.016	0.181	3.59739e-22	0.00983281	-2.34065	0.009	0.027	1	0.00983281	1.96573e-26
LUZP2	3.02289e-17	-3.79637	0.025	0.144	1.10641e-12	1.01218e-26	-4.98061	0.036	0.232	3.70469e-22	3.02289e-17	2.02437e-26
CASP10	1.06743e-26	-5.31671	0.005	0.157	3.9069e-22	8.11094e-15	-4.76125	0.003	0.104	2.96868e-10	8.11094e-15	2.13486e-26
IRF8	1.19918e-26	-6.99645	0.001	0.147	4.38911e-22	6.58271e-20	-7.81336	0	0.13	2.40934e-15	6.58271e-20	2.39836e-26
RCBTB2	1.38832e-26	-3.88214	0.014	0.175	5.08138e-22	4.70769e-23	-3.90247	0.012	0.175	1.72306e-18	4.70769e-23	2.77664e-26
ZBTB20-AS5	1.49987e-26	1.47837	0.35	0.131	5.48967e-22	3.42663e-24	1.35252	0.374	0.172	1.25418e-19	3.42663e-24	2.99974e-26
SEPTIN4-AS1	1.3088e-22	1.64774	0.129	0.01	4.79034e-18	1.62349e-26	2.75378	0.134	0.017	5.94215e-22	1.3088e-22	3.24699e-26
SP140L	1.65793e-26	-2.58842	0.07	0.268	6.06818e-22	1.05677e-14	-1.85472	0.065	0.207	3.8679e-10	1.05677e-14	3.31585e-26
PCSK5	2.15942e-18	-2.1203	0.057	0.212	7.9037e-14	1.88282e-26	-2.70365	0.062	0.277	6.89129e-22	2.15942e-18	3.76563e-26
SMARCAD1	1.96074e-26	1.21496	0.462	0.224	7.1765e-22	1.27457e-08	0.583451	0.449	0.32	0.000466504	1.27457e-08	3.92148e-26
LINC01268	2.0875e-26	-6.95201	0.001	0.146	7.64045e-22	1.03255e-19	-6.46322	0.002	0.133	3.77923e-15	1.03255e-19	4.17499e-26
CADM1	2.13667e-26	1.27467	0.405	0.171	7.82044e-22	9.41486e-26	1.24916	0.425	0.198	3.44593e-21	9.41486e-26	4.27335e-26
ZRANB3	2.3323e-26	1.28963	0.39	0.168	8.53645e-22	9.41059e-26	1.32881	0.412	0.194	3.44437e-21	9.41059e-26	4.6646e-26
SNTG1	4.33582e-18	-5.43291	0.015	0.13	1.58695e-13	2.3769e-26	-4.91291	0.031	0.221	8.69969e-22	4.33582e-18	4.7538e-26
SIRT2	2.39794e-26	1.7486	0.272	0.076	8.7767e-22	7.8728e-26	1.44087	0.298	0.108	2.88152e-21	7.8728e-26	4.79588e-26
CPVL	6.54621e-24	-3.5269	0.021	0.174	2.39598e-19	2.43924e-26	-4.17143	0.024	0.213	8.92788e-22	6.54621e-24	4.87849e-26
HECA	2.44246e-26	-1.97669	0.09	0.305	8.93965e-22	3.55522e-16	-1.59314	0.086	0.249	1.30125e-11	3.55522e-16	4.88492e-26
STIM1	9.49458e-26	-2.82334	0.033	0.208	3.47511e-21	2.46751e-26	-2.6443	0.053	0.262	9.03133e-22	9.49458e-26	4.93502e-26
TNFSF10	2.502e-26	-5.46249	0.012	0.169	9.15757e-22	7.20431e-10	-4.56544	0.005	0.073	2.63685e-05	7.20431e-10	5.004e-26
IFT88	2.69706e-26	1.27359	0.346	0.125	9.87152e-22	1.22831e-25	1.46681	0.364	0.158	4.49574e-21	1.22831e-25	5.39412e-26
TGFB1	2.80847e-26	-3.33213	0.023	0.193	1.02793e-21	2.64043e-16	-2.72937	0.024	0.155	9.66423e-12	2.64043e-16	5.61694e-26
SGCE	2.864e-26	1.38429	0.33	0.116	1.04825e-21	1.74795e-20	0.967103	0.372	0.175	6.39768e-16	1.74795e-20	5.728e-26
NCOA3	2.99743e-26	-1.34156	0.319	0.551	1.09709e-21	2.42261e-07	-0.720885	0.365	0.468	0.00886698	2.42261e-07	5.99487e-26
IFNAR2	1.09638e-22	-1.61898	0.235	0.441	4.01285e-18	3.06138e-26	-1.6942	0.238	0.467	1.1205e-21	1.09638e-22	6.12277e-26
RALGPS1	3.28537e-26	1.36331	0.367	0.144	1.20248e-21	2.84097e-21	1.16462	0.37	0.174	1.03982e-16	2.84097e-21	6.57075e-26
ABI1	3.31757e-26	-1.32486	0.331	0.564	1.21426e-21	1.66457e-17	-1.1808	0.34	0.521	6.09249e-13	1.66457e-17	6.63514e-26
CASP4	3.32208e-26	-3.66687	0.016	0.179	1.21591e-21	1.85115e-14	-2.77036	0.021	0.135	6.7754e-10	1.85115e-14	6.64415e-26
ANO10	1.1763e-19	0.728685	0.488	0.274	4.30537e-15	3.34412e-26	0.956889	0.559	0.32	1.22398e-21	1.1763e-19	6.68825e-26
SPATS2	3.54023e-26	-2.46619	0.067	0.266	1.29576e-21	1.44348e-12	-1.17403	0.115	0.257	5.28327e-08	1.44348e-12	7.08045e-26
RGS12	2.50666e-16	-2.30812	0.057	0.195	9.17463e-12	3.55894e-26	-2.70356	0.057	0.267	1.30261e-21	2.50666e-16	7.11788e-26
NFE2L2	2.23349e-05	0.210584	0.625	0.525	0.817479	3.58076e-26	0.777706	0.707	0.49	1.31059e-21	2.23349e-05	7.16152e-26
PAQR5	3.62396e-26	-5.98016	0.003	0.148	1.32641e-21	1.23321e-14	-4.84159	0.007	0.109	4.51367e-10	1.23321e-14	7.24793e-26
LINC01091	3.74591e-22	-6.42554	0.004	0.13	1.37104e-17	3.72809e-26	-5.67079	0.009	0.186	1.36452e-21	3.74591e-22	7.45618e-26
SLC20A2	5.00117e-23	0.608704	0.569	0.323	1.83048e-18	3.90222e-26	0.820545	0.588	0.333	1.42825e-21	5.00117e-23	7.80443e-26
CSNK2A1	1.57198e-20	0.590105	0.588	0.375	5.75359e-16	3.92367e-26	0.857736	0.578	0.338	1.4361e-21	1.57198e-20	7.84734e-26
PARP8	3.99455e-26	-2.48624	0.081	0.285	1.46204e-21	1.04291e-25	-2.5703	0.07	0.282	3.81714e-21	1.04291e-25	7.9891e-26
HSPA12A	4.50751e-26	2.27344	0.182	0.027	1.64979e-21	2.07e-20	1.66923	0.177	0.048	7.57641e-16	2.07e-20	9.01502e-26
LDLRAD3	2.06909e-18	0.757533	0.401	0.195	7.57309e-14	4.51606e-26	1.04874	0.473	0.238	1.65292e-21	2.06909e-18	9.03213e-26
AC008629.1	3.98212e-17	1.68769	0.134	0.024	1.45749e-12	4.56125e-26	2.6881	0.149	0.024	1.66946e-21	3.98212e-17	9.12251e-26
SYT11	4.58234e-26	1.21584	0.397	0.163	1.67718e-21	1.09779e-20	0.697183	0.415	0.196	4.01803e-16	1.09779e-20	9.16469e-26
SCG3	2.38173e-13	-3.46377	0.036	0.138	8.71738e-09	4.81548e-26	-4.89971	0.036	0.227	1.76252e-21	2.38173e-13	9.63097e-26
FTH1	7.29573e-20	-1.11298	0.941	0.951	2.67031e-15	5.07658e-26	-1.08096	0.95	0.96	1.85808e-21	7.29573e-20	1.01532e-25
PCNX1	5.16476e-26	-1.57826	0.375	0.574	1.89035e-21	3.08093e-16	-1.18808	0.379	0.537	1.12765e-11	3.08093e-16	1.03295e-25
CYFIP1	3.2159e-22	-1.81237	0.116	0.315	1.17705e-17	5.30287e-26	-1.8749	0.148	0.38	1.9409e-21	3.2159e-22	1.06057e-25
PRDM1	5.45739e-26	-8.82632	0	0.141	1.99746e-21	4.4216e-19	-4.80663	0.009	0.142	1.61835e-14	4.4216e-19	1.09148e-25
FBXL13	2.69323e-19	1.8324	0.197	0.054	9.8575e-15	5.81845e-26	1.97597	0.208	0.053	2.12961e-21	2.69323e-19	1.16369e-25
MINDY2	5.90826e-26	1.19521	0.435	0.202	2.16248e-21	6.885e-26	1.18244	0.448	0.22	2.51998e-21	6.885e-26	1.18165e-25
APOL6	5.91553e-26	-3.25225	0.033	0.208	2.16514e-21	0.000594222	-1.74845	0.021	0.056	1	0.000594222	1.18311e-25
CGAS	5.93349e-26	-3.75015	0.016	0.177	2.17172e-21	4.26158e-08	-2.13927	0.029	0.103	0.00155978	4.26158e-08	1.1867e-25
GPSM2	2.5617e-20	1.14586	0.294	0.111	9.37607e-16	6.13413e-26	1.29421	0.326	0.126	2.24515e-21	2.5617e-20	1.22683e-25
TTYH2	6.28627e-26	1.68721	0.259	0.07	2.30084e-21	8.1221e-22	1.22275	0.269	0.098	2.97277e-17	8.1221e-22	1.25725e-25
RCAN2	3.11315e-20	1.21094	0.342	0.15	1.13944e-15	6.40678e-26	1.07967	0.391	0.165	2.34494e-21	3.11315e-20	1.28136e-25
EMC2	6.87202e-26	1.38871	0.393	0.172	2.51523e-21	5.48563e-16	1.01755	0.353	0.189	2.00779e-11	5.48563e-16	1.3744e-25
CEMIP2	6.88851e-26	-2.55122	0.094	0.301	2.52126e-21	7.98716e-24	-2.91263	0.082	0.283	2.92338e-19	7.98716e-24	1.3777e-25
CDH1	1.79067e-13	2.81246	0.074	0.006	6.55402e-09	7.02099e-26	2.36163	0.101	0.006	2.56975e-21	1.79067e-13	1.4042e-25
LINC00909	7.87753e-26	1.77136	0.278	0.083	2.88325e-21	2.17327e-18	1.62107	0.254	0.106	7.95438e-14	2.17327e-18	1.57551e-25
CDYL2	7.96848e-26	-6.56633	0.003	0.146	2.91654e-21	5.49893e-19	-5.49953	0.005	0.135	2.01266e-14	5.49893e-19	1.5937e-25
MILR1	8.23489e-26	-6.0139	0.003	0.146	3.01405e-21	5.96198e-23	-6.908	0.002	0.153	2.18214e-18	5.96198e-23	1.64698e-25
ACSL1	8.3081e-26	-2.80419	0.378	0.502	3.04085e-21	1.49461e-11	-2.59765	0.369	0.43	5.47041e-07	1.49461e-11	1.66162e-25
RUNX2	1.97029e-16	0.881309	0.391	0.206	7.21148e-12	8.55657e-26	1.19316	0.429	0.203	3.13179e-21	1.97029e-16	1.71131e-25
ZRANB2	6.57333e-24	0.790178	0.705	0.493	2.40591e-19	9.23253e-26	0.744757	0.731	0.488	3.3792e-21	6.57333e-24	1.84651e-25
LINC01608	1.65121e-19	3.95743	0.103	0.006	6.04359e-15	9.27192e-26	3.0795	0.098	0.005	3.39362e-21	1.65121e-19	1.85438e-25
TNFAIP2	9.469e-26	-5.53598	0.004	0.15	3.46575e-21	1.09737e-22	-3.52511	0.012	0.173	4.01648e-18	1.09737e-22	1.8938e-25
TBC1D14	6.0918e-21	-2.14831	0.053	0.218	2.22966e-16	9.54009e-26	-2.57359	0.081	0.294	3.49177e-21	6.0918e-21	1.90802e-25
PARG	9.5498e-26	1.11463	0.514	0.267	3.49532e-21	8.80367e-14	0.714258	0.511	0.344	3.22223e-09	8.80367e-14	1.90996e-25
CYTH1	9.56106e-26	-1.62751	0.219	0.443	3.49944e-21	5.88058e-20	-1.40419	0.226	0.431	2.15235e-15	5.88058e-20	1.91221e-25
CCDC144A	9.8039e-26	1.19335	0.505	0.275	3.58833e-21	2.78694e-06	0.26169	0.491	0.38	0.102005	2.78694e-06	1.96078e-25
SYT17	1.24624e-21	-5.71521	0.001	0.121	4.56135e-17	1.0607e-25	-5.00091	0.007	0.181	3.88227e-21	1.24624e-21	2.1214e-25
POLR2F	1.07621e-25	1.55303	0.328	0.118	3.93905e-21	2.36287e-18	0.848028	0.334	0.155	8.64834e-14	2.36287e-18	2.15243e-25
SLC7A8	1.09952e-25	-4.48126	0.011	0.164	4.02434e-21	1.40131e-19	-3.97569	0.014	0.155	5.12895e-15	1.40131e-19	2.19903e-25
FCF1	1.2229e-25	1.58935	0.316	0.112	4.47594e-21	7.27374e-20	1.33121	0.298	0.128	2.66226e-15	7.27374e-20	2.4458e-25
MOSPD2	5.11056e-23	1.5366	0.301	0.112	1.87052e-18	1.27908e-25	1.56114	0.324	0.128	4.68155e-21	5.11056e-23	2.55816e-25
SLC35F5	1.54308e-19	0.938329	0.524	0.327	5.64782e-15	1.39209e-25	1.26591	0.552	0.324	5.09517e-21	1.54308e-19	2.78417e-25
FAM110B	1.23002e-17	-2.1922	0.078	0.231	4.50198e-13	1.40316e-25	-2.23171	0.086	0.304	5.13571e-21	1.23002e-17	2.80632e-25
FPR1	1.74124e-25	-4.71733	0.014	0.167	6.37312e-21	3.25641e-15	-3.10991	0.022	0.142	1.19188e-10	3.25641e-15	3.48248e-25
ZNF791	1.58508e-17	1.15209	0.357	0.181	5.80154e-13	1.74847e-25	1.313	0.393	0.181	6.39958e-21	1.58508e-17	3.49695e-25
CD58	1.77263e-25	-1.71586	0.101	0.318	6.48801e-21	4.2221e-14	-1.36878	0.117	0.271	1.54533e-09	4.2221e-14	3.54526e-25
ACSL5	1.82939e-25	-3.57336	0.03	0.199	6.69573e-21	4.82437e-18	-3.13103	0.019	0.156	1.76577e-13	4.82437e-18	3.65877e-25
COL18A1	5.40135e-19	-5.58851	0.005	0.115	1.97695e-14	1.99539e-25	-4.63896	0.014	0.191	7.30334e-21	5.40135e-19	3.99079e-25
FAR2	2.17087e-25	-2.63574	0.09	0.288	7.94559e-21	6.73733e-13	-1.78965	0.096	0.229	2.46593e-08	6.73733e-13	4.34174e-25
IFNLR1	2.18879e-25	-4.72215	0.007	0.154	8.01118e-21	1.93091e-17	-5.05733	0.005	0.125	7.06733e-13	1.93091e-17	4.37758e-25
PALD1	2.27523e-25	-8.11783	0	0.137	8.32758e-21	5.92443e-21	-6.44548	0.002	0.141	2.1684e-16	5.92443e-21	4.55047e-25
PTPRE	3.40648e-16	-1.24971	0.278	0.44	1.24681e-11	2.33467e-25	-1.57057	0.316	0.524	8.54512e-21	3.40648e-16	4.66933e-25
PACS1	1.71351e-24	-1.78588	0.137	0.355	6.27161e-20	2.35491e-25	-1.66275	0.144	0.38	8.61922e-21	1.71351e-24	4.70983e-25
GYPC	2.40026e-25	-5.75127	0.003	0.144	8.78518e-21	1.12565e-18	-5.02719	0.003	0.13	4.11998e-14	1.12565e-18	4.80051e-25
TESK2	4.90632e-18	1.10414	0.253	0.094	1.79576e-13	2.67815e-25	1.37164	0.278	0.096	9.8023e-21	4.90632e-18	5.3563e-25
HERC6	2.72939e-25	-2.1506	0.097	0.301	9.98985e-21	0.570215	-0.398837	0.031	0.036	1	0.570215	5.45879e-25
ZNF529	1.08335e-23	1.45348	0.35	0.145	3.96518e-19	2.75176e-25	1.49156	0.336	0.137	1.00717e-20	1.08335e-23	5.50352e-25
PELI1	2.75559e-25	-1.94917	0.274	0.486	1.00857e-20	6.88946e-10	-1.27869	0.329	0.438	2.52161e-05	6.88946e-10	5.51118e-25
RRAS2	7.1231e-17	1.43302	0.278	0.117	2.60713e-12	2.82069e-25	1.65265	0.304	0.116	1.0324e-20	7.1231e-17	5.64137e-25
TEK	2.86809e-25	-6.42649	0.004	0.146	1.04975e-20	1.88726e-14	-4.10129	0.007	0.109	6.90755e-10	1.88726e-14	5.73617e-25
TAB2	2.88604e-25	-1.63336	0.334	0.53	1.05632e-20	2.30362e-17	-1.24372	0.334	0.498	8.43149e-13	2.30362e-17	5.77207e-25
LTBR	2.89102e-25	-3.84276	0.008	0.157	1.05814e-20	3.29802e-18	-3.78771	0.007	0.134	1.20711e-13	3.29802e-18	5.78204e-25
ARSK	1.35579e-10	1.03567	0.2	0.091	4.96231e-06	2.96123e-25	2.0696	0.228	0.067	1.08384e-20	1.35579e-10	5.92246e-25
AC120193.1	1.86752e-17	-3.28605	0.01	0.117	6.83531e-13	3.00984e-25	-5.19086	0.007	0.178	1.10163e-20	1.86752e-17	6.01969e-25
RPL23	1.96705e-09	-1.47579	0.28	0.399	7.19959e-05	3.19672e-25	-2.15572	0.228	0.447	1.17003e-20	1.96705e-09	6.39345e-25
AF165147.1	1.45049e-13	0.243525	0.19	0.065	5.30895e-09	3.22098e-25	0.923399	0.196	0.048	1.17891e-20	1.45049e-13	6.44197e-25
PNPLA8	1.43975e-18	0.61295	0.622	0.414	5.26964e-14	3.24062e-25	0.892335	0.612	0.373	1.1861e-20	1.43975e-18	6.48124e-25
ZSCAN18	1.80654e-21	1.70057	0.231	0.068	6.61213e-17	3.39586e-25	1.45286	0.298	0.111	1.24292e-20	1.80654e-21	6.79172e-25
TIMP3	4.97553e-22	-5.9773	0.01	0.141	1.82109e-17	3.85433e-25	-6.61182	0.012	0.185	1.41072e-20	4.97553e-22	7.70865e-25
FAM114A2	4.03711e-25	2.0051	0.268	0.082	1.47762e-20	3.03906e-17	1.52853	0.264	0.119	1.11233e-12	3.03906e-17	8.07422e-25
AC016831.1	2.36072e-10	1.08197	0.213	0.102	8.64047e-06	4.05664e-25	1.87813	0.24	0.073	1.48477e-20	2.36072e-10	8.11328e-25
GNB4	4.19795e-25	-1.57279	0.172	0.398	1.53649e-20	1.29213e-18	-1.60031	0.156	0.347	4.72933e-14	1.29213e-18	8.39589e-25
LAIR1	1.74941e-23	-4.69148	0.005	0.141	6.40302e-19	4.32977e-25	-6.35837	0.002	0.167	1.58474e-20	1.74941e-23	8.65954e-25
SH3BP4	2.05856e-17	1.46025	0.226	0.079	7.53455e-13	4.55278e-25	1.37148	0.252	0.078	1.66636e-20	2.05856e-17	9.10556e-25
SLFN11	4.62832e-25	-4.79046	0.003	0.143	1.69401e-20	1.27335e-16	-4.3863	0.007	0.123	4.66059e-12	1.27335e-16	9.25664e-25
SENP5	1.33159e-20	0.872962	0.605	0.409	4.87376e-16	5.20065e-25	1.00411	0.6	0.376	1.90349e-20	1.33159e-20	1.04013e-24
HSP90B1	5.25894e-25	1.1728	0.658	0.473	1.92482e-20	2.71661e-14	0.543763	0.674	0.519	9.94305e-10	2.71661e-14	1.05179e-24
MSRA	4.46786e-21	-2.52591	0.094	0.268	1.63528e-16	5.59044e-25	-2.68841	0.098	0.307	2.04616e-20	4.46786e-21	1.11809e-24
CDK18	5.21114e-10	1.72123	0.168	0.072	1.90733e-05	5.61786e-25	2.36277	0.201	0.053	2.05619e-20	5.21114e-10	1.12357e-24
ATE1	4.94623e-20	0.72526	0.502	0.287	1.81037e-15	5.67023e-25	0.98216	0.554	0.328	2.07536e-20	4.94623e-20	1.13405e-24
LPP	6.5878e-25	-1.15344	0.564	0.7	2.4112e-20	5.80736e-25	-1.07654	0.585	0.722	2.12555e-20	6.5878e-25	1.16147e-24
SEPTIN6	5.90688e-25	-5.14324	0.005	0.148	2.16198e-20	1.9581e-15	-3.62952	0.015	0.131	7.16684e-11	1.9581e-15	1.18138e-24
PAPSS2	2.9124e-22	-5.27749	0.008	0.14	1.06597e-17	6.00757e-25	-5.72143	0.007	0.176	2.19883e-20	2.9124e-22	1.20151e-24
GTF2H3	3.4194e-21	1.47801	0.295	0.114	1.25153e-16	6.01343e-25	1.53808	0.316	0.125	2.20097e-20	3.4194e-21	1.20269e-24
LINC00461	6.09488e-25	1.2258	0.337	0.117	2.23079e-20	1.46028e-12	0.166031	0.369	0.188	5.34477e-08	1.46028e-12	1.21898e-24
HS3ST1	6.23738e-25	-4.47778	0.007	0.152	2.28294e-20	2.8366e-17	-6.88393	0.002	0.117	1.03822e-12	2.8366e-17	1.24748e-24
KCNE1	6.31527e-25	-4.64698	0.011	0.159	2.31145e-20	3.09414e-22	-5.23732	0.005	0.156	1.13249e-17	3.09414e-22	1.26305e-24
STAB1	4.32355e-18	-7.26696	0	0.097	1.58246e-13	6.36573e-25	-6.9382	0.002	0.166	2.32992e-20	4.32355e-18	1.27315e-24
APOC1	6.4589e-25	-3.98054	0.021	0.178	2.36402e-20	2.30554e-14	-2.6302	0.033	0.154	8.43852e-10	2.30554e-14	1.29178e-24
RAPH1	6.80231e-25	-1.83723	0.192	0.414	2.48972e-20	3.81694e-16	-1.51684	0.206	0.383	1.39704e-11	3.81694e-16	1.36046e-24
PPP1R3E	6.97732e-25	1.77966	0.271	0.08	2.55377e-20	3.55708e-20	1.48346	0.28	0.116	1.30193e-15	3.55708e-20	1.39546e-24
ARHGEF10	1.73082e-21	1.05463	0.369	0.162	6.33499e-17	7.07241e-25	0.88931	0.441	0.213	2.58857e-20	1.73082e-21	1.41448e-24
DDX58	7.29317e-25	-1.3734	0.319	0.526	2.66937e-20	0.299403	-0.701484	0.146	0.163	1	0.299403	1.45863e-24
KIF6	2.42479e-16	2.70497	0.118	0.019	8.87496e-12	7.59432e-25	1.78595	0.153	0.026	2.7796e-20	2.42479e-16	1.51886e-24
CD93	8.6189e-25	-7.93989	0.001	0.137	3.1546e-20	1.13813e-20	-5.95945	0.007	0.149	4.16566e-16	1.13813e-20	1.72378e-24
PYGB	1.61223e-23	1.12892	0.35	0.138	5.90094e-19	9.14889e-25	1.0187	0.401	0.181	3.34859e-20	1.61223e-23	1.82978e-24
PSG8-AS1	2.28594e-15	5.78538	0.074	0.002	8.36678e-11	9.98564e-25	5.92677	0.084	0.002	3.65484e-20	2.28594e-15	1.99713e-24
HK1	1.06199e-24	-2.16026	0.077	0.272	3.88698e-20	2.70936e-23	-2.09892	0.087	0.293	9.91653e-19	2.70936e-23	2.12397e-24
AL160314.2	1.88025e-17	1.41058	0.181	0.05	6.88191e-13	1.09556e-24	1.52019	0.218	0.061	4.00984e-20	1.88025e-17	2.19111e-24
CEP44	1.09721e-24	1.50889	0.356	0.143	4.0159e-20	6.36558e-18	1.28725	0.333	0.166	2.32986e-13	6.36558e-18	2.19442e-24
SEC31A	7.00286e-22	0.771166	0.694	0.497	2.56312e-17	1.14254e-24	0.796872	0.705	0.488	4.18181e-20	7.00286e-22	2.28508e-24
PPP1R16B	1.38588e-09	0.981887	0.157	0.064	5.07244e-05	1.16593e-24	1.24411	0.247	0.076	4.26744e-20	1.38588e-09	2.33187e-24
ZNF638	1.24048e-24	0.562478	0.877	0.69	4.54027e-20	2.49893e-24	0.54375	0.885	0.716	9.14633e-20	2.49893e-24	2.48096e-24
PODXL	1.26093e-24	-5.36774	0.011	0.157	4.61513e-20	1.74414e-15	-4.24289	0.019	0.136	6.38372e-11	1.74414e-15	2.52186e-24
GPR34	2.15182e-19	-4.60657	0.004	0.115	7.87587e-15	1.30542e-24	-4.50621	0.015	0.189	4.77797e-20	2.15182e-19	2.61084e-24
MED27	4.63598e-24	1.26467	0.417	0.199	1.69681e-19	1.30713e-24	1.19241	0.465	0.249	4.78422e-20	4.63598e-24	2.61426e-24
ZNF568	1.35375e-24	1.87655	0.263	0.079	4.95487e-20	3.63907e-24	1.68762	0.25	0.082	1.33194e-19	3.63907e-24	2.7075e-24
SMOC1	7.41368e-11	-3.96112	0.026	0.107	2.71348e-06	1.38932e-24	-4.3017	0.021	0.198	5.08504e-20	7.41368e-11	2.77863e-24
MED13L	8.63723e-23	-1.11216	0.518	0.669	3.16131e-18	1.40146e-24	-1.01711	0.494	0.674	5.1295e-20	8.63723e-23	2.80293e-24
TGFBR1	4.20771e-16	-2.47899	0.036	0.159	1.54007e-11	1.4193e-24	-2.72662	0.034	0.224	5.19477e-20	4.20771e-16	2.83859e-24
SRGAP1	1.58171e-16	0.664279	0.614	0.412	5.78923e-12	1.47658e-24	1.11502	0.636	0.414	5.40443e-20	1.58171e-16	2.95316e-24
CCSER1	1.55108e-24	-4.76091	0.025	0.183	5.67709e-20	2.04177e-20	-5.93707	0.017	0.164	7.47307e-16	2.04177e-20	3.10215e-24
PCDH15	2.81644e-17	-6.26565	0.01	0.114	1.03084e-12	1.56269e-24	-5.64102	0.015	0.187	5.71959e-20	2.81644e-17	3.12538e-24
CEBPZ	1.57963e-24	1.09932	0.528	0.3	5.78161e-20	3.44092e-23	1.22371	0.523	0.311	1.25941e-18	3.44092e-23	3.15927e-24
CBL	1.63323e-24	-1.56951	0.171	0.399	5.9778e-20	1.35911e-23	-1.78758	0.19	0.402	4.9745e-19	1.35911e-23	3.26647e-24
TLN2	1.69653e-24	1.08004	0.408	0.181	6.20946e-20	1.50506e-20	0.980448	0.427	0.223	5.50869e-16	1.50506e-20	3.39306e-24
ARHGEF6	8.77412e-17	-3.29076	0.015	0.125	3.21142e-12	1.75161e-24	-3.57059	0.024	0.205	6.41106e-20	8.77412e-17	3.50321e-24
STK24	1.79655e-24	-2.03737	0.116	0.324	6.57556e-20	8.57988e-14	-1.6536	0.123	0.273	3.14032e-09	8.57988e-14	3.5931e-24
AL078604.4	1.86559e-24	-3.94599	0.025	0.185	6.82823e-20	1.02365e-17	-3.37263	0.029	0.17	3.74666e-13	1.02365e-17	3.73117e-24
CDK11A	1.27426e-17	1.21851	0.45	0.282	4.66391e-13	1.91858e-24	1.28362	0.455	0.239	7.0222e-20	1.27426e-17	3.83716e-24
AC096741.1	4.81353e-20	2.52353	0.16	0.031	1.7618e-15	1.94392e-24	2.62569	0.172	0.037	7.11493e-20	4.81353e-20	3.88784e-24
AGBL3	1.30798e-19	1.42693	0.297	0.121	4.78735e-15	1.94626e-24	1.51001	0.312	0.123	7.12349e-20	1.30798e-19	3.89251e-24
GARNL3	1.98246e-24	1.43664	0.268	0.08	7.256e-20	4.15034e-22	1.31211	0.309	0.128	1.51907e-17	4.15034e-22	3.96492e-24
PID1	2.03185e-24	-3.93364	0.036	0.204	7.43679e-20	2.62443e-23	-3.62165	0.034	0.213	9.60568e-19	2.62443e-23	4.06371e-24
SWAP70	2.06058e-24	-1.86298	0.167	0.384	7.54191e-20	6.82627e-19	-1.71867	0.185	0.377	2.49848e-14	6.82627e-19	4.12115e-24
POLA1	2.09368e-24	1.13527	0.424	0.202	7.66308e-20	6.56605e-23	1.24178	0.434	0.229	2.40324e-18	6.56605e-23	4.18736e-24
DIP2A	1.09779e-18	0.734899	0.636	0.423	4.01802e-14	2.115e-24	0.896093	0.643	0.414	7.74112e-20	1.09779e-18	4.23e-24
RASGRP3	3.47111e-12	0.285611	0.483	0.302	1.27046e-07	2.12276e-24	0.766214	0.472	0.241	7.7695e-20	3.47111e-12	4.24551e-24
ENAH	2.14965e-24	0.893082	0.457	0.208	7.86792e-20	2.60346e-22	0.744856	0.491	0.254	9.52891e-18	2.60346e-22	4.29929e-24
RHOJ	2.23195e-24	-6.15898	0.007	0.147	8.16915e-20	1.85719e-23	-5.44978	0.012	0.175	6.79749e-19	1.85719e-23	4.4639e-24
GALNT18	7.50122e-20	-3.91545	0.045	0.189	2.74552e-15	2.23322e-24	-3.52845	0.05	0.24	8.17381e-20	7.50122e-20	4.46644e-24
LHFPL2	2.28261e-24	-1.84562	0.222	0.433	8.3546e-20	1.7076e-07	-1.05854	0.28	0.376	0.00624998	1.7076e-07	4.56523e-24
TMCC2	3.28611e-11	1.38196	0.1	0.023	1.20275e-06	2.32556e-24	3.00438	0.117	0.013	8.51179e-20	3.28611e-11	4.65112e-24
ZNRF2	2.73452e-24	-1.97135	0.13	0.336	1.00086e-19	5.09466e-08	-1.11462	0.18	0.29	0.0018647	5.09466e-08	5.46903e-24
CC2D1A	9.12443e-17	2.12343	0.159	0.04	3.33963e-12	2.77097e-24	2.25405	0.204	0.056	1.0142e-19	9.12443e-17	5.54193e-24
LPIN2	2.80014e-24	-1.4716	0.194	0.42	1.02488e-19	1.57459e-13	-0.940971	0.233	0.398	5.76317e-09	1.57459e-13	5.60027e-24
TRPM2	3.23582e-18	-4.91967	0.003	0.105	1.18434e-13	2.86429e-24	-8.00981	0	0.158	1.04836e-19	3.23582e-18	5.72858e-24
VTI1A	1.88016e-14	0.514536	0.743	0.595	6.88156e-10	2.92153e-24	0.711645	0.786	0.569	1.06931e-19	1.88016e-14	5.84305e-24
ZMYM6	2.98144e-24	1.33396	0.379	0.166	1.09124e-19	6.86572e-08	0.619058	0.383	0.268	0.00251292	6.86572e-08	5.96289e-24
CAB39	3.01396e-24	-1.52232	0.285	0.494	1.10314e-19	9.38839e-15	-1.19593	0.31	0.468	3.43625e-10	9.38839e-15	6.02793e-24
NTRK3	3.26851e-15	-5.04066	0.007	0.097	1.19631e-10	3.11116e-24	-5.34837	0.015	0.185	1.13871e-19	3.26851e-15	6.22231e-24
LIN52	3.02838e-14	1.03432	0.313	0.159	1.10842e-09	3.2927e-24	1.41713	0.362	0.16	1.20516e-19	3.02838e-14	6.58539e-24
SH3TC2	5.03759e-15	2.32572	0.109	0.018	1.84381e-10	3.40742e-24	2.47059	0.136	0.021	1.24715e-19	5.03759e-15	6.81484e-24
AL355881.1	6.49474e-22	4.08584	0.119	0.008	2.37714e-17	3.51387e-24	3.53672	0.108	0.01	1.28611e-19	6.49474e-22	7.02774e-24
MNDA	3.5974e-24	-2.91576	0.008	0.151	1.31668e-19	2.23029e-12	-6.89224	0	0.08	8.16308e-08	2.23029e-12	7.1948e-24
MYCT1	3.77395e-24	-7.36379	0.001	0.134	1.3813e-19	3.27952e-12	-4.17684	0.012	0.103	1.20034e-07	3.27952e-12	7.54791e-24
TM4SF1	3.85882e-24	-4.42183	0.029	0.188	1.41237e-19	9.42754e-19	-4.1907	0.077	0.24	3.45057e-14	9.42754e-19	7.71764e-24
RGL3	1.78406e-19	-5.60807	0.003	0.112	6.52984e-15	4.02042e-24	-5.17946	0.01	0.177	1.47151e-19	1.78406e-19	8.04084e-24
C2orf73	8.64093e-09	1.79471	0.066	0.012	0.000316267	4.18088e-24	3.3472	0.093	0.005	1.53024e-19	8.64093e-09	8.36175e-24
RAB39A	4.66535e-24	-4.41549	0.007	0.147	1.70757e-19	9.14759e-12	-2.51249	0.015	0.107	3.34811e-07	9.14759e-12	9.33071e-24
AC012360.3	4.66824e-24	2.61951	0.186	0.034	1.70862e-19	4.66268e-19	2.06941	0.166	0.046	1.70659e-14	4.66268e-19	9.33648e-24
AC008957.2	4.92221e-24	-4.1163	0.01	0.153	1.80158e-19	8.8021e-17	-4.06696	0.009	0.128	3.22166e-12	8.8021e-17	9.84442e-24
HDAC8	4.9979e-24	1.00997	0.602	0.392	1.82928e-19	5.69162e-15	0.786478	0.636	0.46	2.08319e-10	5.69162e-15	9.9958e-24
SOGA3	5.09841e-24	1.05759	0.302	0.097	1.86607e-19	3.45466e-20	0.666304	0.324	0.133	1.26444e-15	3.45466e-20	1.01968e-23
DZIP3	5.56556e-24	1.23321	0.326	0.117	2.03705e-19	1.12783e-12	0.622642	0.346	0.191	4.12795e-08	1.12783e-12	1.11311e-23
NBR2	4.30993e-19	1.63031	0.244	0.086	1.57748e-14	5.69868e-24	1.80079	0.273	0.102	2.08577e-19	4.30993e-19	1.13974e-23
BIN2	5.73992e-24	-4.19663	0.011	0.155	2.10087e-19	7.45079e-20	-3.71292	0.009	0.149	2.72706e-15	7.45079e-20	1.14798e-23
RAB39B	2.14529e-18	3.36861	0.111	0.011	7.85197e-14	5.78808e-24	3.20203	0.113	0.012	2.1185e-19	2.14529e-18	1.15762e-23
AC007319.1	5.93967e-24	-3.03697	0.044	0.214	2.17398e-19	6.17415e-21	-3.13888	0.055	0.228	2.2598e-16	6.17415e-21	1.18793e-23
GDNF	6.72255e-10	3.52331	0.062	0.008	2.46052e-05	6.01043e-24	3.59914	0.094	0.006	2.19988e-19	6.72255e-10	1.20209e-23
SLC16A1-AS1	9.93507e-13	0.981692	0.294	0.15	3.63633e-08	6.22565e-24	1.28002	0.364	0.161	2.27865e-19	9.93507e-13	1.24513e-23
ZCCHC2	6.45112e-24	-1.89946	0.179	0.389	2.36117e-19	0.0611439	-0.469125	0.204	0.241	1	0.0611439	1.29022e-23
APTX	6.55402e-24	0.987712	0.473	0.235	2.39884e-19	1.82595e-16	0.834197	0.449	0.262	6.68315e-12	1.82595e-16	1.3108e-23
RFC1	3.58948e-23	0.931886	0.512	0.287	1.31379e-18	6.69276e-24	0.995053	0.525	0.3	2.44962e-19	3.58948e-23	1.33855e-23
OSMR-AS1	1.39457e-17	1.20753	0.248	0.09	5.10425e-13	7.16523e-24	1.38659	0.259	0.086	2.62255e-19	1.39457e-17	1.43305e-23
CDC14A	7.80072e-24	-2.62956	0.049	0.227	2.85514e-19	3.4604e-17	-2.26478	0.053	0.206	1.26654e-12	3.4604e-17	1.56014e-23
DAPK1	4.6794e-17	-4.84343	0.004	0.102	1.71271e-12	7.9286e-24	-6.79095	0.003	0.162	2.90195e-19	4.6794e-17	1.58572e-23
NFX1	8.88334e-24	1.0483	0.536	0.308	3.25139e-19	5.3895e-07	0.476276	0.479	0.368	0.0197261	5.3895e-07	1.77667e-23
WDR41	3.98616e-12	0.776628	0.367	0.218	1.45897e-07	9.01073e-24	0.993168	0.456	0.233	3.29802e-19	3.98616e-12	1.80215e-23
MKRN3	9.06617e-24	1.81319	0.211	0.047	3.31831e-19	4.86365e-19	1.20144	0.221	0.077	1.78014e-14	4.86365e-19	1.81323e-23
BRCA1	9.31345e-24	1.59041	0.226	0.056	3.40882e-19	1.16648e-21	1.77602	0.223	0.073	4.26945e-17	1.16648e-21	1.86269e-23
SVIL	9.45955e-24	-4.06088	0.037	0.199	3.46229e-19	1.7538e-23	-4.17257	0.046	0.227	6.4191e-19	1.7538e-23	1.89191e-23
ALOX5	9.47545e-24	-4.99308	0.005	0.142	3.46811e-19	4.94674e-18	-3.47458	0.014	0.146	1.81056e-13	4.94674e-18	1.89509e-23
XPNPEP3	7.29572e-23	1.41754	0.315	0.12	2.67031e-18	9.88851e-24	1.21458	0.345	0.147	3.61929e-19	7.29572e-23	1.9777e-23
CD37	1.04882e-23	-5.51226	0.005	0.141	3.83878e-19	3.36162e-20	-4.97358	0.003	0.14	1.23039e-15	3.36162e-20	2.09764e-23
AC114971.1	2.77272e-14	0.387906	0.171	0.053	1.01484e-09	1.05108e-23	1.90027	0.206	0.056	3.84706e-19	2.77272e-14	2.10216e-23
SH2B3	1.06186e-23	-2.24872	0.063	0.245	3.88653e-19	5.06123e-14	-1.81534	0.069	0.209	1.85246e-09	5.06123e-14	2.12373e-23
HIBCH	1.06387e-23	1.03111	0.495	0.259	3.89385e-19	7.26942e-17	0.769714	0.504	0.311	2.66068e-12	7.26942e-17	2.12773e-23
IL18	8.9025e-23	-5.26646	0.005	0.136	3.25841e-18	1.08519e-23	-5.69318	0.005	0.165	3.97189e-19	8.9025e-23	2.17037e-23
DHRS3	1.1027e-23	-6.24673	0.001	0.132	4.03599e-19	1.92348e-23	-6.08886	0.003	0.16	7.04011e-19	1.92348e-23	2.2054e-23
SH3RF2	6.54184e-11	2.68113	0.062	0.006	2.39438e-06	1.13134e-23	4.37713	0.108	0.011	4.14084e-19	6.54184e-11	2.26269e-23
H1F0	1.17807e-23	1.51069	0.331	0.13	4.31187e-19	1.39036e-18	1.36101	0.312	0.147	5.08884e-14	1.39036e-18	2.35615e-23
FRYL	2.02011e-13	0.418804	0.795	0.619	7.39382e-09	1.18461e-23	0.654864	0.813	0.641	4.33577e-19	2.02011e-13	2.36921e-23
MRC1	5.94051e-11	-3.56001	0.008	0.076	2.17429e-06	1.21194e-23	-5.46285	0.009	0.171	4.43582e-19	5.94051e-11	2.42388e-23
GOT1	5.44547e-23	1.58599	0.239	0.066	1.9931e-18	1.21351e-23	1.80913	0.261	0.092	4.44158e-19	5.44547e-23	2.42703e-23
MFAP3	1.34884e-23	1.96047	0.338	0.141	4.9369e-19	1.17543e-08	1.01817	0.302	0.189	0.00043022	1.17543e-08	2.69769e-23
SRGAP3	1.40153e-23	1.31817	0.315	0.112	5.12973e-19	2.18247e-17	0.736466	0.374	0.182	7.98806e-13	2.18247e-17	2.80305e-23
USP25	1.46804e-23	-1.64512	0.216	0.431	5.37318e-19	3.02635e-11	-1.03809	0.245	0.388	1.10767e-06	3.02635e-11	2.93608e-23
HLA-DRB1	1.4867e-23	-5.48756	0.005	0.141	5.44148e-19	1.23012e-12	-4.44362	0.005	0.093	4.50237e-08	1.23012e-12	2.97341e-23
DCLK2	1.69592e-12	-2.63156	0.07	0.185	6.20725e-08	1.50805e-23	-3.40111	0.086	0.283	5.5196e-19	1.69592e-12	3.0161e-23
AC106865.2	1.56267e-23	-6.03523	0.003	0.134	5.71953e-19	4.49682e-14	-5.64879	0.002	0.095	1.64588e-09	4.49682e-14	3.12534e-23
SLC25A37	1.61769e-23	-1.88169	0.302	0.491	5.92091e-19	1.77817e-14	-1.51711	0.346	0.481	6.50827e-10	1.77817e-14	3.23538e-23
PTPN14	1.69877e-23	-4.97457	0.011	0.152	6.21766e-19	3.03954e-19	-4.26917	0.007	0.14	1.1125e-14	3.03954e-19	3.39753e-23
NRG3	6.6327e-18	-5.78384	0.008	0.115	2.42763e-13	1.74563e-23	-4.81112	0.017	0.185	6.38918e-19	6.6327e-18	3.49126e-23
PDGFC	7.80882e-14	-3.32756	0.018	0.113	2.85811e-09	1.8444e-23	-3.90778	0.022	0.194	6.7507e-19	7.80882e-14	3.6888e-23
PARVB	1.929e-23	-2.88947	0.045	0.215	7.06034e-19	1.20679e-19	-2.5737	0.043	0.207	4.41697e-15	1.20679e-19	3.858e-23
ZNF644	1.93106e-23	0.663821	0.737	0.524	7.06788e-19	2.2369e-18	0.709421	0.693	0.517	8.18728e-14	2.2369e-18	3.86212e-23
AC138409.3	2.45965e-16	3.32302	0.098	0.01	9.00255e-12	1.9506e-23	3.2585	0.099	0.008	7.13939e-19	2.45965e-16	3.9012e-23
GTPBP2	5.00608e-09	0.838771	0.328	0.213	0.000183227	2.11994e-23	1.38102	0.355	0.163	7.7592e-19	5.00608e-09	4.23989e-23
BRINP3	6.36513e-19	-7.5043	0.003	0.109	2.3297e-14	2.14072e-23	-6.35879	0.007	0.166	7.83525e-19	6.36513e-19	4.28144e-23
TTLL11	4.00237e-22	1.67972	0.215	0.056	1.46491e-17	2.20037e-23	1.48818	0.245	0.082	8.05359e-19	4.00237e-22	4.40075e-23
TRIQK	1.94001e-20	1.93587	0.26	0.093	7.10065e-16	2.31335e-23	2.07193	0.322	0.139	8.4671e-19	1.94001e-20	4.6267e-23
SPI1	2.42819e-23	-4.97418	0.005	0.14	8.88743e-19	1.67509e-17	-4.2313	0.009	0.132	6.131e-13	1.67509e-17	4.85638e-23
NAA25	2.51378e-23	0.971914	0.529	0.303	9.2007e-19	3.16803e-14	0.819854	0.482	0.312	1.15953e-09	3.16803e-14	5.02757e-23
SMARCA5	2.52455e-23	0.864245	0.606	0.388	9.24011e-19	5.25109e-17	0.732519	0.575	0.387	1.92195e-12	5.25109e-17	5.0491e-23
EXT1	1.03029e-09	0.209252	0.458	0.29	3.77098e-05	2.626e-23	0.727044	0.494	0.26	9.61142e-19	1.03029e-09	5.252e-23
ZNF532	3.57959e-13	0.654955	0.394	0.223	1.31017e-08	2.87123e-23	1.03599	0.449	0.228	1.0509e-18	3.57959e-13	5.74246e-23
KIAA0895	1.17855e-17	2.33548	0.141	0.027	4.31362e-13	2.92658e-23	2.34794	0.148	0.027	1.07116e-18	1.17855e-17	5.85317e-23
SLC43A3	3.02296e-23	-5.46947	0.003	0.133	1.10644e-18	4.86183e-10	-2.08703	0.021	0.104	1.77948e-05	4.86183e-10	6.04593e-23
PRKAA2	4.91924e-16	1.55179	0.15	0.035	1.80049e-11	3.15414e-23	1.80753	0.189	0.048	1.15445e-18	4.91924e-16	6.30827e-23
C12orf56	1.24603e-16	2.70539	0.103	0.011	4.5606e-12	3.15469e-23	2.94091	0.094	0.007	1.15465e-18	1.24603e-16	6.30938e-23
TSGA10	2.21306e-21	1.59612	0.287	0.106	8.10001e-17	3.15742e-23	1.55313	0.305	0.124	1.15565e-18	2.21306e-21	6.31484e-23
RER1	3.36168e-23	1.75806	0.331	0.134	1.23041e-18	2.84666e-22	1.42086	0.326	0.143	1.0419e-17	2.84666e-22	6.72336e-23
TNFSF13B	3.36779e-23	-2.77105	0.036	0.198	1.23265e-18	0.00477123	-0.718216	0.039	0.074	1	0.00477123	6.73559e-23
ANKIB1	3.59893e-23	0.74966	0.673	0.432	1.31724e-18	3.38853e-22	0.724143	0.667	0.436	1.24024e-17	3.38853e-22	7.19786e-23
PMP22	3.68162e-23	1.40956	0.287	0.095	1.34751e-18	2.02416e-17	1.10889	0.252	0.103	7.40863e-13	2.02416e-17	7.36324e-23
AL157413.1	7.06815e-12	4.60215	0.057	0.002	2.58701e-07	3.82429e-23	5.72463	0.079	0.002	1.39973e-18	7.06815e-12	7.64858e-23
FAM102B	3.8533e-23	-2.89862	0.029	0.187	1.41035e-18	6.78255e-17	-2.50067	0.038	0.18	2.48248e-12	6.78255e-17	7.7066e-23
MMUT	4.07558e-23	1.73702	0.272	0.089	1.4917e-18	1.31327e-14	1.11589	0.249	0.112	4.80671e-10	1.31327e-14	8.15116e-23
EHBP1	2.67052e-06	0.661783	0.447	0.353	0.0977438	4.09258e-23	1.04736	0.564	0.353	1.49793e-18	2.67052e-06	8.18517e-23
AZGP1	4.11423e-23	3.01815	0.146	0.017	1.50585e-18	1.05336e-17	2.0901	0.125	0.027	3.85539e-13	1.05336e-17	8.22845e-23
LINC00472	4.18873e-23	-2.74473	0.093	0.28	1.53312e-18	1.007e-18	-2.26808	0.101	0.276	3.68574e-14	1.007e-18	8.37745e-23
USP3	2.05366e-17	-1.10884	0.337	0.523	7.51661e-13	4.2831e-23	-1.2934	0.328	0.547	1.56766e-18	2.05366e-17	8.5662e-23
RALGPS2	6.92564e-15	-2.67449	0.031	0.144	2.53485e-10	4.31022e-23	-2.9888	0.027	0.204	1.57759e-18	6.92564e-15	8.62045e-23
NSMAF	4.3732e-23	-1.7264	0.186	0.4	1.60063e-18	1.87494e-14	-1.4206	0.199	0.364	6.86245e-10	1.87494e-14	8.7464e-23
MAT2A	4.54616e-23	0.955511	0.61	0.39	1.66394e-18	1.46687e-14	0.618253	0.588	0.413	5.36889e-10	1.46687e-14	9.09231e-23
RFX3-AS1	4.65326e-23	1.2767	0.352	0.142	1.70314e-18	1.5294e-07	0.532192	0.348	0.238	0.00559775	1.5294e-07	9.30651e-23
KIAA1958	4.76072e-23	1.54401	0.276	0.089	1.74247e-18	1.44681e-14	0.874031	0.302	0.147	5.29549e-10	1.44681e-14	9.52144e-23
TNRC18	1.2705e-14	-1.8653	0.097	0.239	4.65016e-10	5.26686e-23	-1.76366	0.129	0.345	1.92772e-18	1.2705e-14	1.05337e-22
ZNHIT6	5.41718e-23	1.22399	0.393	0.181	1.98274e-18	5.50521e-23	1.06549	0.422	0.209	2.01496e-18	5.50521e-23	1.08344e-22
LY86	7.92961e-22	-5.11174	0.003	0.125	2.90232e-17	5.4465e-23	-8.07353	0	0.15	1.99347e-18	7.92961e-22	1.0893e-22
NUP210L	1.10873e-16	1.11007	0.245	0.094	4.05806e-12	5.45277e-23	1.7165	0.238	0.078	1.99577e-18	1.10873e-16	1.09055e-22
PTK2B	5.71601e-23	-2.34976	0.108	0.301	2.09212e-18	2.60682e-11	-1.73597	0.105	0.231	9.54123e-07	2.60682e-11	1.1432e-22
PRKCQ	2.1009e-15	1.71692	0.124	0.024	7.6895e-11	5.73158e-23	2.46509	0.146	0.028	2.09781e-18	2.1009e-15	1.14632e-22
TULP3	5.87127e-23	1.65997	0.287	0.1	2.14894e-18	5.58773e-21	1.30488	0.319	0.141	2.04517e-16	5.58773e-21	1.17425e-22
SCN3A	8.96726e-12	-3.57837	0.023	0.109	3.28211e-07	5.87415e-23	-4.71016	0.014	0.175	2.15e-18	8.96726e-12	1.17483e-22
ADAP2	6.14241e-23	-3.05987	0.044	0.208	2.24818e-18	1.36112e-20	-2.72466	0.048	0.218	4.98183e-16	1.36112e-20	1.22848e-22
SEPTIN7	7.95323e-16	0.45489	0.762	0.571	2.91096e-11	6.18697e-23	0.527912	0.808	0.593	2.26449e-18	7.95323e-16	1.23739e-22
MSN	6.26169e-23	-1.88853	0.164	0.371	2.29184e-18	8.49303e-17	-1.79561	0.199	0.371	3.10853e-12	8.49303e-17	1.25234e-22
CLDN5	6.43461e-23	-4.30695	0.025	0.174	2.35513e-18	1.38235e-16	-3.99221	0.031	0.163	5.05954e-12	1.38235e-16	1.28692e-22
CASP8	6.5683e-23	-4.29734	0.005	0.137	2.40406e-18	4.00526e-10	-2.47575	0.017	0.099	1.46597e-05	4.00526e-10	1.31366e-22
DENND1B	6.81272e-23	-3.28661	0.012	0.153	2.49352e-18	7.85875e-17	-5.57192	0.003	0.117	2.87638e-12	7.85875e-17	1.36254e-22
ARHGEF3	1.72474e-18	1.28373	0.28	0.11	6.31271e-14	6.88276e-23	0.987688	0.326	0.131	2.51916e-18	1.72474e-18	1.37655e-22
IPCEF1	3.28107e-13	-3.18309	0.015	0.104	1.2009e-08	7.07782e-23	-3.41654	0.01	0.17	2.59055e-18	3.28107e-13	1.41556e-22
USP37	7.22272e-23	0.905811	0.491	0.268	2.64359e-18	8.30288e-22	1.09785	0.504	0.298	3.03894e-17	8.30288e-22	1.44454e-22
EGFL7	7.24983e-23	-5.44691	0.007	0.14	2.65351e-18	3.00568e-19	-6.08397	0.005	0.136	1.10011e-14	3.00568e-19	1.44997e-22
ZNF766	7.36895e-23	1.91555	0.271	0.091	2.69711e-18	1.18629e-13	1.2994	0.244	0.116	4.34194e-09	1.18629e-13	1.47379e-22
CCPG1	7.94703e-23	1.12088	0.42	0.198	2.90869e-18	8.9377e-23	1.08886	0.446	0.239	3.27129e-18	8.9377e-23	1.58941e-22
KLK6	7.87139e-18	4.46896	0.094	0.006	2.88101e-13	7.98654e-23	2.89599	0.091	0.006	2.92315e-18	7.87139e-18	1.59731e-22
TM6SF1	8.35884e-23	-4.25198	0.01	0.146	3.05942e-18	7.73434e-19	-3.80002	0.012	0.148	2.83085e-14	7.73434e-19	1.67177e-22
INSR	8.41971e-23	0.785906	0.42	0.185	3.0817e-18	8.23621e-21	0.542299	0.446	0.221	3.01454e-16	8.23621e-21	1.68394e-22
PDZRN3	9.42527e-14	-4.2625	0.01	0.095	3.44974e-09	8.4372e-23	-5.43923	0.01	0.169	3.0881e-18	9.42527e-14	1.68744e-22
RASGEF1B	8.76459e-23	-2.1584	0.101	0.299	3.20793e-18	1.04208e-06	-1.19373	0.11	0.202	0.0381411	1.04208e-06	1.75292e-22
FN1	4.47392e-14	-3.90843	0.026	0.128	1.6375e-09	9.87775e-23	-4.5915	0.048	0.226	3.61536e-18	4.47392e-14	1.97555e-22
LINC01135	7.48027e-18	1.84005	0.2	0.06	2.73785e-13	1.00608e-22	2.16835	0.192	0.052	3.68234e-18	7.48027e-18	2.01215e-22
TMEM116	6.53776e-16	1.74192	0.194	0.065	2.39289e-11	1.01672e-22	1.64898	0.23	0.071	3.7213e-18	6.53776e-16	2.03344e-22
SLC4A8	2.15646e-21	1.62658	0.205	0.05	7.89287e-17	1.02688e-22	1.20545	0.249	0.082	3.75849e-18	2.15646e-21	2.05376e-22
USP15	1.03462e-22	-1.0464	0.7	0.739	3.78682e-18	0.773978	-0.113738	0.708	0.628	1	0.773978	2.06924e-22
CFH	1.0578e-22	-7.25175	0.001	0.126	3.87165e-18	1.05056e-14	-5.6665	0.005	0.106	3.84516e-10	1.05056e-14	2.1156e-22
TOMM40	1.1384e-22	2.16477	0.196	0.043	4.16667e-18	1.06381e-22	2.31046	0.202	0.06	3.89365e-18	1.1384e-22	2.12762e-22
AC046134.2	1.16398e-22	1.44305	0.319	0.124	4.2603e-18	1.90282e-15	0.820708	0.369	0.201	6.96452e-11	1.90282e-15	2.32797e-22
DYM	1.3318e-10	0.427457	0.672	0.519	4.87452e-06	1.17145e-22	0.681631	0.726	0.501	4.28762e-18	1.3318e-10	2.3429e-22
CEP170	1.1979e-22	-1.39328	0.527	0.645	4.38443e-18	1.69724e-09	-0.859756	0.551	0.595	6.21208e-05	1.69724e-09	2.3958e-22
ADCY5	1.73438e-20	1.96062	0.171	0.034	6.34801e-16	1.38953e-22	1.25012	0.184	0.045	5.08581e-18	1.73438e-20	2.77906e-22
SULF2	1.434e-22	-3.76809	0.016	0.158	5.24859e-18	7.24954e-20	-3.68055	0.021	0.169	2.6534e-15	7.24954e-20	2.868e-22
P2RX4	1.62861e-22	-2.06421	0.124	0.317	5.96086e-18	3.1465e-09	-1.33968	0.149	0.267	0.000115165	3.1465e-09	3.25721e-22
RBPMS	1.62974e-22	-4.29375	0.019	0.163	5.965e-18	6.38164e-22	-4.89941	0.015	0.172	2.33574e-17	6.38164e-22	3.25947e-22
SLC16A3	1.6361e-22	-2.6807	0.034	0.194	5.98828e-18	3.2685e-18	-2.55931	0.039	0.191	1.1963e-13	3.2685e-18	3.27219e-22
HPF1	2.45796e-17	1.40267	0.265	0.109	8.99638e-13	1.70172e-22	1.33786	0.331	0.145	6.22846e-18	2.45796e-17	3.40343e-22
ICE1	1.00367e-19	0.937362	0.509	0.306	3.67354e-15	1.72753e-22	0.952373	0.532	0.318	6.32294e-18	1.00367e-19	3.45506e-22
RESF1	1.7733e-22	-2.02742	0.141	0.343	6.49047e-18	4.00011e-19	-1.74312	0.161	0.356	1.46408e-14	4.00011e-19	3.54661e-22
E2F7	2.61584e-09	2.09466	0.079	0.018	9.57422e-05	1.81114e-22	2.971	0.105	0.011	6.62897e-18	2.61584e-09	3.62229e-22
DAAM2	1.82482e-22	1.10714	0.274	0.085	6.67904e-18	1.5026e-14	0.412476	0.317	0.155	5.49965e-10	1.5026e-14	3.64965e-22
GRK5	2.6349e-22	-4.15858	0.018	0.159	9.644e-18	1.87049e-22	-3.93274	0.021	0.186	6.84618e-18	2.6349e-22	3.74098e-22
DNAH12	3.39108e-12	1.73678	0.114	0.028	1.24117e-07	1.90159e-22	2.42675	0.13	0.021	6.96002e-18	3.39108e-12	3.80319e-22
NIPAL3	7.6361e-19	1.96284	0.19	0.053	2.79489e-14	1.97518e-22	2.10371	0.196	0.055	7.22934e-18	7.6361e-19	3.95035e-22
RILPL2	1.97871e-22	-3.24061	0.015	0.157	7.24226e-18	6.19805e-15	-3.07481	0.024	0.144	2.26855e-10	6.19805e-15	3.95741e-22
C3orf14	3.29621e-11	1.53801	0.104	0.025	1.20645e-06	2.00832e-22	2.99594	0.111	0.014	7.35065e-18	3.29621e-11	4.01664e-22
ENO4	4.95725e-17	2.6255	0.144	0.031	1.8144e-12	2.00958e-22	2.00946	0.18	0.046	7.35526e-18	4.95725e-17	4.01916e-22
BID	2.02222e-22	-4.04695	0.011	0.147	7.40154e-18	1.20734e-16	-3.16038	0.019	0.147	4.419e-12	1.20734e-16	4.04444e-22
CACNA2D3	9.65827e-15	-6.74493	0.003	0.085	3.53502e-10	2.0473e-22	-5.55741	0.014	0.172	7.49333e-18	9.65827e-15	4.0946e-22
CHSY3	2.7718e-17	-4.2625	0.007	0.11	1.01451e-12	2.06117e-22	-4.38036	0.01	0.167	7.54409e-18	2.7718e-17	4.12234e-22
ZBTB46	2.07239e-22	-3.25472	0.008	0.142	7.58514e-18	1.00672e-17	-2.94551	0.022	0.16	3.68469e-13	1.00672e-17	4.14477e-22
WDR7	2.08259e-19	0.793318	0.492	0.279	7.6225e-15	2.13307e-22	0.86797	0.527	0.301	7.80726e-18	2.08259e-19	4.26615e-22
DHRS7	1.12126e-13	1.11158	0.353	0.206	4.10392e-09	2.3513e-22	1.15686	0.407	0.202	8.60598e-18	1.12126e-13	4.70259e-22
POLK	2.71234e-14	0.647638	0.583	0.408	9.92742e-10	2.37885e-22	0.71792	0.645	0.432	8.70682e-18	2.71234e-14	4.75769e-22
BCAS3	2.4572e-22	1.14225	0.471	0.243	8.99359e-18	2.29799e-09	0.434518	0.513	0.383	8.41088e-05	2.29799e-09	4.9144e-22
ZNF217	2.45726e-22	-2.52198	0.053	0.224	8.99383e-18	2.98988e-20	-2.34375	0.058	0.233	1.09433e-15	2.98988e-20	4.91453e-22
GPR65	2.48463e-22	-6.05597	0.003	0.127	9.09399e-18	4.40706e-18	-5.08928	0.003	0.126	1.61303e-13	4.40706e-18	4.96926e-22
AC011416.4	1.60734e-15	2.95609	0.081	0.004	5.88302e-11	2.49232e-22	5.15392	0.079	0.003	9.12213e-18	1.60734e-15	4.98464e-22
AP000462.1	3.24209e-12	2.05367	0.123	0.033	1.18664e-07	2.58243e-22	2.25959	0.144	0.028	9.45193e-18	3.24209e-12	5.16485e-22
P4HA1	5.53066e-17	-1.44837	0.244	0.419	2.02428e-12	2.63709e-22	-1.61032	0.247	0.463	9.65201e-18	5.53066e-17	5.27418e-22
ANTXR1	2.27138e-09	-3.27208	0.014	0.078	8.31348e-05	2.73985e-22	-4.88821	0.014	0.171	1.00281e-17	2.27138e-09	5.47969e-22
PJA2	1.60991e-20	0.655026	0.669	0.463	5.89244e-16	2.88945e-22	0.663869	0.696	0.515	1.05757e-17	1.60991e-20	5.7789e-22
RASA3	3.00667e-22	-2.30068	0.063	0.239	1.10047e-17	1.58026e-18	-1.7509	0.075	0.251	5.7839e-14	1.58026e-18	6.01333e-22
SEC14L1	7.91631e-22	-1.8121	0.343	0.514	2.89745e-17	3.04923e-22	-1.84937	0.34	0.521	1.11605e-17	7.91631e-22	6.09845e-22
TPST1	3.09844e-22	0.372405	0.543	0.271	1.13406e-17	6.01345e-19	0.468273	0.525	0.296	2.20098e-14	6.01345e-19	6.19688e-22
RCAN3	2.95824e-13	2.97687	0.14	0.04	1.08275e-08	3.12494e-22	2.62054	0.149	0.031	1.14376e-17	2.95824e-13	6.24988e-22
OCIAD1	3.12559e-22	0.797678	0.603	0.373	1.144e-17	9.19313e-18	0.558307	0.642	0.428	3.36478e-13	9.19313e-18	6.25119e-22
AC239809.3	3.13876e-22	3.78776	0.126	0.01	1.14882e-17	7.52646e-19	2.2147	0.127	0.026	2.75476e-14	7.52646e-19	6.27751e-22
PCDH10	3.18092e-22	1.0833	0.246	0.071	1.16425e-17	1.42923e-11	0.38785	0.25	0.122	5.23114e-07	1.42923e-11	6.36184e-22
CABLES1	3.60694e-15	-3.55742	0.012	0.11	1.32018e-10	3.25269e-22	-5.2503	0.007	0.159	1.19052e-17	3.60694e-15	6.50538e-22
ZNF213-AS1	1.23436e-15	1.64765	0.182	0.056	4.51788e-11	3.47726e-22	1.94803	0.209	0.064	1.27271e-17	1.23436e-15	6.95452e-22
GMCL1	3.58347e-22	1.3723	0.293	0.106	1.31159e-17	1.08953e-13	0.866359	0.269	0.131	3.98779e-09	1.08953e-13	7.16694e-22
PPM1L	5.76803e-20	-2.42217	0.071	0.237	2.11116e-15	3.59273e-22	-2.24742	0.099	0.298	1.31497e-17	5.76803e-20	7.18545e-22
AL354740.1	3.06689e-12	1.06693	0.285	0.15	1.12251e-07	3.60546e-22	1.4684	0.304	0.124	1.31963e-17	3.06689e-12	7.21092e-22
CMTM4	3.64003e-22	1.33913	0.222	0.058	1.33229e-17	9.58359e-18	1.14622	0.244	0.094	3.50769e-13	9.58359e-18	7.28006e-22
MAPRE2	5.17214e-22	0.99548	0.502	0.275	1.89305e-17	3.70749e-22	0.765871	0.511	0.288	1.35698e-17	5.17214e-22	7.41498e-22
C1orf52	7.36675e-19	0.983925	0.395	0.199	2.6963e-14	3.72429e-22	1.22624	0.413	0.215	1.36313e-17	7.36675e-19	7.44857e-22
USP47	5.0975e-17	0.481852	0.666	0.47	1.86573e-12	3.99638e-22	0.657992	0.703	0.484	1.46271e-17	5.0975e-17	7.99275e-22
AP003025.2	1.29154e-14	3.53435	0.079	0.006	4.72715e-10	4.04087e-22	4.18429	0.086	0.005	1.479e-17	1.29154e-14	8.08173e-22
GTPBP10	4.40723e-22	1.38612	0.334	0.142	1.61309e-17	3.21445e-16	1.11716	0.338	0.178	1.17652e-11	3.21445e-16	8.81446e-22
CDC37L1	3.83796e-21	1.13877	0.345	0.145	1.40473e-16	4.7001e-22	1.22748	0.372	0.177	1.72028e-17	3.83796e-21	9.40019e-22
ZC3H6	4.78791e-22	1.29092	0.379	0.174	1.75242e-17	5.11671e-14	0.846527	0.422	0.26	1.87277e-09	5.11671e-14	9.57583e-22
PPWD1	4.94941e-22	1.2594	0.375	0.171	1.81153e-17	2.36214e-12	0.823284	0.374	0.229	8.64566e-08	2.36214e-12	9.89882e-22
C1orf162	5.23533e-22	-3.42537	0.023	0.169	1.91618e-17	7.31523e-18	-2.90608	0.021	0.158	2.67745e-13	7.31523e-18	1.04707e-21
KIDINS220	5.39046e-22	0.750676	0.598	0.362	1.97296e-17	3.39312e-05	0.195603	0.563	0.448	1	3.39312e-05	1.07809e-21
MIR34AHG	5.42597e-22	-2.78941	0.031	0.185	1.98596e-17	1.24807e-12	-2.07521	0.048	0.166	4.56807e-08	1.24807e-12	1.08519e-21
ATP6V0A2	3.34902e-12	1.09828	0.271	0.134	1.22578e-07	6.11055e-22	1.33877	0.324	0.144	2.23652e-17	3.34902e-12	1.22211e-21
ST5	1.4474e-11	-2.03541	0.059	0.166	5.29764e-07	6.19337e-22	-2.46929	0.063	0.249	2.26684e-17	1.4474e-11	1.23867e-21
CREG2	7.15496e-13	1.84103	0.085	0.011	2.61879e-08	6.60216e-22	3.06765	0.096	0.009	2.41646e-17	7.15496e-13	1.32043e-21
LMCD1-AS1	6.69496e-22	1.22028	0.29	0.1	2.45042e-17	4.95953e-21	0.965632	0.358	0.164	1.81524e-16	4.95953e-21	1.33899e-21
AC097376.3	3.8798e-21	1.36199	0.368	0.175	1.42005e-16	6.71023e-22	1.27037	0.391	0.194	2.45601e-17	3.8798e-21	1.34205e-21
OTUD6B-AS1	9.26721e-18	1.14273	0.315	0.141	3.39189e-13	6.76657e-22	1.33455	0.298	0.119	2.47663e-17	9.26721e-18	1.35331e-21
ITGA6	7.12241e-22	-3.49729	0.038	0.194	2.60687e-17	6.58692e-14	-2.22346	0.07	0.207	2.41088e-09	6.58692e-14	1.42448e-21
PHIP	1.18295e-19	0.606776	0.699	0.466	4.32971e-15	7.32066e-22	0.635175	0.739	0.496	2.67943e-17	1.18295e-19	1.46413e-21
WDFY2	2.20641e-19	0.756704	0.569	0.35	8.0757e-15	7.91735e-22	0.737464	0.604	0.376	2.89783e-17	2.20641e-19	1.58347e-21
H2AFY	8.56047e-22	-1.78119	0.161	0.36	3.13322e-17	1.31586e-18	-1.43636	0.204	0.397	4.81617e-14	1.31586e-18	1.71209e-21
AL078590.2	9.07032e-22	1.47691	0.254	0.081	3.31983e-17	2.39975e-20	1.69289	0.262	0.103	8.78334e-16	2.39975e-20	1.81406e-21
HIST1H2BN	2.67737e-21	1.64647	0.233	0.068	9.79946e-17	9.0985e-22	1.3192	0.213	0.065	3.33014e-17	2.67737e-21	1.8197e-21
NDUFV2-AS1	9.34222e-22	2.18504	0.211	0.055	3.41935e-17	1.21437e-09	1.4663	0.146	0.062	4.44473e-05	1.21437e-09	1.86844e-21
TPD52	4.03021e-12	0.777575	0.311	0.167	1.4751e-07	9.7105e-22	0.974984	0.383	0.18	3.55414e-17	4.03021e-12	1.9421e-21
SLC25A25	9.48602e-15	-1.96807	0.075	0.212	3.47198e-10	9.76915e-22	-2.22675	0.058	0.245	3.57561e-17	9.48602e-15	1.95383e-21
BOD1L1	9.78841e-22	0.774337	0.632	0.412	3.58266e-17	5.58112e-16	0.67924	0.611	0.424	2.04274e-11	5.58112e-16	1.95768e-21
SERPINI1	4.10635e-14	1.35929	0.123	0.027	1.50297e-09	1.00314e-21	2.21205	0.163	0.038	3.67161e-17	4.10635e-14	2.00629e-21
SEPTIN9	1.02382e-12	-2.42695	0.03	0.128	3.74727e-08	1.0301e-21	-3.59293	0.021	0.182	3.77028e-17	1.02382e-12	2.06021e-21
GGA2	1.04609e-21	-1.71399	0.133	0.334	3.82878e-17	1.21608e-09	-0.78161	0.172	0.309	4.45096e-05	1.21608e-09	2.09217e-21
AC026341.1	7.79858e-17	0.953245	0.168	0.043	2.85436e-12	1.07712e-21	1.47898	0.194	0.054	3.94238e-17	7.79858e-17	2.15425e-21
GOLGA2	1.10995e-21	1.31046	0.343	0.146	4.06254e-17	1.89997e-18	1.14774	0.345	0.174	6.95408e-14	1.89997e-18	2.21991e-21
LRPPRC	1.11333e-21	0.807212	0.59	0.362	4.07489e-17	3.52988e-14	0.701968	0.557	0.388	1.29197e-09	3.52988e-14	2.22665e-21
GADD45B	2.36211e-13	0.230242	0.514	0.331	8.64556e-09	1.15087e-21	0.465975	0.564	0.322	4.2123e-17	2.36211e-13	2.30174e-21
USP18	1.19165e-21	-3.07418	0.03	0.179	4.36158e-17	0.00680133	-4.71793	0	0.012	1	0.00680133	2.38331e-21
LRP2BP	1.22807e-21	1.19315	0.294	0.104	4.49487e-17	9.34779e-14	0.59192	0.326	0.163	3.42138e-09	9.34779e-14	2.45615e-21
CPT1A	9.73463e-21	-2.03868	0.052	0.216	3.56297e-16	1.23651e-21	-2.43524	0.057	0.24	4.52576e-17	9.73463e-21	2.47303e-21
HSPB1	1.20223e-17	-2.73713	0.067	0.217	4.40029e-13	1.24741e-21	-3.41604	0.074	0.258	4.56564e-17	1.20223e-17	2.49481e-21
VSIR	8.29344e-20	-5.09523	0.001	0.111	3.03548e-15	1.33947e-21	-3.99209	0.01	0.163	4.90258e-17	8.29344e-20	2.67893e-21
LAMA4	1.06155e-13	-5.37581	0.007	0.089	3.88539e-09	1.38411e-21	-4.57711	0.017	0.174	5.06597e-17	1.06155e-13	2.76822e-21
ANOS1	2.00586e-12	-4.39821	0.005	0.079	7.34164e-08	1.41719e-21	-2.9905	0.005	0.152	5.18706e-17	2.00586e-12	2.83438e-21
ABHD5	1.06549e-09	0.145533	0.365	0.219	3.89979e-05	1.42133e-21	0.915761	0.398	0.194	5.2022e-17	1.06549e-09	2.84265e-21
ELMOD2	1.4256e-21	1.56219	0.304	0.12	5.21785e-17	6.3424e-11	0.874081	0.285	0.162	2.32138e-06	6.3424e-11	2.8512e-21
ADGRL2	1.44053e-21	-5.52541	0.011	0.141	5.27247e-17	8.65774e-20	-6.05485	0.007	0.143	3.16882e-15	8.65774e-20	2.88105e-21
RHOBTB1	3.11242e-17	1.58808	0.238	0.087	1.13918e-12	1.52973e-21	1.50078	0.293	0.12	5.59895e-17	3.11242e-17	3.05945e-21
TARDBP	1.54039e-21	1.07402	0.425	0.209	5.63798e-17	1.23511e-11	0.686377	0.4	0.26	4.52063e-07	1.23511e-11	3.08078e-21
NUDT4	6.41784e-13	-2.50707	0.064	0.179	2.34899e-08	1.56479e-21	-3.01491	0.05	0.226	5.7273e-17	6.41784e-13	3.12959e-21
DICER1-AS1	1.59845e-21	1.90133	0.156	0.024	5.85049e-17	2.2568e-17	1.66089	0.184	0.06	8.26011e-13	2.2568e-17	3.1969e-21
CEP70	6.34539e-13	0.830105	0.256	0.118	2.32248e-08	1.62568e-21	1.32381	0.302	0.122	5.95017e-17	6.34539e-13	3.25137e-21
MEGF9	1.63573e-21	1.15435	0.417	0.204	5.98694e-17	6.51579e-19	0.905985	0.456	0.257	2.38484e-14	6.51579e-19	3.27147e-21
UNC93B1	1.65024e-21	-3.02383	0.021	0.163	6.04004e-17	1.67057e-08	-3.02279	0.007	0.067	0.000611447	1.67057e-08	3.30048e-21
SOS1	1.70291e-21	-1.45012	0.264	0.468	6.23284e-17	4.40161e-15	-1.10676	0.31	0.479	1.61103e-10	4.40161e-15	3.40583e-21
BNIP3L	1.71567e-21	0.815713	0.535	0.302	6.27954e-17	0.000113461	0.263027	0.511	0.405	1	0.000113461	3.43135e-21
AC073332.1	2.74793e-13	2.00385	0.103	0.019	1.00577e-08	1.77915e-21	2.18928	0.117	0.017	6.51187e-17	2.74793e-13	3.5583e-21
CASK	1.79401e-21	-1.68763	0.171	0.374	6.56625e-17	6.10958e-13	-1.33608	0.213	0.367	2.23617e-08	6.10958e-13	3.58801e-21
CCDC66	1.79459e-21	0.960083	0.494	0.282	6.56837e-17	1.88234e-12	0.721324	0.482	0.332	6.88954e-08	1.88234e-12	3.58918e-21
MB21D2	1.79652e-21	-2.24896	0.048	0.208	6.57544e-17	2.0656e-21	-2.92406	0.039	0.21	7.5603e-17	2.0656e-21	3.59304e-21
BORCS5	1.80841e-21	1.48683	0.321	0.135	6.61894e-17	9.99055e-21	1.20451	0.36	0.173	3.65664e-16	9.99055e-21	3.61681e-21
AC087564.1	1.84422e-21	2.22474	0.239	0.075	6.75002e-17	1.0027e-16	1.37374	0.245	0.101	3.66999e-12	1.0027e-16	3.68844e-21
LRRK2	1.85962e-21	-5.4709	0.004	0.126	6.80639e-17	3.28284e-20	-5.18362	0.003	0.14	1.20155e-15	3.28284e-20	3.71924e-21
VCL	5.1972e-11	-1.70886	0.09	0.205	1.90223e-06	1.89557e-21	-2.29973	0.084	0.276	6.93799e-17	5.1972e-11	3.79115e-21
AC006115.2	1.91564e-21	0.540478	0.198	0.049	7.01145e-17	3.15615e-13	1.41616	0.185	0.074	1.15518e-08	3.15615e-13	3.83129e-21
PTPRA	5.80492e-15	0.567547	0.646	0.463	2.12466e-10	1.93673e-21	0.647392	0.684	0.466	7.08864e-17	5.80492e-15	3.87347e-21
GRIK2	4.51727e-12	-3.14575	0.04	0.137	1.65337e-07	1.94561e-21	-3.52613	0.045	0.214	7.12114e-17	4.51727e-12	3.89123e-21
CECR2	1.98705e-21	0.868791	0.382	0.169	7.27281e-17	2.64385e-12	0.411154	0.422	0.251	9.67677e-08	2.64385e-12	3.9741e-21
CAPS2	3.83028e-18	1.51861	0.241	0.085	1.40192e-13	1.99175e-21	1.20367	0.328	0.142	7.28999e-17	3.83028e-18	3.98349e-21
SURF4	2.07254e-13	0.836706	0.33	0.177	7.58572e-09	1.99321e-21	1.24453	0.374	0.185	7.29534e-17	2.07254e-13	3.98642e-21
XPC	2.01651e-21	1.32158	0.364	0.168	7.38064e-17	9.3053e-15	0.940181	0.36	0.204	3.40583e-10	9.3053e-15	4.03303e-21
CMSS1	5.44392e-19	0.93665	0.51	0.311	1.99253e-14	2.11906e-21	0.982929	0.509	0.301	7.75596e-17	5.44392e-19	4.23811e-21
FAF2	2.24709e-21	0.831039	0.469	0.255	8.22458e-17	3.1438e-16	0.842056	0.451	0.273	1.15066e-11	3.1438e-16	4.49418e-21
UBE2E1	2.31063e-21	-1.29702	0.345	0.551	8.45713e-17	3.88636e-11	-0.871961	0.36	0.492	1.42245e-06	3.88636e-11	4.62126e-21
CFLAR	2.40163e-21	-1.59582	0.286	0.47	8.7902e-17	8.6332e-12	-1.08595	0.326	0.457	3.15984e-07	8.6332e-12	4.80326e-21
STK10	2.4119e-21	-1.63843	0.155	0.354	8.82779e-17	1.52788e-15	-1.57709	0.13	0.293	5.5922e-11	1.52788e-15	4.8238e-21
PHLDA3	2.47737e-16	2.31787	0.137	0.029	9.06744e-12	2.41294e-21	2.23577	0.137	0.026	8.8316e-17	2.47737e-16	4.82588e-21
CXCL8	9.30846e-20	-5.76993	0.027	0.162	3.40699e-15	2.41528e-21	-5.09582	0.036	0.201	8.84017e-17	9.30846e-20	4.83056e-21
DGKI	2.42851e-21	1.19519	0.25	0.078	8.88858e-17	8.63373e-19	0.796304	0.307	0.13	3.16003e-14	8.63373e-19	4.85701e-21
FTO	2.44311e-21	0.68932	0.566	0.332	8.94203e-17	9.71056e-12	0.578404	0.592	0.444	3.55416e-07	9.71056e-12	4.88622e-21
FBXO25	2.47762e-21	1.47479	0.242	0.073	9.06835e-17	1.91002e-13	0.88126	0.247	0.115	6.99086e-09	1.91002e-13	4.95525e-21
TNKS	2.53187e-21	0.444522	0.715	0.486	9.2669e-17	4.1106e-19	0.485498	0.751	0.551	1.50452e-14	4.1106e-19	5.06374e-21
AL133480.1	1.57565e-13	1.34418	0.163	0.052	5.76705e-09	2.64222e-21	1.8628	0.17	0.043	9.67077e-17	1.57565e-13	5.28443e-21
LIMK2	2.72958e-21	-2.03431	0.042	0.2	9.99053e-17	5.52466e-15	-2.06944	0.06	0.201	2.02208e-10	5.52466e-15	5.45916e-21
SNRNP70	2.83701e-21	0.805625	0.424	0.213	1.03837e-16	6.26728e-10	0.410401	0.444	0.304	2.29389e-05	6.26728e-10	5.67402e-21
ADAMTS6	8.64952e-15	-4.10526	0.018	0.117	3.16581e-10	2.85708e-21	-4.56843	0.026	0.185	1.04572e-16	8.64952e-15	5.71416e-21
AL008633.1	2.86945e-21	-4.45836	0.012	0.143	1.05025e-16	9.53054e-20	-5.34785	0.01	0.149	3.48827e-15	9.53054e-20	5.7389e-21
CLDND1	6.85092e-21	1.0213	0.442	0.237	2.5075e-16	2.87279e-21	1.0453	0.479	0.276	1.05147e-16	6.85092e-21	5.74557e-21
TP53TG5	2.44463e-15	2.92464	0.098	0.012	8.9476e-11	2.91605e-21	2.86615	0.123	0.021	1.0673e-16	2.44463e-15	5.8321e-21
NAMPT	3.00666e-21	-1.7378	0.419	0.58	1.10047e-16	2.32255e-07	-1.34899	0.432	0.508	0.00850077	2.32255e-07	6.01332e-21
CPE	4.31372e-05	-1.74145	0.126	0.193	1	3.15082e-21	-2.7524	0.115	0.303	1.15323e-16	4.31372e-05	6.30163e-21
PIK3R1	3.23862e-21	-1.60582	0.271	0.476	1.18537e-16	1.62361e-19	-1.29673	0.319	0.518	5.94256e-15	1.62361e-19	6.47724e-21
CFDP1	2.12671e-07	0.430105	0.57	0.45	0.00778398	3.27652e-21	0.740273	0.624	0.421	1.19924e-16	2.12671e-07	6.55304e-21
DTHD1	1.26093e-12	3.65306	0.067	0.004	4.61511e-08	3.56026e-21	4.20627	0.075	0.003	1.30309e-16	1.26093e-12	7.12051e-21
ALOX5AP	3.90124e-21	-4.17289	0.011	0.14	1.42789e-16	2.98891e-20	-3.21266	0.029	0.186	1.09397e-15	2.98891e-20	7.80248e-21
ROR1	8.90968e-19	1.53053	0.223	0.07	3.26103e-14	3.9412e-21	1.47986	0.237	0.081	1.44252e-16	8.90968e-19	7.8824e-21
STARD9	6.10965e-11	0.898181	0.265	0.138	2.23619e-06	4.0807e-21	1.04791	0.345	0.152	1.49358e-16	6.10965e-11	8.1614e-21
AC087286.2	4.26683e-21	-3.53223	0.012	0.143	1.5617e-16	1.53688e-18	-3.78863	0.012	0.146	5.62513e-14	1.53688e-18	8.53367e-21
ATP10A	4.29649e-21	-5.28392	0.008	0.133	1.57256e-16	7.26011e-17	-7.10316	0.003	0.117	2.65727e-12	7.26011e-17	8.59298e-21
ABCE1	2.24602e-19	0.847282	0.497	0.288	8.22067e-15	4.4148e-21	0.932926	0.487	0.275	1.61586e-16	2.24602e-19	8.8296e-21
AC004889.1	4.47219e-21	-5.98884	0.003	0.121	1.63687e-16	1.27808e-14	-7.65171	0	0.095	4.67791e-10	1.27808e-14	8.94439e-21
BMS1	2.33045e-19	1.01815	0.46	0.256	8.52966e-15	4.52127e-21	0.926859	0.485	0.279	1.65483e-16	2.33045e-19	9.04254e-21
ZRANB2-AS2	4.58044e-21	2.6091	0.148	0.022	1.67649e-16	3.68115e-18	2.0799	0.166	0.048	1.34734e-13	3.68115e-18	9.16088e-21
FMNL1	4.88005e-21	-5.91207	0.001	0.117	1.78615e-16	6.54698e-18	-5.23766	0.003	0.125	2.39626e-13	6.54698e-18	9.76011e-21
MAPK6	1.57159e-14	0.693343	0.534	0.358	5.75216e-10	5.10776e-21	0.87091	0.525	0.319	1.86949e-16	1.57159e-14	1.02155e-20
CYP19A1	5.1111e-21	-4.74808	0.008	0.133	1.87071e-16	0.00334034	-2.46806	0.007	0.028	1	0.00334034	1.02222e-20
BTAF1	2.62409e-14	0.460457	0.721	0.555	9.60442e-10	5.40976e-21	0.702382	0.732	0.54	1.98002e-16	2.62409e-14	1.08195e-20
MARK1	5.48642e-21	1.18495	0.256	0.082	2.00809e-16	8.98676e-11	0.55425	0.266	0.137	3.28924e-06	8.98676e-11	1.09728e-20
PLEKHA1	8.33976e-20	0.820199	0.439	0.231	3.05243e-15	5.74849e-21	1.07192	0.432	0.23	2.104e-16	8.33976e-20	1.1497e-20
ELP2	1.10205e-18	0.806998	0.471	0.26	4.0336e-14	5.8792e-21	1.01764	0.463	0.265	2.15184e-16	1.10205e-18	1.17584e-20
TSTD2	5.93264e-21	1.17882	0.367	0.166	2.17141e-16	5.66592e-13	0.850559	0.345	0.201	2.07378e-08	5.66592e-13	1.18653e-20
SH3BP2	5.49855e-15	-2.89081	0.016	0.117	2.01252e-10	6.05618e-21	-3.39496	0.015	0.169	2.21662e-16	5.49855e-15	1.21124e-20
HIVEP1	6.10772e-21	-1.61486	0.15	0.343	2.23549e-16	3.43736e-19	-1.65923	0.163	0.36	1.25811e-14	3.43736e-19	1.22154e-20
WDR59	6.169e-21	1.16898	0.367	0.169	2.25791e-16	3.85715e-10	0.714707	0.358	0.227	1.41176e-05	3.85715e-10	1.2338e-20
SLC2A5	1.20403e-17	-4.89101	0.004	0.105	4.40686e-13	6.18968e-21	-5.69703	0.003	0.144	2.26548e-16	1.20403e-17	1.23794e-20
CD44	6.34059e-21	0.933237	0.35	0.147	2.32072e-16	2.48429e-11	0.697796	0.364	0.22	9.09274e-07	2.48429e-11	1.26812e-20
CCND3	6.35076e-21	-3.72746	0.019	0.155	2.32444e-16	2.12504e-11	-3.30088	0.024	0.117	7.77786e-07	2.12504e-11	1.27015e-20
USP16	6.5734e-21	1.12964	0.436	0.233	2.40593e-16	3.21133e-10	0.744574	0.369	0.238	1.17538e-05	3.21133e-10	1.31468e-20
ARHGEF10L	2.80135e-15	-3.4693	0.021	0.125	1.02532e-10	6.60011e-21	-3.41021	0.026	0.185	2.41571e-16	2.80135e-15	1.32002e-20
SIRPA	2.17998e-16	-1.69553	0.075	0.227	7.97895e-12	7.58837e-21	-2.2509	0.065	0.247	2.77742e-16	2.17998e-16	1.51767e-20
RAB3IP	8.09738e-21	0.486687	0.387	0.165	2.96372e-16	2.21611e-13	0.150262	0.413	0.224	8.1112e-09	2.21611e-13	1.61948e-20
MAGED1	8.35268e-21	1.47056	0.301	0.117	3.05716e-16	2.60848e-10	0.761176	0.321	0.193	9.5473e-06	2.60848e-10	1.67054e-20
TYROBP	8.47393e-21	-3.24483	0.026	0.168	3.10154e-16	8.28854e-17	-2.89619	0.027	0.162	3.03369e-12	8.28854e-17	1.69479e-20
ATP6AP1L	8.86206e-21	1.46066	0.272	0.095	3.2436e-16	8.64269e-11	0.795559	0.271	0.145	3.16331e-06	8.64269e-11	1.77241e-20
BCR	1.6013e-15	-3.84587	0.015	0.116	5.86093e-11	9.43144e-21	-4.32965	0.019	0.171	3.452e-16	1.6013e-15	1.88629e-20
SLC5A3	9.58168e-21	-2.64815	0.037	0.188	3.50699e-16	1.12001e-14	-2.31018	0.039	0.17	4.09936e-10	1.12001e-14	1.91634e-20
UMAD1	3.64543e-17	0.871345	0.503	0.305	1.33426e-12	9.74401e-21	0.86902	0.52	0.307	3.5664e-16	3.64543e-17	1.9488e-20
ASAH1	9.7826e-21	-1.61881	0.183	0.382	3.58053e-16	8.82534e-16	-1.45021	0.223	0.389	3.23016e-11	8.82534e-16	1.95652e-20
ZNF367	1.62298e-11	2.30372	0.093	0.019	5.94025e-07	1.02237e-20	2.52934	0.115	0.018	3.74199e-16	1.62298e-11	2.04475e-20
RTN3	1.04451e-20	0.73596	0.637	0.417	3.82301e-16	1.88376e-13	0.337222	0.674	0.469	6.89476e-09	1.88376e-13	2.08902e-20
ACSS2	1.08339e-19	1.49827	0.28	0.11	3.96532e-15	1.06953e-20	1.45655	0.305	0.133	3.91459e-16	1.08339e-19	2.13906e-20
PSG8	3.45256e-13	2.14038	0.073	0.006	1.26367e-08	1.07644e-20	4.00599	0.079	0.004	3.93987e-16	3.45256e-13	2.15287e-20
SLFN12	1.09904e-20	-7.71767	0	0.112	4.02261e-16	6.6346e-12	-4.66629	0.002	0.081	2.42833e-07	6.6346e-12	2.19809e-20
SLC35E4	1.10736e-20	2.30629	0.196	0.049	4.05303e-16	5.23208e-18	1.6023	0.175	0.053	1.91499e-13	5.23208e-18	2.21471e-20
TLR4	3.47415e-19	-3.13808	0.014	0.136	1.27157e-14	1.10928e-20	-4.72899	0.009	0.152	4.06009e-16	3.47415e-19	2.21857e-20
CREG1	1.12653e-20	-2.07298	0.085	0.261	4.1232e-16	1.90699e-10	-1.47455	0.094	0.215	6.97977e-06	1.90699e-10	2.25305e-20
TMEM156	3.90758e-18	-5.21066	0.005	0.111	1.43021e-13	1.14836e-20	-6.11102	0.003	0.142	4.2031e-16	3.90758e-18	2.29671e-20
HIF3A	2.27415e-13	-6.68495	0.001	0.074	8.32361e-09	1.14836e-20	-6.38376	0.003	0.142	4.2031e-16	2.27415e-13	2.29672e-20
NLK	2.28382e-15	0.780017	0.596	0.425	8.35902e-11	1.23997e-20	0.777013	0.609	0.403	4.53841e-16	2.28382e-15	2.47994e-20
ARHGAP42	1.25929e-15	-3.83993	0.012	0.112	4.60912e-11	1.28392e-20	-4.1985	0.015	0.165	4.69928e-16	1.25929e-15	2.56784e-20
LILRB4	1.30014e-20	-5.29744	0.001	0.115	4.75865e-16	9.97157e-15	-6.9493	0	0.096	3.6497e-10	9.97157e-15	2.60028e-20
PARVG	1.68261e-16	-6.04921	0.001	0.092	6.15853e-12	1.38158e-20	-7.2771	0	0.135	5.05671e-16	1.68261e-16	2.76315e-20
PEX5L-AS2	4.00938e-07	4.11711	0.031	0.001	0.0146747	1.46467e-20	6.00535	0.065	0.001	5.36086e-16	4.00938e-07	2.92935e-20
MBD2	1.24972e-08	0.492551	0.434	0.297	0.000457408	1.47744e-20	0.695986	0.518	0.303	5.40758e-16	1.24972e-08	2.95488e-20
TMEFF1	1.49859e-20	1.54438	0.259	0.086	5.48499e-16	3.81287e-14	1.02362	0.242	0.109	1.39555e-09	3.81287e-14	2.99718e-20
TMEM175	1.54688e-20	2.05356	0.202	0.053	5.66172e-16	2.88473e-12	1.1892	0.192	0.082	1.05584e-07	2.88473e-12	3.09375e-20
AL080250.1	9.2797e-11	1.59444	0.157	0.061	3.39646e-06	1.56372e-20	1.88722	0.19	0.056	5.72336e-16	9.2797e-11	3.12743e-20
FOXP2	5.71666e-15	-5.11157	0.005	0.093	2.09235e-10	1.57842e-20	-5.32533	0.009	0.151	5.77716e-16	5.71666e-15	3.15683e-20
NFATC2	3.51719e-20	-4.85799	0.004	0.12	1.28733e-15	1.62007e-20	-6.6125	0.002	0.138	5.92961e-16	3.51719e-20	3.24014e-20
CHIC2	1.63524e-20	-1.96428	0.163	0.352	5.98515e-16	5.20455e-12	-1.37856	0.177	0.325	1.90492e-07	5.20455e-12	3.27049e-20
CHURC1	6.26234e-16	0.753072	0.431	0.25	2.29208e-11	1.69939e-20	0.913466	0.446	0.244	6.21994e-16	6.26234e-16	3.39878e-20
ATOH8	1.71385e-20	-6.0321	0.003	0.117	6.27287e-16	7.94274e-15	-4.52941	0.005	0.108	2.90712e-10	7.94274e-15	3.4277e-20
THOC1	1.75214e-20	1.1504	0.466	0.269	6.41301e-16	1.44152e-19	0.935146	0.516	0.311	5.27611e-15	1.44152e-19	3.50428e-20
ATG16L2	4.73958e-17	-2.62313	0.022	0.141	1.73473e-12	1.79502e-20	-2.74841	0.036	0.201	6.56997e-16	4.73958e-17	3.59005e-20
ALDH1A2	1.80093e-20	-2.25493	0.071	0.24	6.59159e-16	2.554e-05	-1.10658	0.106	0.183	0.934789	2.554e-05	3.60186e-20
FAT4	7.47534e-13	1.31465	0.159	0.051	2.73605e-08	1.8129e-20	1.74897	0.19	0.056	6.63538e-16	7.47534e-13	3.62579e-20
ZNF471	8.25943e-17	2.4861	0.159	0.041	3.02303e-12	1.87826e-20	1.88	0.18	0.051	6.87464e-16	8.25943e-17	3.75653e-20
ME3	1.89103e-20	-3.07893	0.027	0.168	6.92135e-16	2.95542e-14	-2.04457	0.067	0.205	1.08171e-09	2.95542e-14	3.78205e-20
ARHGEF37	1.45396e-13	1.3618	0.164	0.053	5.32163e-09	1.90131e-20	1.81622	0.19	0.056	6.95899e-16	1.45396e-13	3.80262e-20
ARHGDIB	3.81652e-17	-3.83976	0.01	0.115	1.39688e-12	1.98949e-20	-4.13839	0.009	0.152	7.28173e-16	3.81652e-17	3.97898e-20
HMGA1P4	2.02832e-20	-4.83336	0.004	0.121	7.42386e-16	6.3754e-18	-5.30619	0.003	0.125	2.33346e-13	6.3754e-18	4.05665e-20
MS4A4A	2.09581e-20	-4.93192	0.008	0.13	7.67088e-16	7.67591e-15	-5.15309	0.003	0.104	2.80946e-10	7.67591e-15	4.19162e-20
PRR5L	3.13914e-09	1.28341	0.15	0.061	0.000114896	2.10464e-20	1.73173	0.192	0.057	7.70318e-16	3.13914e-09	4.20927e-20
UBE4B	4.03779e-15	0.940569	0.405	0.233	1.47787e-10	2.21395e-20	0.891669	0.456	0.249	8.10329e-16	4.03779e-15	4.4279e-20
ADAMTS1	1.59727e-14	-3.97072	0.04	0.152	5.84615e-10	2.23345e-20	-4.44455	0.043	0.205	8.17464e-16	1.59727e-14	4.46689e-20
ATP6V1D	1.4042e-15	0.97843	0.391	0.227	5.13952e-11	2.23907e-20	1.19166	0.398	0.206	8.19524e-16	1.4042e-15	4.47815e-20
TTBK2	2.32094e-20	0.990161	0.464	0.26	8.49486e-16	2.59508e-17	0.883919	0.482	0.302	9.49824e-13	2.59508e-17	4.64187e-20
LTN1	2.35594e-20	0.844403	0.513	0.295	8.62299e-16	2.98074e-17	0.791127	0.499	0.309	1.09098e-12	2.98074e-17	4.71189e-20
SRPK2	2.37209e-18	0.533226	0.728	0.526	8.68209e-14	2.37891e-20	0.630731	0.758	0.565	8.70703e-16	2.37209e-18	4.75781e-20
EPM2AIP1	2.48268e-20	1.16771	0.435	0.227	9.08686e-16	2.0711e-19	0.89287	0.449	0.252	7.58045e-15	2.0711e-19	4.96536e-20
RBMS2	2.524e-20	-2.31159	0.06	0.221	9.2381e-16	9.45423e-12	-1.55315	0.087	0.216	3.46034e-07	9.45423e-12	5.048e-20
GALM	2.55576e-20	-2.55795	0.048	0.204	9.35433e-16	9.77631e-08	-1.43944	0.053	0.138	0.00357823	9.77631e-08	5.11152e-20
NUDT21	2.5563e-20	0.888535	0.356	0.158	9.3563e-16	2.23725e-18	1.12584	0.34	0.169	8.18856e-14	2.23725e-18	5.11259e-20
LPGAT1	2.64152e-20	1.05454	0.428	0.228	9.66822e-16	3.3564e-16	0.86648	0.443	0.269	1.22848e-11	3.3564e-16	5.28304e-20
DPH6	2.67131e-20	1.48322	0.287	0.11	9.77725e-16	5.72607e-17	1.23431	0.317	0.156	2.0958e-12	5.72607e-17	5.34261e-20
ARSB	2.83565e-20	-2.1055	0.079	0.25	1.03788e-15	2.36671e-08	-1.29615	0.098	0.202	0.00086624	2.36671e-08	5.67131e-20
GRK3	3.37227e-09	-1.57335	0.085	0.186	0.000123428	2.84211e-20	-2.08659	0.101	0.29	1.04024e-15	3.37227e-09	5.68422e-20
DSEL	1.69804e-16	1.21848	0.231	0.082	6.21501e-12	2.85141e-20	1.12903	0.266	0.098	1.04364e-15	1.69804e-16	5.70282e-20
ZNF302	5.48133e-18	1.12893	0.363	0.177	2.00622e-13	2.86504e-20	1.05547	0.383	0.191	1.04863e-15	5.48133e-18	5.73009e-20
NAA35	4.1584e-14	0.685895	0.469	0.295	1.52202e-09	2.93549e-20	0.897357	0.516	0.312	1.07442e-15	4.1584e-14	5.87098e-20
[truncated: 12,821 more rows]

## Sheet: Macrophage_markers
gene	ripo_p_val	ripo_avg_log2FC	ripo_pct.1	ripo_pct.2	ripo_p_val_adj	mock_p_val	mock_avg_log2FC	mock_pct.1	mock_pct.2	mock_p_val_adj	max_pval	minimump_p_val
[truncated: 14,293 more rows]

[truncated: 5 more sheets: Microglia_markers, Neuron_markers, Pericyte_Fibroblast_markers, Microglia_v_Macrophages_markers, RIPO_v_Mock_microglia]
